# Supplementary material for: Multi-species Identification of Polymorphic Peptide Variants via Propagation in Spectral Networks
Source: Mol Cell Proteomics. 2016 Sep 8;15(11):3501–12. doi: 10.1074/mcp.O116.060913 (PMC5098046; doi:10.1074/mcp.O116.060913)
Supplement: Supplemental Data [file 10.1074_O116.060913_mcp.O116.060913-2.xlsx]

## Sheet: seed
SpecFile	SpecIndex	FragMethod	Precursor	PMError(ppm)	Charge	Peptide	Protein	DeNovoScore	MSGFScore	SpecProb	P-value	FDR	PepFDR
cyanothece_clustered_spectra.mgf	61	CID	400.225	0.838762	2	K.VTGGNVPR.E	gi|172036966-ref|YP_001803467.1	103	103	9.15332e-12	4.94873e-05	1.77775e-05	3.45077e-05
cyanothece_clustered_spectra.mgf	74	CID	400.229	10.8277	2	K.VTGGNVPR.E	gi|172036966-ref|YP_001803467.1	63	61	1.83066e-11	9.89746e-05	6.78104e-05	3.45077e-05
cyanothece_clustered_spectra.mgf	107	CID	400.245	0.83872	3	R.VTVPILWDKK.T	gi|172038098-ref|YP_001804599.1	129	125	2.44114e-13	1.34229e-06	0	0
cyanothece_clustered_spectra.mgf	128	CID	400.554	1.75234	3	R.VTMHDIVKEK.S	gi|172038375-ref|YP_001804876.1	103	101	2.9671e-14	1.63149e-07	0	0
cyanothece_clustered_spectra.mgf	129	CID	400.557	2.81896	3	K.VLHQLGYDVR.I	gi|172035806-ref|YP_001802307.1	98	97	1.28505e-13	7.06599e-07	0	0
cyanothece_clustered_spectra.mgf	147	CID	400.722	-0.761564	2	K.GNANIVGR.Q	gi|172039283-ref|YP_001805784.1	91	91	3.72752e-11	0.000201527	0.000172246	0.000340357
cyanothece_clustered_spectra.mgf	153	CID	400.735	0.304616	2	K.GQVGVGVGK.A	gi|172038944-ref|YP_001805445.1	93	86	6.11567e-11	0.000333708	0.000258595	3.45077e-05
cyanothece_clustered_spectra.mgf	176	CID	400.885	2.81665	3	R.IWSPQKGEQK.T	gi|172036695-ref|YP_001803196.1	108	102	4.75556e-12	2.61489e-05	0	0
cyanothece_clustered_spectra.mgf	178	CID	400.891	0.152249	3	K.SPIQTEKIER.E	gi|172035806-ref|YP_001802307.1	104	85	7.17e-12	3.94249e-05	1.77775e-05	3.45077e-05
cyanothece_clustered_spectra.mgf	240	CID	401.551	0.683994	3	K.GLTKDALENNK.M	gi|172035505-ref|YP_001802006.1	105	86	7.70457e-11	0.000426375	0.000313414	0
cyanothece_clustered_spectra.mgf	316	CID	401.891	0.379675	3	K.QKVDLSAEVSK.A	gi|172035511-ref|YP_001802012.1	113	85	1.34482e-11	7.44231e-05	3.43802e-05	0
cyanothece_clustered_spectra.mgf	331	CID	402.21	0.910498	3	R.AISDYLMHVR.E	gi|172035054-ref|YP_001801555.1	117	91	2.15517e-11	0.000118504	8.31062e-05	0.000162708
cyanothece_clustered_spectra.mgf	354	CID	402.224	2.12442	4	K.AAPIEGITQIHGDRK.D	gi|172038692-ref|YP_001805193.1	116	65	5.3452e-11	0.000301175	0.000247789	0
cyanothece_clustered_spectra.mgf	426	CID	402.735	1.59129	2	K.ATGFPIAK.F	gi|172036953-ref|YP_001803454.1	83	83	5.94598e-11	0.000321469	0.000258595	0.000508495
cyanothece_clustered_spectra.mgf	456	CID	402.904	1.74212	3	R.IGLHAALEQVR.G	gi|172037420-ref|YP_001803921.1	121	114	1.48076e-13	8.19463e-07	0	0
cyanothece_clustered_spectra.mgf	459	CID	403.19	2.49779	3	R.SGIHDAYMTGR.G	gi|172039314-ref|YP_001805815.1	140	96	6.35683e-11	0.000351791	0.000258595	0.000508495
cyanothece_clustered_spectra.mgf	476	CID	403.213	3.10314	2	K.ASGGSSLAR.P	gi|172035836-ref|YP_001802337.1	126	126	4.45668e-12	2.43184e-05	0	0
cyanothece_clustered_spectra.mgf	487	CID	403.229	3.55711	3	K.TAEIAANYVKK.G	gi|172036916-ref|YP_001803417.1	111	107	3.20869e-14	1.7757e-07	0	0
cyanothece_clustered_spectra.mgf	522	CID	403.542	1.28561	3	R.FDPVYVGHFK.C	gi|172038098-ref|YP_001804599.1	123	119	2.47889e-14	1.36304e-07	0	0
cyanothece_clustered_spectra.mgf	523	CID	403.549	4.5374	3	K.YAKGELNANTK.K	gi|172036272-ref|YP_001802773.1	121	96	2.4287e-11	0.000134406	9.91506e-05	0
cyanothece_clustered_spectra.mgf	528	CID	403.563	-0.151241	3	R.GAHVNISGAGVVK.N	gi|172037545-ref|YP_001804046.1	124	100	3.20507e-11	0.000179201	0.000145652	0
cyanothece_clustered_spectra.mgf	543	CID	403.71	-7.63482	2	R.ATGTVMAR.L	gi|172038431-ref|YP_001804932.1	71	67	7.26403e-11	0.000392728	0.000271276	0.000508495
cyanothece_clustered_spectra.mgf	560	CID	403.73	1.05825	2	K.VGIASFGR.H	gi|172035727-ref|YP_001802228.1	104	104	5.80683e-11	0.000313945	0.000258595	0.000508495
cyanothece_clustered_spectra.mgf	598	CID	403.874	1.88906	3	K.LVPYDNWFR.E	gi|172037824-ref|YP_001804325.1	93	82	1.41867e-11	7.74111e-05	3.43802e-05	0
cyanothece_clustered_spectra.mgf	676	CID	404.537	0.678945	3	R.GFYNGLTFHR.V	gi|172037086-ref|YP_001803587.1	105	101	6.60026e-14	3.62921e-07	0	0
cyanothece_clustered_spectra.mgf	679	CID	404.545	3.09292	3	R.TYRPYTPGTR.Q	gi|172038930-ref|YP_001805431.1	120	96	5.0646e-12	2.78481e-05	0	0
cyanothece_clustered_spectra.mgf	702	CID	404.703	0.754074	2	R.ATGTTMAR.L	gi|172038430-ref|YP_001804931.1	75	75	4.9498e-12	2.6761e-05	0	0
cyanothece_clustered_spectra.mgf	705	CID	404.707	1.50813	2	R.VMAAM+15.995AAK.E	gi|172035140-ref|YP_001801641.1	87	85	1.66092e-11	8.97974e-05	6.78104e-05	0.000132468
cyanothece_clustered_spectra.mgf	706	CID	404.707	1.50813	2	R.VM+15.995AAMAAK.E	gi|172035140-ref|YP_001801641.1	92	86	1.92117e-11	0.000103868	8.31062e-05	0.000162708
cyanothece_clustered_spectra.mgf	764	CID	404.915	-0.527575	3	R.VLKLNIVEER.I	gi|172036295-ref|YP_001802796.1	90	79	8.05871e-12	4.43116e-05	1.77775e-05	0
cyanothece_clustered_spectra.mgf	779	CID	405.202	2.71133	3	K.AVAAEVEEMHK.M	gi|172036860-ref|YP_001803361.1	101	70	6.3296e-11	0.000350284	0.000258595	0
cyanothece_clustered_spectra.mgf	799	CID	405.217	3.38904	3	K.EFLDTAKHPR.F	gi|172036483-ref|YP_001802984.1	60	49	9.63974e-12	5.3005e-05	1.77775e-05	0
cyanothece_clustered_spectra.mgf	834	CID	405.244	1.88267	3	R.LDSGIGVKPISK.T	gi|172038115-ref|YP_001804616.1	100	98	1.05e-13	5.8429e-07	0	0
cyanothece_clustered_spectra.mgf	847	CID	405.536	1.88131	3	R.LYRGYANSDR.A	gi|172037567-ref|YP_001804068.1	120	107	1.58469e-12	8.71357e-06	0	0
cyanothece_clustered_spectra.mgf	856	CID	405.556	0.451493	3	R.LYISHPESIR.R	gi|172039458-ref|YP_001805959.1	75	62	6.99794e-11	0.000384788	0.000271276	0.000508495
cyanothece_clustered_spectra.mgf	857	CID	405.555	1.27923	3	R.QAAGIIAQEASR.C	gi|172035621-ref|YP_001802122.1	149	122	3.77111e-11	0.00020985	0.000172246	0
cyanothece_clustered_spectra.mgf	861	CID	405.563	0.376237	3	K.ADGKQVQEIVK.A	gi|172035577-ref|YP_001802078.1	128	128	8.54637e-14	4.73e-07	0	0
cyanothece_clustered_spectra.mgf	863	CID	405.592	-0.451452	3	K.LIVLNIPHPAK.F	gi|172037393-ref|YP_001803894.1	116	114	5.4188e-14	2.99879e-07	0	0
cyanothece_clustered_spectra.mgf	907	CID	405.741	3.38466	2	K.EPLGPAVK.N	gi|172037183-ref|YP_001803684.1	65	65	3.76799e-11	0.000203716	0.000172246	0.000340357
cyanothece_clustered_spectra.mgf	928	CID	405.897	2.6315	3	K.IIHITTENFK.A	gi|172038415-ref|YP_001804916.1	108	96	3.24445e-12	1.78399e-05	0	0
cyanothece_clustered_spectra.mgf	931	CID	405.917	1.35327	3	K.EELFKVPILK.E	gi|172035930-ref|YP_001802431.1	99	91	3.65973e-12	2.01234e-05	0	0
cyanothece_clustered_spectra.mgf	936	CID	406.18	-0.676198	3	K.MANPTSTDHDK.T	gi|172035777-ref|YP_001802278.1	98	71	6.25784e-11	0.000346312	0.000258595	0
cyanothece_clustered_spectra.mgf	967	CID	406.227	1.57762	3	R.SIASAQGKTTPR.V	gi|172038121-ref|YP_001804622.1	122	88	9.4059e-12	5.23406e-05	1.77775e-05	0
cyanothece_clustered_spectra.mgf	978	CID	406.239	1.3522	3	R.LRIAETLTGSR.E	gi|172037821-ref|YP_001804322.1	114	81	5.99857e-11	0.000331964	0.000258595	0
cyanothece_clustered_spectra.mgf	1003	CID	406.528	3.00276	3	R.YNGIHNDTQR.Y	gi|172035935-ref|YP_001802436.1	87	58	9.13785e-11	0.000502453	0.000336977	0
cyanothece_clustered_spectra.mgf	1014	CID	406.558	2.40203	3	K.FYLDLGAYKK.A	gi|172037792-ref|YP_001804293.1	147	143	5.72181e-13	3.14619e-06	0	0
cyanothece_clustered_spectra.mgf	1070	CID	406.879	0.975054	3	K.DLSSEAPGTLTK.S	gi|172035410-ref|YP_001801911.1	92	86	3.3191e-14	1.84696e-07	0	0
cyanothece_clustered_spectra.mgf	1071	CID	406.888	1.42505	3	K.ILKDSPEFNR.D	gi|172035071-ref|YP_001801572.1	95	80	2.18038e-11	0.00011989	8.31062e-05	0.000162708
cyanothece_clustered_spectra.mgf	1127	CID	407.232	1.7236	3	R.NGAISVKDFIR.A	gi|172037566-ref|YP_001804067.1	102	91	1.76592e-13	9.77268e-07	0	0
cyanothece_clustered_spectra.mgf	1150	CID	407.542	4.56783	3	K.ILHFAFDSDR.V	gi|218246525-ref|YP_002371896.1	69	50	4.05911e-11	0.000223194	0.000172246	0
cyanothece_clustered_spectra.mgf	1156	CID	407.555	0.823677	3	K.LVFSDGRDRR.T	gi|172035030-ref|YP_001801531.1	100	77	5.69286e-11	0.000313027	0.000258595	0.000508495
cyanothece_clustered_spectra.mgf	1158	CID	407.564	2.69562	3	K.MIALAMDKVTK.D	gi|172038243-ref|YP_001804744.1	119	106	4.44747e-13	2.46126e-06	0	0
cyanothece_clustered_spectra.mgf	1159	CID	407.565	1.49756	3	R.AFINNLPIYR.K	gi|172038876-ref|YP_001805377.1	106	89	1.95295e-11	0.000107385	8.31062e-05	0
cyanothece_clustered_spectra.mgf	1182	CID	407.735	-18.861	2	K.VAADLVAR.S	gi|172038243-ref|YP_001804744.1	95	95	4.81132e-11	0.000260123	0.000187257	0.000370302
cyanothece_clustered_spectra.mgf	1232	CID	407.892	2.31936	3	K.FITIAEESRR.V	gi|172036721-ref|YP_001803222.1	104	84	2.35183e-11	0.000129317	8.31062e-05	0.000162708
cyanothece_clustered_spectra.mgf	1249	CID	408.211	0.822353	3	K.SIVYNEDARR.A	gi|172036259-ref|YP_001802760.1	81	57	4.65467e-11	0.000255941	0.000172246	0
cyanothece_clustered_spectra.mgf	1263	CID	408.236	3.21446	2	R.AAAVEQVK.V	gi|172038841-ref|YP_001805342.1	114	114	4.36871e-11	0.000236194	0.000172246	0.000340357
cyanothece_clustered_spectra.mgf	1301	CID	408.548	4.48188	3	R.QQTQQLQGHR.N	gi|172036046-ref|YP_001802547.1	79	74	2.77542e-12	1.52609e-05	0	0
cyanothece_clustered_spectra.mgf	1327	CID	408.727	0.671985	2	R.DGIDVVAK.V	gi|172036864-ref|YP_001803365.1	111	111	4.0599e-11	0.000219498	0.000172246	0.000340357
cyanothece_clustered_spectra.mgf	1365	CID	408.882	1.71665	3	K.YLDGAAMDKLK.S	gi|172037822-ref|YP_001804323.1	145	142	2.14813e-14	1.18879e-07	0	0
cyanothece_clustered_spectra.mgf	1388	CID	409.197	-0.671212	2	K.EGGAQMPK.V	gi|172035257-ref|YP_001801758.1	95	93	4.39388e-11	0.000237554	0.000172246	0.000340357
cyanothece_clustered_spectra.mgf	1399	CID	409.211	1.11865	3	R.NTVLDHDQGVK.W	gi|172036816-ref|YP_001803317.1	73	64	1.56186e-12	8.64342e-06	0	0
cyanothece_clustered_spectra.mgf	1438	CID	409.244	1.86427	3	R.LVPGSGEIIVNK.K	gi|172038956-ref|YP_001805457.1	103	99	1.12904e-12	6.2827e-06	0	0
cyanothece_clustered_spectra.mgf	1459	CID	409.569	2.60791	3	R.LHAALAGLEGFK.V	gi|172036695-ref|YP_001803196.1	130	110	1.21821e-11	6.77894e-05	3.43802e-05	0
cyanothece_clustered_spectra.mgf	1477	CID	409.723	2.53244	2	K.ANLSAGSAK.R	gi|172036329-ref|YP_001802830.1	117	117	4.33677e-12	2.3664e-05	0	0
cyanothece_clustered_spectra.mgf	1487	CID	409.738	8.49087	2	K.VAAETISK.A	gi|172036510-ref|YP_001803011.1	62	62	6.77581e-11	0.000366333	0.000271276	0.000508495
cyanothece_clustered_spectra.mgf	1517	CID	409.915	-0.223346	3	K.IAVQLDKLEAK.N	gi|172037539-ref|YP_001804040.1	117	116	7.34764e-13	4.06623e-06	0	0
cyanothece_clustered_spectra.mgf	1558	CID	410.22	1.71105	3	R.FQQHELALSR.A	gi|172035680-ref|YP_001802181.1	126	109	1.02671e-11	5.64543e-05	1.77775e-05	0
cyanothece_clustered_spectra.mgf	1573	CID	410.229	4.38912	2	K.VGINGFGR.I	gi|172038525-ref|YP_001805026.1	112	112	4.17747e-11	0.000225854	0.000172246	0.000340357
cyanothece_clustered_spectra.mgf	1608	CID	410.529	2.08145	3	K.FQTGYFSSHR.E	gi|172037172-ref|YP_001803673.1	95	84	5.79283e-13	3.18524e-06	0	0
cyanothece_clustered_spectra.mgf	1627	CID	410.572	1.04061	3	R.FVVLRDPDLR.Q	gi|172037681-ref|YP_001804182.1	123	89	1.85974e-11	0.000102259	6.78104e-05	0.000132468
cyanothece_clustered_spectra.mgf	1628	CID	410.572	1.04061	3	R.ALRLEDIRFP.V	gi|172038079-ref|YP_001804580.1	91	89	9.24519e-13	5.08355e-06	0	0
cyanothece_clustered_spectra.mgf	1629	CID	410.575	0.371644	3	R.LATDVQIDVKK.A	gi|172037320-ref|YP_001803821.1	104	104	7.67614e-14	4.24802e-07	0	0
cyanothece_clustered_spectra.mgf	1667	CID	410.731	2.97203	2	K.SATVVTSR.Y	gi|172039640-ref|YP_001806141.1	96	86	7.80715e-11	0.000422092	0.000313414	0.000593014
cyanothece_clustered_spectra.mgf	1689	CID	410.857	2.67401	3	R.TDDVMNVSGHR.L	gi|172036931-ref|YP_001803432.1	102	99	1.83191e-15	1.01379e-08	0	0
cyanothece_clustered_spectra.mgf	1703	CID	410.895	1.26261	3	R.ILVKEDDDKR.G	gi|172037152-ref|YP_001803653.1	142	140	9.6024e-13	5.28e-06	0	0
cyanothece_clustered_spectra.mgf	1704	CID	410.895	1.26261	3	R.QTQVELADAKK.Q	gi|172037271-ref|YP_001803772.1	93	93	1.38981e-13	7.69127e-07	0	0
cyanothece_clustered_spectra.mgf	1709	CID	410.936	0.148527	3	K.IAVAILHPGLVK.T	gi|172037215-ref|YP_001803716.1	117	82	9.89804e-12	5.50792e-05	1.77775e-05	0
cyanothece_clustered_spectra.mgf	1783	CID	411.551	0.148305	3	K.REPQALEAYR.A	gi|172036389-ref|YP_001802890.1	114	99	5.46829e-12	3.00679e-05	0	0
cyanothece_clustered_spectra.mgf	1793	CID	411.709	-3.70619	2	R.ATGTVM+15.995AR.L	gi|172038431-ref|YP_001804932.1	86	86	1.62775e-11	8.80042e-05	6.78104e-05	0.000132468
cyanothece_clustered_spectra.mgf	1843	CID	411.872	0.296379	3	K.IFHPQADSYR.V	gi|172035862-ref|YP_001802363.1	97	96	3.51581e-14	1.9332e-07	0	0
cyanothece_clustered_spectra.mgf	1844	CID	411.873	2.66741	3	R.GYYRDFGLSR.N	gi|172034998-ref|YP_001801499.1	122	115	8.1338e-14	4.47245e-07	0	0
cyanothece_clustered_spectra.mgf	1854	CID	411.9	1.33362	3	K.IKELQEAFQK.A	gi|172039292-ref|YP_001805793.1	127	103	3.91261e-11	0.000215139	0.000172246	0.000132468
cyanothece_clustered_spectra.mgf	1895	CID	412.22	2.29501	3	R.EAVFGGEKEIR.I	gi|172036214-ref|YP_001802715.1	76	61	1.2695e-12	7.02546e-06	0	0
cyanothece_clustered_spectra.mgf	1899	CID	412.223	0.444191	3	K.YEQQLAQARK.E	gi|172039398-ref|YP_001805899.1	104	95	2.16299e-12	1.18934e-05	0	0
cyanothece_clustered_spectra.mgf	1952	CID	412.551	-2.29315	3	K.VTAM+15.995KDGDRVK.I	gi|172038400-ref|YP_001804901.1	96	65	8.35873e-11	0.000462577	0.000313414	0.000593014
cyanothece_clustered_spectra.mgf	1960	CID	412.569	-0.369848	3	K.ILHEPMVQLR.A	gi|172038889-ref|YP_001805390.1	109	108	2.14589e-13	1.17994e-06	0	0
cyanothece_clustered_spectra.mgf	2031	CID	412.865	0.66525	3	K.FFYNNFQTR.T	gi|172037567-ref|YP_001804068.1	91	91	4.74847e-13	2.59105e-06	0	0
cyanothece_clustered_spectra.mgf	2045	CID	412.894	-1.3304	3	K.M+15.995IALAMDKVTK.D	gi|172038243-ref|YP_001804744.1	90	86	1.93894e-13	1.073e-06	0	0
cyanothece_clustered_spectra.mgf	2047	CID	412.916	1.84769	3	R.LIESPAPGIIAR.K	gi|172039401-ref|YP_001805902.1	127	115	2.05674e-12	1.1445e-05	0	0
cyanothece_clustered_spectra.mgf	2074	CID	413.22	2.51101	3	R.SEYAIRLEEK.Q	gi|172035133-ref|YP_001801634.1	87	60	4.13292e-11	0.000227253	0.000172246	0
cyanothece_clustered_spectra.mgf	2083	CID	413.223	0.664674	3	K.DSNRYQTLIK.R	gi|172039036-ref|YP_001805537.1	142	119	5.81343e-12	3.19657e-05	1.77775e-05	3.45077e-05
cyanothece_clustered_spectra.mgf	2161	CID	413.713	2.65555	2	K.AGSDHLAR.A	gi|172035535-ref|YP_001802036.1	121	121	1.53081e-11	8.27629e-05	3.43802e-05	6.70533e-05
cyanothece_clustered_spectra.mgf	2200	CID	413.871	1.62222	3	R.TDKYGGSLENR.Y	gi|218246508-ref|YP_002371879.1	106	72	5.46318e-11	0.000302335	0.000258595	0
cyanothece_clustered_spectra.mgf	2233	CID	414.214	2.57866	3	K.YLDGAAM+15.995DKLK.S	gi|172037822-ref|YP_001804323.1	125	124	5.80803e-14	3.2142e-07	0	0
cyanothece_clustered_spectra.mgf	2243	CID	414.223	2.13656	2	K.NGGNAPIGK.T	gi|172037523-ref|YP_001804024.1	101	92	4.79612e-12	2.61705e-05	0	0
cyanothece_clustered_spectra.mgf	2356	CID	414.769	0.735773	2	R.VAAGAIAKK.I	gi|172039113-ref|YP_001805614.1	107	107	8.88249e-12	4.84683e-05	1.77775e-05	3.45077e-05
cyanothece_clustered_spectra.mgf	2368	CID	414.886	4.48697	3	K.NYRPQFYVR.T	gi|172039001-ref|YP_001805502.1	89	81	2.76849e-13	1.51065e-06	0	0
cyanothece_clustered_spectra.mgf	2374	CID	414.899	1.83886	3	R.VDLRPSLTEGR.T	gi|172038761-ref|YP_001805262.1	135	119	2.86568e-13	1.58588e-06	0	0
cyanothece_clustered_spectra.mgf	2378	CID	414.911	-1.61814	3	R.YEPAAVIPVKR.D	gi|172035827-ref|YP_001802328.1	90	74	2.92343e-13	1.61784e-06	0	0
cyanothece_clustered_spectra.mgf	2383	CID	414.998	1.10305	4	K.VEAIIRPFKLDEVK.I	gi|172036690-ref|YP_001803191.1	101	82	4.42656e-14	2.48522e-07	0	0
cyanothece_clustered_spectra.mgf	2425	CID	415.239	1.61687	3	K.LRIEDALNATK.A	gi|172038243-ref|YP_001804744.1	131	123	1.57249e-13	8.70223e-07	0	0
cyanothece_clustered_spectra.mgf	2426	CID	415.24	3.96868	3	K.VAEIKETLQGR.K	gi|172037305-ref|YP_001803806.1	116	114	1.31554e-13	7.28e-07	0	0
cyanothece_clustered_spectra.mgf	2446	CID	415.259	0.367452	3	K.TKVDIIKDAIK.L	gi|172036294-ref|YP_001802795.1	138	123	5.63711e-11	0.000311961	0.000258595	6.70533e-05
cyanothece_clustered_spectra.mgf	2550	CID	415.895	1.54094	3	R.IAETLAENEKK.I	gi|172038484-ref|YP_001804985.1	131	123	5.52705e-13	3.0587e-06	0	0
cyanothece_clustered_spectra.mgf	2573	CID	416.21	-4.83927	3	R.FGPYVVHDQGK.S	gi|172036150-ref|YP_001802651.1	59	35	6.17078e-11	0.000341494	0.000258595	0
cyanothece_clustered_spectra.mgf	2578	CID	416.215	2.49294	3	R.VRDLSDEDVAK.L	gi|172038950-ref|YP_001805451.1	138	130	1.03289e-12	5.71608e-06	0	0
cyanothece_clustered_spectra.mgf	2593	CID	416.228	1.31975	3	K.LKEVSEEWVK.E	gi|172037942-ref|YP_001804443.1	97	74	1.94589e-11	0.000106996	8.31062e-05	3.45077e-05
cyanothece_clustered_spectra.mgf	2609	CID	416.241	3.44591	3	R.IFVKVSPAEEK.T	gi|172036258-ref|YP_001802759.1	144	122	1.60584e-11	8.88683e-05	5.15269e-05	0.000100506
cyanothece_clustered_spectra.mgf	2623	CID	416.25	-0.80647	2	K.SNAIVVTK.N	gi|172039267-ref|YP_001805768.1	107	107	4.3978e-11	0.000237766	0.000172246	0.000340357
cyanothece_clustered_spectra.mgf	2627	CID	416.251	1.61294	2	K.VADLKGTK.Q	gi|172038644-ref|YP_001805145.1	103	103	8.62935e-11	0.000466544	0.000327478	0.000612638
cyanothece_clustered_spectra.mgf	2687	CID	416.74	2.19688	2	K.AMKQVAGK.L	gi|172039401-ref|YP_001805902.1	102	102	2.30446e-11	0.00012459	8.31062e-05	0.000162708
cyanothece_clustered_spectra.mgf	2689	CID	416.74	2.19688	2	K.AMKQVAGK.L	gi|172039401-ref|YP_001805902.1	42	42	2.21436e-11	0.000119719	8.31062e-05	0.000162708
cyanothece_clustered_spectra.mgf	2714	CID	416.859	1.6838	3	R.GYGDDDPRTPR.S	gi|172035653-ref|YP_001802154.1	60	48	6.09697e-12	3.3741e-05	1.77775e-05	3.45077e-05
cyanothece_clustered_spectra.mgf	2725	CID	416.896	3.14769	3	R.LGIHPDEAAAVR.K	gi|172035539-ref|YP_001802040.1	172	127	8.67063e-14	4.82491e-07	0	0
cyanothece_clustered_spectra.mgf	2727	CID	416.905	1.46401	3	K.ELVSFYHLIK.V	gi|172036677-ref|YP_001803178.1	96	81	3.88223e-12	2.13468e-05	0	0
cyanothece_clustered_spectra.mgf	2728	CID	416.91	1.75679	3	R.NFLMLLVDKR.R	gi|172039400-ref|YP_001805901.1	91	87	1.79104e-12	9.8482e-06	0	0
cyanothece_clustered_spectra.mgf	2750	CID	417.21	0.585175	3	R.YYAPGHGVMVR.Y	gi|172038748-ref|YP_001805249.1	106	70	1.02771e-11	5.68742e-05	1.77775e-05	3.45077e-05
cyanothece_clustered_spectra.mgf	2773	CID	417.237	4.75426	2	R.VAINGFGR.I	gi|218247350-ref|YP_002372721.1	110	110	4.29642e-11	0.000232285	0.000172246	0.000340357
cyanothece_clustered_spectra.mgf	2782	CID	417.248	2.41363	3	K.IGIVVAHDAINK.V	gi|172037367-ref|YP_001803868.1	142	103	1.57366e-11	8.75689e-05	3.43802e-05	0
cyanothece_clustered_spectra.mgf	2822	CID	417.563	0.365425	3	K.PAILLHTEDGGK.N	gi|172036223-ref|YP_001802724.1	141	121	3.79189e-13	2.11006e-06	0	0
cyanothece_clustered_spectra.mgf	2888	CID	417.884	3.65145	3	R.LVREESEFSR.L	gi|172038188-ref|YP_001804689.1	139	119	3.28069e-12	1.80392e-05	0	0
cyanothece_clustered_spectra.mgf	2889	CID	417.887	1.89874	3	K.AADNVLIHDGAR.C	gi|172035879-ref|YP_001802380.1	107	86	5.98756e-12	3.33187e-05	1.77775e-05	0
cyanothece_clustered_spectra.mgf	2893	CID	417.901	0.511181	3	K.ILHEPM+15.995VQLR.A	gi|172038889-ref|YP_001805390.1	74	73	3.31844e-12	1.82468e-05	0	0
cyanothece_clustered_spectra.mgf	2923	CID	418.215	-1.31348	3	K.IDTYITAWGGR.W	gi|172039042-ref|YP_001805543.1	123	99	3.65227e-12	2.02119e-05	0	0
cyanothece_clustered_spectra.mgf	2925	CID	418.218	5.83767	3	R.YAESQKWNVK.L	gi|172038958-ref|YP_001805459.1	114	89	8.91234e-12	4.90054e-05	1.77775e-05	0
cyanothece_clustered_spectra.mgf	2936	CID	418.224	0.145939	3	R.IYDKEWLASK.G	gi|172035126-ref|YP_001801627.1	96	85	1.07977e-12	5.93722e-06	0	0
cyanothece_clustered_spectra.mgf	2980	CID	418.539	1.23955	3	A.TADKEDYANVK.Q	gi|172037485-ref|YP_001803986.1	98	68	7.68784e-11	0.000425449	0.000313414	0
cyanothece_clustered_spectra.mgf	3006	CID	418.712	-1.74922	2	K.MGAETISK.V	gi|172036544-ref|YP_001803045.1	116	112	4.18921e-11	0.000226489	0.000172246	0.000340357
cyanothece_clustered_spectra.mgf	3087	CID	419.219	2.76627	3	K.VLEHTETRDR.C	gi|172039291-ref|YP_001805792.1	104	73	6.475e-11	0.000356034	0.000258595	0.000508495
cyanothece_clustered_spectra.mgf	3102	CID	419.231	-0.727941	3	R.SYLQIPIEHR.L	gi|172036721-ref|YP_001803222.1	108	100	1.26871e-12	6.97612e-06	0	0
cyanothece_clustered_spectra.mgf	3107	CID	419.239	1.60144	3	R.VVDSLGRPIDGK.G	gi|172039401-ref|YP_001805902.1	90	66	4.03892e-11	0.000224752	0.000172246	0
cyanothece_clustered_spectra.mgf	3147	CID	419.551	0.145477	3	R.VRPEDWQQAK.E	gi|172037884-ref|YP_001804385.1	124	99	1.64836e-11	9.06367e-05	6.78104e-05	0
cyanothece_clustered_spectra.mgf	3150	CID	419.562	0.727368	3	R.NLAREGNDVIR.E	gi|172038079-ref|YP_001804580.1	112	105	1.5389e-13	8.51637e-07	0	0
cyanothece_clustered_spectra.mgf	3156	CID	419.578	-1.09101	3	K.SGIKPELSQVAK.V	gi|172036370-ref|YP_001802871.1	85	78	1.15958e-13	6.45267e-07	0	0
cyanothece_clustered_spectra.mgf	3157	CID	419.583	1.89106	3	K.DAGKIAGIEVKR.I	gi|172036918-ref|YP_001803419.1	127	124	5.85442e-14	3.25778e-07	0	0
cyanothece_clustered_spectra.mgf	3238	CID	420.216	1.67034	3	K.GKFETESYLGK.S	gi|172038692-ref|YP_001805193.1	158	132	1.54186e-12	8.53274e-06	0	0
cyanothece_clustered_spectra.mgf	3246	CID	420.226	-0.217865	3	K.AVEDKQIAEQK.A	gi|172035257-ref|YP_001801758.1	102	76	7.60532e-11	0.000420883	0.000301023	0
cyanothece_clustered_spectra.mgf	3253	CID	420.227	2.10603	3	K.QLATEAVAEAQK.E	gi|172039398-ref|YP_001805899.1	146	134	2.40563e-13	1.33865e-06	0	0
cyanothece_clustered_spectra.mgf	3289	CID	420.25	-0.798794	3	K.VISVSALDAAGKK.A	gi|172039204-ref|YP_001805705.1	88	70	7.5051e-12	4.19625e-05	1.77775e-05	3.45077e-05
cyanothece_clustered_spectra.mgf	3290	CID	420.252	0.798791	3	K.LVFKEDVIPAK.A	gi|172037139-ref|YP_001803640.1	135	110	4.32547e-13	2.39374e-06	0	0
cyanothece_clustered_spectra.mgf	3305	CID	420.291	4.06621	2	K.KVIVVPGK.L	gi|172039150-ref|YP_001805651.1	108	108	7.3538e-11	0.000397582	0.000271276	0.000508495
cyanothece_clustered_spectra.mgf	3312	CID	420.555	1.08848	3	K.VSDRTFELHR.K	gi|172038159-ref|YP_001804660.1	125	124	3.28659e-14	1.80716e-07	0	0
cyanothece_clustered_spectra.mgf	3340	CID	420.715	2.10359	2	K.GDVHDIGK.N	gi|172034994-ref|YP_001801495.1	71	69	4.07366e-11	0.000220242	0.000172246	6.70533e-05
cyanothece_clustered_spectra.mgf	3341	CID	420.718	0.362685	2	R.ASSFGLMK.I	gi|172035903-ref|YP_001802404.1	106	106	2.14036e-11	0.000115718	8.31062e-05	0.000162708
cyanothece_clustered_spectra.mgf	3351	CID	420.732	-0.797879	2	R.TGHAEVVK.V	gi|172037343-ref|YP_001803844.1	86	86	6.24986e-12	3.37898e-05	1.77775e-05	3.45077e-05
cyanothece_clustered_spectra.mgf	3372	CID	420.869	2.75542	3	R.QDEEPKMEVR.G	gi|172036915-ref|YP_001803416.1	69	63	6.2743e-12	3.44998e-05	1.77775e-05	3.45077e-05
cyanothece_clustered_spectra.mgf	3424	CID	421.225	1.59389	2	K.NPPSEAVK.A	gi|172036054-ref|YP_001802555.1	63	63	9.53e-12	5.15238e-05	1.77775e-05	3.45077e-05
cyanothece_clustered_spectra.mgf	3425	CID	421.23	0.144897	2	R.SPAPVQSR.L	gi|172036814-ref|YP_001803315.1	106	106	1.79434e-11	9.70109e-05	6.78104e-05	0.000132468
cyanothece_clustered_spectra.mgf	3436	CID	421.237	5.1438	3	K.DAARPITYQVK.I	gi|172037171-ref|YP_001803672.1	141	107	2.42412e-12	1.34152e-05	0	0
cyanothece_clustered_spectra.mgf	3517	CID	421.759	1.59188	2	R.VATVSLPR.S	gi|136429-Contaminant:	132	132	3.61135e-11	0.000195247	0.000172246	0.000340357
cyanothece_clustered_spectra.mgf	3530	CID	421.758	-0.795938	2	R.VATVSLPR.S	gi|136429-Contaminant:	72	64	7.77024e-11	0.000420097	0.000313414	0.000340357
cyanothece_clustered_spectra.mgf	3538	CID	421.759	1.59188	2	R.VATVSLPR.S	gi|136429-Contaminant:	95	91	8.81731e-11	0.000476706	0.000327478	0.000340357
cyanothece_clustered_spectra.mgf	3549	CID	421.76	3.97969	2	R.VATVSLPR.S	gi|136429-Contaminant:	61	61	3.61135e-11	0.000195247	0.000172246	0.000340357
cyanothece_clustered_spectra.mgf	3550	CID	421.76	3.97969	2	R.VATVSLPR.S	gi|136429-Contaminant:	74	68	8.0627e-11	0.000435909	0.000313414	0.000340357
cyanothece_clustered_spectra.mgf	3552	CID	421.761	6.29514	2	R.VATVSLPR.S	gi|136429-Contaminant:	41	40	7.22269e-11	0.000390494	0.000271276	0.000340357
cyanothece_clustered_spectra.mgf	3553	CID	421.761	6.29514	2	R.VATVSLPR.S	gi|136429-Contaminant:	25	25	4.65841e-11	0.000251856	0.000172246	0.000340357
cyanothece_clustered_spectra.mgf	3564	CID	421.859	1.88086	3	K.AAEVDSYTDHR.I	gi|172036696-ref|YP_001803197.1	93	62	5.7483e-12	3.18114e-05	1.77775e-05	0
cyanothece_clustered_spectra.mgf	3612	CID	422.223	0.939619	3	P.GDEFEITLGRK.H	gi|172035369-ref|YP_001801870.1	108	82	1.55923e-11	8.62886e-05	3.43802e-05	6.70533e-05
cyanothece_clustered_spectra.mgf	3636	CID	422.241	0.216826	3	R.NFLM+15.995LLVDKR.R	gi|172039400-ref|YP_001805901.1	122	92	9.30516e-11	0.000511653	0.000336977	0
cyanothece_clustered_spectra.mgf	3660	CID	422.269	1.15633	2	K.TLGVVGLGK.I	gi|172037049-ref|YP_001803550.1	104	104	1.10533e-11	6.03133e-05	3.43802e-05	6.70533e-05
cyanothece_clustered_spectra.mgf	3666	CID	422.284	1.8067	3	R.VKIIPIEVVVR.N	gi|172037294-ref|YP_001803795.1	143	137	3.0843e-13	1.70687e-06	0	0
cyanothece_clustered_spectra.mgf	3671	CID	422.551	0.93889	3	R.DYSEAELVLAR.V	gi|172039185-ref|YP_001805686.1	154	126	5.52051e-11	0.000305508	0.000258595	0
cyanothece_clustered_spectra.mgf	3672	CID	422.553	1.44444	3	R.VAGLHFFDGFR.T	gi|172035869-ref|YP_001802370.1	134	112	1.19118e-13	6.59205e-07	0	0
cyanothece_clustered_spectra.mgf	3673	CID	422.558	8.6666	3	-.AKSIVYNEDAR.R	gi|172036259-ref|YP_001802760.1	132	124	9.5398e-14	5.27938e-07	0	0
cyanothece_clustered_spectra.mgf	3674	CID	422.557	0.505549	3	-.MNQEIFEKVK.S	gi|172039030-ref|YP_001805531.1	180	180	1.73125e-13	9.51945e-07	0	0
cyanothece_clustered_spectra.mgf	3677	CID	422.564	3.03325	3	P.IDYKDTELLR.K	gi|172038260-ref|YP_001804761.1	120	104	2.16325e-11	0.000118948	8.31062e-05	0.000162708
cyanothece_clustered_spectra.mgf	3679	CID	422.567	1.22773	3	R.FRGIGESSLATK.V	gi|172039164-ref|YP_001805665.1	106	80	6.71155e-11	0.000373475	0.000271276	0.000226303
cyanothece_clustered_spectra.mgf	3680	CID	422.567	1.22773	3	K.QLLAEHEGAIGK.Q	gi|172035946-ref|YP_001802447.1	71	57	1.20626e-12	6.71242e-06	0	0
cyanothece_clustered_spectra.mgf	3681	CID	422.567	1.22773	3	K.AYETKVNTLAR.T	gi|172037826-ref|YP_001804327.1	95	70	7.01623e-11	0.000388282	0.000271276	0
cyanothece_clustered_spectra.mgf	3709	CID	422.735	-0.93848	2	K.IGNGNTIR.E	gi|172036743-ref|YP_001803244.1	86	86	8.87428e-11	0.000479786	0.000336977	0.000612638
cyanothece_clustered_spectra.mgf	3714	CID	422.742	-0.794085	2	K.IVADVAEK.A	gi|172036765-ref|YP_001803266.1	69	69	5.54925e-11	0.000300019	0.000258595	0.000508495
cyanothece_clustered_spectra.mgf	3753	CID	422.879	0.938162	3	K.LEGDEKPTYSK.A	gi|172037086-ref|YP_001803587.1	107	94	6.38464e-13	3.5333e-06	0	0
cyanothece_clustered_spectra.mgf	3756	CID	422.886	-0.216495	3	K.SDVQLESHPVR.N	gi|172036185-ref|YP_001802686.1	88	88	4.02973e-15	2.23007e-08	0	0
cyanothece_clustered_spectra.mgf	3762	CID	422.908	-2.5978	3	R.LMEPKVDPPLK.C	gi|172038115-ref|YP_001804616.1	96	87	2.01159e-13	1.11322e-06	0	0
cyanothece_clustered_spectra.mgf	3766	CID	422.923	1.29886	3	R.NVAAGANPIALKK.G	gi|172036259-ref|YP_001802760.1	97	65	3.3037e-11	0.000184716	0.000160671	0
cyanothece_clustered_spectra.mgf	3790	CID	423.228	1.44214	2	R.VVSQADAR.G	gi|172037564-ref|YP_001804065.1	114	110	2.79197e-11	0.000150947	0.000130406	0.000256115
cyanothece_clustered_spectra.mgf	3810	CID	423.24	0	2	R.VSGQLVDK.L	gi|172036146-ref|YP_001802647.1	132	132	8.44796e-11	0.000456738	0.000313414	0.000593014
cyanothece_clustered_spectra.mgf	3862	CID	423.271	0.0720994	3	K.AVTLVIPELKGK.L	gi|172038525-ref|YP_001805026.1	109	102	9.23705e-14	5.14e-07	0	0
cyanothece_clustered_spectra.mgf	3885	CID	423.572	-4.32287	3	R.VQRVPVTEAGGR.V	gi|172038958-ref|YP_001805459.1	142	110	8.8892e-13	4.94654e-06	0	0
cyanothece_clustered_spectra.mgf	3914	CID	423.73	11.7396	2	K.AINASSQR.P	gi|172035186-ref|YP_001801687.1	69	69	8.33473e-11	0.000450616	0.000313414	0.000593014
cyanothece_clustered_spectra.mgf	3955	CID	423.883	1.79989	3	R.YDNVTSDKVTK.V	gi|172038181-ref|YP_001804682.1	126	109	5.44782e-13	3.01485e-06	0	0
cyanothece_clustered_spectra.mgf	3960	CID	423.893	1.94383	3	K.LDPTHVSTMLR.Q	gi|172039185-ref|YP_001805686.1	88	59	9.60125e-11	0.000531338	0.000336977	0
cyanothece_clustered_spectra.mgf	3966	CID	423.917	0.791885	3	R.LWFLEAHLIK.K	gi|172035162-ref|YP_001801663.1	133	133	4.56732e-13	2.51138e-06	0	0
cyanothece_clustered_spectra.mgf	3981	CID	424.221	0.647442	2	K.DAGAVMVGK.T	gi|172036625-ref|YP_001803126.1	112	108	3.31989e-12	1.81154e-05	0	0
cyanothece_clustered_spectra.mgf	3985	CID	424.224	-0.359687	3	K.TYTYRPWGVK.G	gi|172035477-ref|YP_001801978.1	97	69	3.14844e-11	0.00017312	0.000145652	0
cyanothece_clustered_spectra.mgf	4001	CID	424.23	-12.301	2	K.VSVTATNR.A	gi|172035544-ref|YP_001802045.1	116	116	1.15257e-11	6.23135e-05	3.43802e-05	6.70533e-05
cyanothece_clustered_spectra.mgf	4004	CID	424.231	3.23714	2	R.TAEVNVSK.T	gi|172035329-ref|YP_001801830.1	78	77	4.77036e-11	0.000257909	0.000187257	0.000370302
cyanothece_clustered_spectra.mgf	4006	CID	424.236	1.79839	2	-.TSLTAAQR.L	gi|172037566-ref|YP_001804067.1	145	145	8.84717e-11	0.000478321	0.000336977	0.000612638
cyanothece_clustered_spectra.mgf	4039	CID	424.532	4.02559	3	A.FGNEDNRTYR.V	gi|172037567-ref|YP_001804068.1	78	56	7.70465e-11	0.000423648	0.000313414	0.000593014
cyanothece_clustered_spectra.mgf	4049	CID	424.583	2.08443	3	K.VKQVAQEAGLTK.G	gi|172035281-ref|YP_001801782.1	116	113	1.77592e-13	9.88236e-07	0	0
cyanothece_clustered_spectra.mgf	4067	CID	424.722	0.862238	2	K.VSVDVDSK.I	gi|172035398-ref|YP_001801899.1	124	124	1.25304e-11	6.77455e-05	3.43802e-05	6.70533e-05
cyanothece_clustered_spectra.mgf	4070	CID	424.728	1.7963	2	K.ASNAGTISK.I	gi|172037872-ref|YP_001804373.1	129	129	3.37787e-12	1.84317e-05	0	0
cyanothece_clustered_spectra.mgf	4076	CID	424.73	6.53855	2	K.ASNAGTISK.I	gi|172037872-ref|YP_001804373.1	70	54	9.21222e-11	0.000502675	0.000336977	0
cyanothece_clustered_spectra.mgf	4079	CID	424.732	2.5148	2	K.IVM+15.995EAAAK.Y	gi|172037593-ref|YP_001804094.1	97	97	7.3969e-11	0.000399912	0.000271276	0.000508495
cyanothece_clustered_spectra.mgf	4117	CID	424.873	0.215483	3	R.YMETHEPPIR.I	gi|172036233-ref|YP_001802734.1	105	87	3.37334e-12	1.85486e-05	0	0
cyanothece_clustered_spectra.mgf	4129	CID	424.9	0.574584	3	R.NLTLHGWIYR.I	gi|172037172-ref|YP_001803673.1	89	71	1.90109e-11	0.000104533	8.31062e-05	0.000162708
cyanothece_clustered_spectra.mgf	4181	CID	425.233	1.22004	2	K.AFVTGGAAR.L	gi|172037821-ref|YP_001804322.1	128	128	1.25381e-12	6.84157e-06	0	0
cyanothece_clustered_spectra.mgf	4194	CID	425.239	2.15298	2	R.GNHPIVGR.L	gi|172038378-ref|YP_001804879.1	59	58	1.83625e-11	9.92766e-05	6.78104e-05	0.000132468
cyanothece_clustered_spectra.mgf	4246	CID	425.576	2.3664	3	R.LIPDKSELGFR.F	gi|172035905-ref|YP_001802406.1	68	53	5.36149e-11	0.000296708	0.000247789	0
cyanothece_clustered_spectra.mgf	4255	CID	425.719	-3.65591	2	K.AVSEAVM+15.995K.A	gi|172036266-ref|YP_001802767.1	58	58	2.31772e-11	0.000125307	8.31062e-05	0.000162708
cyanothece_clustered_spectra.mgf	4319	CID	425.885	3.36788	3	K.IAMEAGKEAAER.S	gi|172037347-ref|YP_001803848.1	106	96	1.13684e-13	6.32615e-07	0	0
cyanothece_clustered_spectra.mgf	4323	CID	425.9	4.94417	3	K.ATLGLTKDEAEK.V	gi|172038539-ref|YP_001805040.1	85	85	4.25062e-15	2.36532e-08	0	0
cyanothece_clustered_spectra.mgf	4367	CID	426.227	1.50359	3	R.EKIAAQDFQAR.G	gi|172037518-ref|YP_001804019.1	86	72	4.07538e-11	0.000225534	0.000172246	0.000340357
cyanothece_clustered_spectra.mgf	4369	CID	426.23	0.859187	3	R.ITVDEKSELSR.I	gi|172035338-ref|YP_001801839.1	112	90	2.31197e-12	1.27946e-05	0	0
cyanothece_clustered_spectra.mgf	4381	CID	426.239	1.28875	3	K.YNQILATQGIR.G	gi|172035836-ref|YP_001802337.1	139	118	3.33897e-13	1.84781e-06	0	0
cyanothece_clustered_spectra.mgf	4392	CID	426.24	3.57987	3	K.LQEIISPSPHR.I	gi|172036253-ref|YP_001802754.1	102	93	1.37765e-11	7.62398e-05	3.43802e-05	6.70533e-05
cyanothece_clustered_spectra.mgf	4393	CID	426.244	2.0763	3	R.KELLAEFDAIK.N	gi|172035410-ref|YP_001801911.1	151	141	3.39743e-12	1.88016e-05	0	0
cyanothece_clustered_spectra.mgf	4409	CID	426.259	1.1455	2	K.VAPAIQPR.A	gi|172035905-ref|YP_001802406.1	79	74	6.27113e-11	0.000339048	0.000258595	0.000490346
cyanothece_clustered_spectra.mgf	4418	CID	426.547	2.43256	3	K.FDAEQRENLR.E	gi|172035234-ref|YP_001801735.1	70	54	5.91193e-11	0.000325073	0.000258595	0
cyanothece_clustered_spectra.mgf	4422	CID	426.558	-0.143088	3	R.RIDDNATLGFR.T	gi|172038431-ref|YP_001804932.1	131	95	2.99006e-11	0.000165472	0.000145652	0
cyanothece_clustered_spectra.mgf	4424	CID	426.56	4.50726	3	R.SPDGRYVAVSAR.G	gi|172036223-ref|YP_001802724.1	113	94	1.48132e-12	8.24306e-06	0	0
cyanothece_clustered_spectra.mgf	4440	CID	426.711	1.85948	2	K.M+15.995GAETISK.V	gi|172036544-ref|YP_001803045.1	112	110	8.99364e-11	0.00048624	0.000336977	0.000612638
cyanothece_clustered_spectra.mgf	4441	CID	426.71	-0.500628	2	R.ATDSLSMK.E	gi|172038987-ref|YP_001805488.1	77	76	1.76919e-11	9.5651e-05	6.78104e-05	0.000132468
cyanothece_clustered_spectra.mgf	4446	CID	426.716	4.43409	2	R.IGFTDGSR.I	gi|172035522-ref|YP_001802023.1	85	85	4.03693e-11	0.000218256	0.000172246	0.000340357
cyanothece_clustered_spectra.mgf	4465	CID	426.738	0.143027	2	R.AAHIIDGR.I	gi|172038137-ref|YP_001804638.1	92	92	4.41108e-11	0.000238484	0.000172246	0.000340357
cyanothece_clustered_spectra.mgf	4510	CID	426.891	0.643392	3	R.FTEKPDLETAK.S	gi|172037168-ref|YP_001803669.1	82	62	1.82159e-11	0.000100808	6.78104e-05	0
cyanothece_clustered_spectra.mgf	4511	CID	426.892	1.93017	3	R.GFSVVSWVQNR.F	gi|172036284-ref|YP_001802785.1	122	119	2.2925e-14	1.26868e-07	0	0
cyanothece_clustered_spectra.mgf	4519	CID	426.919	0.64335	3	R.ITVPANQPTPLK.L	gi|172034990-ref|YP_001801491.1	106	91	2.85178e-12	1.58692e-05	0	0
cyanothece_clustered_spectra.mgf	4554	CID	427.223	-3.14302	2	K.NTSSLFGK.Y	gi|172039466-ref|YP_001805967.1	45	45	4.47125e-11	0.000241738	0.000172246	0.000340357
cyanothece_clustered_spectra.mgf	4577	CID	427.24	3.85721	3	K.IAAHAKPIEDSK.A	gi|172036259-ref|YP_001802760.1	94	70	5.62631e-12	3.13085e-05	1.77775e-05	0
cyanothece_clustered_spectra.mgf	4580	CID	427.249	1.99999	2	K.HSAAILNK.L	gi|172039540-ref|YP_001806041.1	109	104	6.04345e-11	0.000326738	0.000258595	0.000508495
cyanothece_clustered_spectra.mgf	4589	CID	427.252	0.499993	3	R.KVPQFITTFAK.Y	gi|172035836-ref|YP_001802337.1	126	108	6.56028e-11	0.000363049	0.000258595	0
cyanothece_clustered_spectra.mgf	4669	CID	427.747	2.92515	2	K.AAVSHLTR.N	gi|172037506-ref|YP_001804007.1	77	77	1.63146e-11	8.82045e-05	6.78104e-05	0.000132468
cyanothece_clustered_spectra.mgf	4688	CID	427.874	2.28237	3	K.TQYFEMLGHR.A	gi|172038771-ref|YP_001805272.1	107	107	1.63119e-14	8.96923e-08	0	0
cyanothece_clustered_spectra.mgf	4693	CID	427.888	-1.06982	3	-.M+15.995NQEIFEKVK.S	gi|172039030-ref|YP_001805531.1	110	109	4.15004e-12	2.28194e-05	0	0
cyanothece_clustered_spectra.mgf	4787	CID	428.57	0.0712079	3	R.EAIAQQTPLGQK.A	gi|172038947-ref|YP_001805448.1	110	95	6.67423e-12	3.71398e-05	1.77775e-05	0
cyanothece_clustered_spectra.mgf	4792	CID	428.587	2.6346	3	K.NGDLLVGQIAKR.Q	gi|172036918-ref|YP_001803419.1	115	100	4.93714e-13	2.74735e-06	0	0
cyanothece_clustered_spectra.mgf	4793	CID	428.591	0.0712044	3	K.IGNGNILIWKR.K	gi|172038788-ref|YP_001805289.1	134	130	1.27753e-13	7.07e-07	0	0
cyanothece_clustered_spectra.mgf	4795	CID	428.598	0	3	K.IADLKDILARR.E	gi|172039314-ref|YP_001805815.1	88	72	3.41168e-11	0.000188804	0.000160671	0.000316516
cyanothece_clustered_spectra.mgf	4835	CID	428.761	0.996468	2	K.ATVELVPK.G	gi|172037826-ref|YP_001804327.1	139	126	5.59746e-11	0.000302626	0.000258595	0.000508495
cyanothece_clustered_spectra.mgf	4849	CID	428.877	3.9848	3	R.QAMDISAAAHNR.A	gi|172037808-ref|YP_001804309.1	87	83	7.55996e-16	4.20686e-09	0	0
cyanothece_clustered_spectra.mgf	4860	CID	428.905	4.41146	3	K.LKSYFATGELR.V	gi|172037822-ref|YP_001804323.1	133	111	8.81014e-12	4.87558e-05	1.77775e-05	0
cyanothece_clustered_spectra.mgf	4883	CID	429.22	2.41741	3	R.YEYEDGLLKR.C	gi|172038107-ref|YP_001804608.1	116	111	7.45773e-13	4.1007e-06	0	0
cyanothece_clustered_spectra.mgf	4918	CID	429.255	2.34612	3	R.AASVISANAAAIVK.E	gi|172037822-ref|YP_001804323.1	144	144	2.46019e-17	1.38123e-10	0	0
cyanothece_clustered_spectra.mgf	4920	CID	429.255	2.34612	3	R.AASVISANAAAIVK.E	gi|172037822-ref|YP_001804323.1	69	43	4.06956e-11	0.000228478	0.000172246	0
cyanothece_clustered_spectra.mgf	4953	CID	429.533	0.284193	3	K.WYFDDIYHK.V	gi|172037210-ref|YP_001803711.1	106	99	5.01401e-13	2.73595e-06	0	0
cyanothece_clustered_spectra.mgf	4957	CID	429.55	0.781501	3	K.VGSKCCKHPEAK.R	gi|113576-Contaminant:	94	63	8.60853e-11	0.000479035	0.000327478	0.000612638
cyanothece_clustered_spectra.mgf	4969	CID	429.6	1.84697	3	K.KAAPFILNLTAK.N	gi|172039147-ref|YP_001805648.1	98	94	2.9429e-13	1.63762e-06	0	0
cyanothece_clustered_spectra.mgf	4975	CID	429.712	3.40891	2	R.HSMVEAGK.A	gi|172037425-ref|YP_001803926.1	66	64	4.99585e-12	2.701e-05	0	0
cyanothece_clustered_spectra.mgf	5025	CID	429.903	3.19443	3	K.IINIEKTDDAR.I	gi|172035674-ref|YP_001802175.1	105	90	5.33269e-11	0.000295114	0.000247789	0
cyanothece_clustered_spectra.mgf	5037	CID	430.204	-1.20594	3	R.YM+15.995ETHEPPIR.I	gi|172036233-ref|YP_001802734.1	101	67	5.25184e-11	0.000288777	0.000247789	0.000490346
cyanothece_clustered_spectra.mgf	5045	CID	430.22	-2.90832	3	K.LTQNADDDLRK.S	gi|172038781-ref|YP_001805282.1	127	101	2.96165e-11	0.000163899	0.000130406	0
cyanothece_clustered_spectra.mgf	5046	CID	430.222	1.70243	3	P.LTEAVAAADSQGR.F	gi|172037565-ref|YP_001804066.1	152	137	8.15247e-14	4.5582e-07	0	0
cyanothece_clustered_spectra.mgf	5053	CID	430.235	0.638392	3	R.IEFPLQGDKNK.V	gi|172038547-ref|YP_001805048.1	138	132	1.50987e-13	8.35569e-07	0	0
cyanothece_clustered_spectra.mgf	5099	CID	430.562	1.48845	3	K.VGAATETELKDR.K	gi|172038243-ref|YP_001804744.1	166	148	2.44854e-14	1.36253e-07	0	0
cyanothece_clustered_spectra.mgf	5105	CID	430.587	0.0708744	3	K.KGPFIADSLLTK.I	gi|172038931-ref|YP_001805432.1	165	138	8.93242e-12	4.97059e-05	1.77775e-05	0
cyanothece_clustered_spectra.mgf	5120	CID	430.737	1.06275	2	K.VAGVDMLR.S	gi|172037559-ref|YP_001804060.1	87	87	1.34688e-11	7.28188e-05	3.43802e-05	6.70533e-05
cyanothece_clustered_spectra.mgf	5180	CID	430.907	0.991505	3	R.YLSPGELDRIK.A	gi|172037821-ref|YP_001804322.1	124	103	1.13989e-12	6.3082e-06	0	0
cyanothece_clustered_spectra.mgf	5196	CID	431.206	1.69855	3	K.EGTGKEDAEDIK.K	gi|172035139-ref|YP_001801640.1	114	87	2.16762e-11	0.000120621	8.31062e-05	6.70533e-05
cyanothece_clustered_spectra.mgf	5204	CID	431.215	-0.566169	3	K.IAM+15.995EAGKEAAER.S	gi|172037347-ref|YP_001803848.1	82	76	3.12305e-13	1.73787e-06	0	0
cyanothece_clustered_spectra.mgf	5206	CID	431.225	0.353848	2	K.LAQTADSR.A	gi|172037839-ref|YP_001804340.1	113	113	7.70864e-11	0.000416766	0.000313414	0.000593014
cyanothece_clustered_spectra.mgf	5211	CID	431.227	1.76923	3	R.SAYVEVDPKQR.Q	gi|172037905-ref|YP_001804406.1	79	64	7.32805e-13	4.05538e-06	0	0
cyanothece_clustered_spectra.mgf	5215	CID	431.23	0.141537	3	R.RIDDNATLAFR.T	gi|172038430-ref|YP_001804931.1	139	118	1.29797e-11	7.18304e-05	3.43802e-05	0
cyanothece_clustered_spectra.mgf	5222	CID	431.233	-1.62767	3	K.FRVNQGVSTQR.Q	gi|172035836-ref|YP_001802337.1	163	109	6.84045e-11	0.000378554	0.000271276	0
cyanothece_clustered_spectra.mgf	5224	CID	431.235	1.91074	2	R.ATGVNLMR.E	gi|172036721-ref|YP_001803222.1	100	93	4.11498e-11	0.000222476	0.000172246	0.000340357
cyanothece_clustered_spectra.mgf	5225	CID	431.237	-0.990745	2	K.AIGSSLDAK.V	gi|172039458-ref|YP_001805959.1	49	43	6.59976e-11	0.000360123	0.000258595	0.000508495
cyanothece_clustered_spectra.mgf	5230	CID	431.24	0.707671	3	R.VIATYYSPLHK.I	gi|172037015-ref|YP_001803516.1	118	96	2.45536e-12	1.35881e-05	0	0
cyanothece_clustered_spectra.mgf	5276	CID	431.548	1.90935	3	K.LTPVEDYYHR.Y	gi|172037300-ref|YP_001803801.1	57	47	7.98028e-12	4.38803e-05	1.77775e-05	3.45077e-05
cyanothece_clustered_spectra.mgf	5305	CID	431.721	-11.9462	2	K.AGLEMSVR.Y	gi|172035376-ref|YP_001801877.1	108	108	1.89874e-11	0.000102655	8.31062e-05	0.000162708
cyanothece_clustered_spectra.mgf	5312	CID	431.73	1.34305	2	R.TIGTEDVK.S	gi|172037119-ref|YP_001803620.1	87	87	4.30506e-11	0.000232753	0.000172246	0.000340357
cyanothece_clustered_spectra.mgf	5321	CID	431.736	2.19126	2	K.LGSSVQGSK.S	gi|172035983-ref|YP_001802484.1	65	60	3.33142e-11	0.000181783	0.000160671	0.000316516
cyanothece_clustered_spectra.mgf	5322	CID	431.736	2.19126	2	K.IAAGTSTGGK.G	gi|172038466-ref|YP_001804967.1	70	67	5.378e-12	2.95714e-05	0	0
cyanothece_clustered_spectra.mgf	5369	CID	431.931	0.635885	3	R.VLLLPDLTQGPK.Q	gi|172039267-ref|YP_001805768.1	103	101	1.66587e-14	9.27001e-08	0	0
cyanothece_clustered_spectra.mgf	5373	CID	432.199	1.05915	3	R.TGEWYDRDPR.T	gi|172039345-ref|YP_001805846.1	109	71	7.48841e-11	0.000411757	0.000271276	0.000508495
cyanothece_clustered_spectra.mgf	5376	CID	432.209	2.18886	3	K.YDHVAVGTGTM+15.995K.V	gi|172038059-ref|YP_001804560.1	94	68	9.7187e-13	5.40812e-06	0	0
cyanothece_clustered_spectra.mgf	5388	CID	432.223	1.97697	4	R.QTAEGLVHSYIHTGGR.I	gi|172035620-ref|YP_001802121.1	79	56	5.05457e-13	2.857e-06	0	0
cyanothece_clustered_spectra.mgf	5448	CID	432.553	2.46933	3	K.NGDISMKEFVR.R	gi|172035836-ref|YP_001802337.1	92	85	4.69399e-14	2.59768e-07	0	0
cyanothece_clustered_spectra.mgf	5533	CID	432.914	0.281974	3	A.LGVPGASVANGVQK.M	gi|172037564-ref|YP_001804065.1	107	79	5.20918e-12	2.9246e-05	0	0
cyanothece_clustered_spectra.mgf	5543	CID	433.213	-0.986225	2	R.SGVTNTMR.S	gi|172038207-ref|YP_001804708.1	126	126	3.57353e-12	1.93202e-05	0	0
cyanothece_clustered_spectra.mgf	5549	CID	433.199	-0.422682	2	R.SGGGGGGGFGR.V	gi|125105-Contaminant:	120	117	7.27166e-14	4.02418e-07	0	0
cyanothece_clustered_spectra.mgf	5557	CID	433.213	2.88824	2	R.NQGQFSGK.L	gi|172037320-ref|YP_001803821.1	70	65	5.06191e-11	0.000273671	0.00023343	0.000461609
cyanothece_clustered_spectra.mgf	5568	CID	433.222	0.774877	3	R.IMIHQPMGGTGR.R	gi|172036826-ref|YP_001803327.1	97	78	5.90222e-12	3.28438e-05	1.77775e-05	0
cyanothece_clustered_spectra.mgf	5578	CID	433.23	0.140884	2	R.TGGGISFAR.P	gi|172037293-ref|YP_001803794.1	107	107	3.56881e-12	1.94736e-05	0	0
cyanothece_clustered_spectra.mgf	5591	CID	433.243	2.60628	3	K.AVNNVKDEIAPK.I	gi|172037071-ref|YP_001803572.1	109	80	4.8893e-12	2.72073e-05	0	0
cyanothece_clustered_spectra.mgf	5592	CID	433.24	1.19749	3	R.LELIFYEDKK.E	gi|172036596-ref|YP_001803097.1	151	150	2.14265e-12	1.17816e-05	0	0
cyanothece_clustered_spectra.mgf	5618	CID	433.267	1.97221	3	K.VIGILTQGDIIR.T	gi|304570678-ref|YP_001805580.2	164	164	8.14638e-14	4.53318e-07	0	0
cyanothece_clustered_spectra.mgf	5629	CID	433.555	1.19662	3	K.GIRYQDEYVR.R	gi|172038942-ref|YP_001805443.1	129	99	5.0307e-12	2.76618e-05	0	0
cyanothece_clustered_spectra.mgf	5636	CID	433.57	16.5412	3	R.YLNYRELAEK.L	gi|172039508-ref|YP_001806009.1	86	76	1.1929e-11	6.55925e-05	3.43802e-05	3.45077e-05
cyanothece_clustered_spectra.mgf	5638	CID	433.57	-6.40515	3	R.LGTQMIHFVPR.S	gi|172035475-ref|YP_001801976.1	103	100	3.21741e-14	1.78053e-07	0	0
cyanothece_clustered_spectra.mgf	5640	CID	433.574	0.844634	3	R.RLPVIDENNTK.V	gi|304570678-ref|YP_001805580.2	125	103	2.44744e-11	0.000135443	9.91506e-05	0
cyanothece_clustered_spectra.mgf	5641	CID	433.574	0.844634	3	K.KDIDPTKPTQR.V	gi|172038149-ref|YP_001804650.1	107	89	4.57195e-12	2.53014e-05	0	0
cyanothece_clustered_spectra.mgf	5645	CID	433.586	0.563073	3	K.ALEAAIGKDGVVR.R	gi|172034978-ref|YP_001801479.1	105	105	2.72465e-16	1.5234e-09	0	0
cyanothece_clustered_spectra.mgf	5709	CID	433.903	0.0703327	3	R.VIFDGEEHLLK.Q	gi|172039317-ref|YP_001805818.1	117	102	1.26479e-12	6.99942e-06	0	0
cyanothece_clustered_spectra.mgf	5722	CID	433.935	1.68786	3	R.SLLTELVVLANK.A	gi|172035030-ref|YP_001801531.1	168	140	1.5447e-11	8.59573e-05	3.43802e-05	6.70533e-05
cyanothece_clustered_spectra.mgf	5732	CID	434.205	-0.210851	2	R.MADANKAF.A	gi|172039003-ref|YP_001805504.1	83	83	9.0671e-12	4.90211e-05	1.77775e-05	3.45077e-05
cyanothece_clustered_spectra.mgf	5742	CID	434.22	2.6707	3	R.GSEYTVEFLQK.L	gi|172036690-ref|YP_001803191.1	115	97	9.11448e-11	0.0005044	0.000336977	0
cyanothece_clustered_spectra.mgf	5756	CID	434.233	-0.843351	3	K.QAGVEVDDIAKR.L	gi|172037522-ref|YP_001804023.1	128	128	2.27134e-14	1.26392e-07	0	0
cyanothece_clustered_spectra.mgf	5757	CID	434.234	1.47586	3	R.ALQEAAASELAAR.M	gi|172039402-ref|YP_001805903.1	130	114	3.62323e-13	2.02582e-06	0	0
cyanothece_clustered_spectra.mgf	5772	CID	434.246	1.12444	3	R.VLGELTDELRR.S	gi|172036493-ref|YP_001802994.1	79	63	6.39141e-12	3.53704e-05	1.77775e-05	0
cyanothece_clustered_spectra.mgf	5780	CID	434.254	0.281104	3	K.INDVKQEIITK.K	gi|172038794-ref|YP_001805295.1	127	125	3.53889e-13	1.95844e-06	0	0
cyanothece_clustered_spectra.mgf	5782	CID	434.258	0.843303	3	R.VVGKGTVTIVDGR.D	gi|172037151-ref|YP_001803652.1	109	89	2.77162e-12	1.54966e-05	0	0
cyanothece_clustered_spectra.mgf	5803	CID	434.577	-0.561789	3	K.LKNAQTGSVVER.T	gi|172037037-ref|YP_001803538.1	119	95	1.57018e-12	8.73752e-06	0	0
cyanothece_clustered_spectra.mgf	5804	CID	434.577	-0.561789	3	R.QIDRLETTGIR.L	gi|172035771-ref|YP_001802272.1	91	81	2.22769e-13	1.23282e-06	0	0
cyanothece_clustered_spectra.mgf	5813	CID	434.68	-14.2518	2	R.AGACSTCAGK.L	gi|172036521-ref|YP_001803022.1	61	51	3.79851e-11	0.000208865	0.000172246	0.000340357
cyanothece_clustered_spectra.mgf	5818	CID	434.708	0.84243	2	R.ATDSLSM+15.995K.E	gi|172038987-ref|YP_001805488.1	108	108	4.7992e-11	0.000259468	0.000187257	0.000370302
cyanothece_clustered_spectra.mgf	5867	CID	434.907	0.982386	3	K.AAADELALPLYR.Y	gi|172037071-ref|YP_001803572.1	103	96	1.00605e-12	5.59834e-06	0	0
cyanothece_clustered_spectra.mgf	5874	CID	434.923	2.24537	3	K.SLTLLEASELVK.Q	gi|172035139-ref|YP_001801640.1	150	141	3.03005e-13	1.68612e-06	0	0
cyanothece_clustered_spectra.mgf	5952	CID	435.52	-0.560572	3	R.AQGDDEDGADRR.G	gi|172038430-ref|YP_001804931.1	78	53	6.79667e-11	0.000378211	0.000271276	0.000508495
cyanothece_clustered_spectra.mgf	5956	CID	435.548	2.38229	3	K.NTADQVAVEAMR.E	gi|172038887-ref|YP_001805388.1	136	110	5.71778e-13	3.18175e-06	0	0
cyanothece_clustered_spectra.mgf	5986	CID	435.726	2.24124	2	K.APNENVAR.Q	gi|172035186-ref|YP_001801687.1	95	94	1.04487e-11	5.64908e-05	1.77775e-05	3.45077e-05
cyanothece_clustered_spectra.mgf	6016	CID	435.775	2.31101	2	R.GVLNVAAVK.A	gi|172036259-ref|YP_001802760.1	122	117	4.3763e-11	0.000238797	0.000172246	0.000340357
cyanothece_clustered_spectra.mgf	6048	CID	435.98	1.88994	4	R.GM+15.995IGQEEVHNIELKK.M	gi|172035950-ref|YP_001802451.1	108	75	2.00161e-12	1.1278e-05	0	0
cyanothece_clustered_spectra.mgf	6056	CID	436.203	1.04943	2	R.SAASNYMK.Q	gi|172039227-ref|YP_001805728.1	99	97	4.41415e-12	2.3865e-05	0	0
cyanothece_clustered_spectra.mgf	6061	CID	436.219	2.9383	3	K.FLEVDEERNR.L	gi|172035135-ref|YP_001801636.1	101	86	6.57166e-12	3.61349e-05	1.77775e-05	0
cyanothece_clustered_spectra.mgf	6110	CID	436.254	1.32912	2	K.LGAIAVGDR.V	gi|172038301-ref|YP_001804802.1	99	99	9.34842e-12	5.10107e-05	1.77775e-05	3.45077e-05
cyanothece_clustered_spectra.mgf	6130	CID	436.535	0.139817	3	R.FEHLEEDFNK.I	gi|172039463-ref|YP_001805964.1	145	126	3.86697e-12	2.12629e-05	0	0
cyanothece_clustered_spectra.mgf	6131	CID	436.54	11.6048	3	R.FEHLEEDFNK.I	gi|172039463-ref|YP_001805964.1	96	81	1.95408e-11	0.000107447	8.31062e-05	0
cyanothece_clustered_spectra.mgf	6134	CID	436.548	2.65646	3	K.VGAATETEMKDR.K	gi|172036259-ref|YP_001802760.1	144	134	2.80166e-14	1.55903e-07	0	0
cyanothece_clustered_spectra.mgf	6146	CID	436.586	0.279602	3	K.ALVAADGVHSLVR.R	gi|172037646-ref|YP_001804147.1	175	115	1.03545e-11	5.78941e-05	1.77775e-05	0
cyanothece_clustered_spectra.mgf	6235	CID	437.221	2.51277	2	R.GGNLYHGR.V	gi|172038943-ref|YP_001805444.1	101	99	8.54816e-11	0.000462155	0.000327478	0.000612638
cyanothece_clustered_spectra.mgf	6253	CID	437.243	-0.0697955	2	K.TVDAAGLAR.V	gi|172039648-ref|YP_001806149.1	78	78	2.95697e-12	1.6135e-05	0	0
cyanothece_clustered_spectra.mgf	6258	CID	437.242	0.279183	3	R.VVLIEDHDLTR.I	gi|172037420-ref|YP_001803921.1	108	80	5.12405e-11	0.000283568	0.000247789	0.000132468
cyanothece_clustered_spectra.mgf	6262	CID	437.247	0.0697948	3	R.VVEAVKFFNTR.L	gi|172036893-ref|YP_001803394.1	101	95	1.86925e-14	1.03445e-07	0	0
cyanothece_clustered_spectra.mgf	6279	CID	437.262	1.74481	2	K.VLVTGATGR.T	gi|172038788-ref|YP_001805289.1	159	159	2.97931e-12	1.62569e-05	0	0
cyanothece_clustered_spectra.mgf	6295	CID	437.558	0.557962	3	K.ATEAEIRTEYK.Q	gi|172037325-ref|YP_001803826.1	103	69	5.10143e-12	2.82316e-05	0	0
cyanothece_clustered_spectra.mgf	6298	CID	437.561	0.836938	3	K.SLRDMSWFLR.Y	gi|172035836-ref|YP_001802337.1	150	119	3.07838e-11	0.000169268	0.000145652	0.000286515
cyanothece_clustered_spectra.mgf	6316	CID	437.732	-6.9717	2	-.TITADTPR.T	gi|172035484-ref|YP_001801985.1	87	85	7.6721e-11	0.000414791	0.000313414	0.000593014
cyanothece_clustered_spectra.mgf	6386	CID	438.242	-7.45104	2	K.VVETASAAK.-	gi|172038063-ref|YP_001804564.1	106	106	1.48615e-12	8.10931e-06	0	0
cyanothece_clustered_spectra.mgf	6406	CID	438.233	-0.208913	4	K.QHVPIFISEQMVGHK.L	gi|172038931-ref|YP_001805432.1	126	77	6.8103e-11	0.000383726	0.000271276	0.000508495
cyanothece_clustered_spectra.mgf	6477	CID	438.553	-0.626282	3	R.IM+15.995IHQPMGGTGR.R	gi|172036826-ref|YP_001803327.1	103	91	2.4939e-12	1.38777e-05	0	0
cyanothece_clustered_spectra.mgf	6483	CID	438.571	1.80919	3	K.VVLDGVFNHASR.G	gi|172035310-ref|YP_001801811.1	113	87	1.70531e-12	9.48947e-06	0	0
cyanothece_clustered_spectra.mgf	6490	CID	438.707	1.113	2	K.SDPSDLSR.I	gi|172038447-ref|YP_001804948.1	69	69	2.61834e-11	0.00014156	0.000130406	0.000256115
cyanothece_clustered_spectra.mgf	6498	CID	438.722	1.25208	2	R.VGANTMQR.I	gi|172038441-ref|YP_001804942.1	96	93	7.75518e-12	4.19283e-05	1.77775e-05	3.45077e-05
cyanothece_clustered_spectra.mgf	6501	CID	438.727	5.21698	2	R.VSTEVDAR.L	gi|172039600-ref|YP_001806101.1	85	85	1.39288e-11	7.53056e-05	3.43802e-05	6.70533e-05
cyanothece_clustered_spectra.mgf	6543	CID	438.897	0.27813	3	K.TAAEVQQNVAQR.T	gi|172035771-ref|YP_001802272.1	132	123	5.76833e-14	3.21e-07	0	0
cyanothece_clustered_spectra.mgf	6544	CID	438.899	-0.834385	3	R.MARPGAIGEDIGK.R	gi|172035836-ref|YP_001802337.1	108	92	3.55377e-13	1.987e-06	0	0
cyanothece_clustered_spectra.mgf	6547	CID	438.91	12.6547	3	R.LGTQM+15.995IHFVPR.S	gi|172035475-ref|YP_001801976.1	89	81	1.87624e-13	1.03832e-06	0	0
cyanothece_clustered_spectra.mgf	6554	CID	438.93	1.11244	3	R.RLTEIVGDVGKK.L	gi|218248407-ref|YP_002373778.1	113	95	3.00532e-12	1.67236e-05	0	0
cyanothece_clustered_spectra.mgf	6603	CID	439.246	1.38955	3	K.AGGEGLKVTIGDAK.G	gi|172038986-ref|YP_001805487.1	117	112	2.52549e-16	1.41789e-09	0	0
cyanothece_clustered_spectra.mgf	6605	CID	439.249	1.94535	2	K.AAKDFVAR.Y	gi|172036651-ref|YP_001803152.1	114	114	2.76134e-11	0.000149291	0.000130406	0.000256115
cyanothece_clustered_spectra.mgf	6606	CID	439.249	1.94535	2	R.TAPFRGTK.S	gi|172035521-ref|YP_001802022.1	71	69	5.65695e-11	0.000305842	0.000258595	0.000508495
cyanothece_clustered_spectra.mgf	6626	CID	439.263	0.903169	3	R.LQTQATVIWKK.E	gi|172038675-ref|YP_001805176.1	115	110	7.25498e-14	4.01495e-07	0	0
cyanothece_clustered_spectra.mgf	6628	CID	439.273	0.833676	4	R.ALRLEDIRFPVALIK.T	gi|172038079-ref|YP_001804580.1	147	110	7.26668e-14	4.09441e-07	0	0
cyanothece_clustered_spectra.mgf	6662	CID	439.717	1.52686	2	K.AEAEAPYK.G	gi|172036842-ref|YP_001803343.1	92	92	1.08792e-11	5.88182e-05	1.77775e-05	3.45077e-05
cyanothece_clustered_spectra.mgf	6666	CID	439.725	3.12308	2	K.AGLEM+15.995SVR.Y	gi|172035376-ref|YP_001801877.1	103	102	7.17943e-11	0.000388155	0.000271276	0.000508495
cyanothece_clustered_spectra.mgf	6676	CID	439.737	1.80439	2	R.LM+15.995VTVGDK.W	gi|172035736-ref|YP_001802237.1	101	97	4.83521e-11	0.000261415	0.000187257	0.000370302
cyanothece_clustered_spectra.mgf	6706	CID	439.899	2.01185	3	R.DDVLVNYPNLR.L	gi|172036967-ref|YP_001803468.1	112	94	1.6288e-12	9.01387e-06	0	0
cyanothece_clustered_spectra.mgf	6708	CID	439.906	2.01182	3	P.GLSESEKGEIIR.A	gi|172035836-ref|YP_001802337.1	100	77	1.93044e-11	0.000107422	8.31062e-05	0
cyanothece_clustered_spectra.mgf	6710	CID	439.91	2.56678	3	K.IAAGTSTGGKGLER.I	gi|172038466-ref|YP_001804967.1	133	105	2.61769e-13	1.46966e-06	0	0
cyanothece_clustered_spectra.mgf	6715	CID	439.914	1.10995	3	-.SAATDEILEKLK.S	gi|172035139-ref|YP_001801640.1	143	124	3.8284e-14	2.13e-07	0	0
cyanothece_clustered_spectra.mgf	6756	CID	440.238	0.554565	2	R.GNYSLGIR.E	gi|172038940-ref|YP_001805441.1	94	94	6.86791e-11	0.000371312	0.000271276	0.000508495
cyanothece_clustered_spectra.mgf	6768	CID	440.246	0.693194	3	R.NGQITVRDFIR.G	gi|172038121-ref|YP_001804622.1	87	64	9.27595e-12	5.13336e-05	1.77775e-05	3.45077e-05
cyanothece_clustered_spectra.mgf	6776	CID	440.25	-0.762506	3	R.QVPIYSNKIEK.E	gi|172036647-ref|YP_001803148.1	82	62	1.4279e-12	7.90207e-06	0	0
cyanothece_clustered_spectra.mgf	6810	CID	440.714	1.6619	2	K.TAM+15.995SELGR.W	gi|172037543-ref|YP_001804044.1	111	111	5.51786e-11	0.000298322	0.000258595	0.000508495
cyanothece_clustered_spectra.mgf	6834	CID	440.739	-0.138484	2	K.MGGYALLR.M	gi|172039212-ref|YP_001805713.1	120	120	2.91355e-11	0.000157521	0.000130406	0.000256115
cyanothece_clustered_spectra.mgf	6841	CID	440.75	4.63911	2	K.ADVLHTPK.V	gi|172038339-ref|YP_001804840.1	69	69	1.0095e-11	5.45784e-05	1.77775e-05	3.45077e-05
cyanothece_clustered_spectra.mgf	6864	CID	440.879	0.899859	3	K.NTADQVAVEAM+15.995R.E	gi|172038887-ref|YP_001805388.1	149	124	4.69284e-13	2.61141e-06	0	0
cyanothece_clustered_spectra.mgf	6871	CID	440.903	-0.207648	3	-.SGEFLDFLKHK.Y	gi|172038143-ref|YP_001804644.1	116	111	1.91906e-13	1.062e-06	0	0
cyanothece_clustered_spectra.mgf	6874	CID	440.914	0.276857	3	S.FNGLTAEALTKR.A	gi|172037140-ref|YP_001803641.1	106	75	8.30093e-12	4.61918e-05	1.77775e-05	0
cyanothece_clustered_spectra.mgf	6888	CID	441.211	0.207503	2	R.SGVTNTM+15.995R.S	gi|172038207-ref|YP_001804708.1	96	90	9.69916e-11	0.000524383	0.000336977	0.000612638
cyanothece_clustered_spectra.mgf	6889	CID	441.211	4.08091	2	R.YGGDQVSR.D	gi|172038107-ref|YP_001804608.1	132	132	1.36526e-11	7.38124e-05	3.43802e-05	6.70533e-05
cyanothece_clustered_spectra.mgf	6894	CID	441.219	1.0375	2	K.SNLGFGMR.S	gi|172038039-ref|YP_001804540.1	128	128	1.31213e-11	7.09401e-05	3.43802e-05	6.70533e-05
cyanothece_clustered_spectra.mgf	6905	CID	441.228	0.968312	3	-.MLGNFQQSQLR.I	gi|172036829-ref|YP_001803330.1	113	98	1.75619e-12	9.71886e-06	0	0
cyanothece_clustered_spectra.mgf	6933	CID	441.254	0	3	M.TDTIFSKIIQR.E	gi|172035281-ref|YP_001801782.1	117	94	1.24808e-11	6.90693e-05	3.43802e-05	6.70533e-05
cyanothece_clustered_spectra.mgf	6934	CID	441.255	2.28231	3	K.VSGIRDAYTVKL.-	gi|172037049-ref|YP_001803550.1	124	99	2.18101e-12	1.21366e-05	0	0
cyanothece_clustered_spectra.mgf	6951	CID	441.543	1.52055	3	K.HVGNYGEVYER.N	gi|172037183-ref|YP_001803684.1	120	92	1.34612e-11	7.44951e-05	3.43802e-05	0
cyanothece_clustered_spectra.mgf	6952	CID	441.546	0.829384	3	K.TGYSTDHATLEK.L	gi|172037170-ref|YP_001803671.1	133	111	2.10614e-14	1.17199e-07	0	0
cyanothece_clustered_spectra.mgf	6953	CID	441.547	3.11019	3	K.TGYSTDHATLEK.L	gi|172037170-ref|YP_001803671.1	115	75	2.24662e-11	0.000125017	8.31062e-05	0
cyanothece_clustered_spectra.mgf	6955	CID	441.553	0.138228	3	R.ILM+15.995DDGKVEMR.V	gi|172038333-ref|YP_001804834.1	123	99	2.16271e-11	0.000119686	8.31062e-05	0
cyanothece_clustered_spectra.mgf	6961	CID	441.564	2.62628	3	K.QGVEWSDFVKK.L	gi|172035910-ref|YP_001802411.1	126	123	6.36339e-15	3.52154e-08	0	0
cyanothece_clustered_spectra.mgf	6964	CID	441.586	0.552873	3	R.NDHAILNVVLSK.E	gi|172037183-ref|YP_001803684.1	131	99	1.36579e-11	7.60014e-05	3.43802e-05	0
cyanothece_clustered_spectra.mgf	7005	CID	441.776	4.55925	2	K.VPTVNKPK.A	gi|172037172-ref|YP_001803673.1	49	44	4.77477e-11	0.000258147	0.000187257	0.000370302
cyanothece_clustered_spectra.mgf	7015	CID	441.879	1.17408	3	K.VGAATETEM+15.995KDR.K	gi|172036259-ref|YP_001802760.1	109	80	4.5306e-12	2.52112e-05	0	0
cyanothece_clustered_spectra.mgf	7016	CID	441.887	2.76249	3	K.AYDIKEDQVDK.V	gi|172036860-ref|YP_001803361.1	96	86	9.04732e-14	5.00683e-07	0	0
cyanothece_clustered_spectra.mgf	7058	CID	442.227	1.44919	3	K.DNYYIQQKPR.Y	gi|172035532-ref|YP_001802033.1	96	87	1.26587e-12	6.96052e-06	0	0
cyanothece_clustered_spectra.mgf	7064	CID	442.232	-0.966112	4	K.FGGSTGGLLSKAEREEK.Y	gi|172036256-ref|YP_001802757.1	121	87	9.83207e-15	5.57284e-08	0	0
cyanothece_clustered_spectra.mgf	7087	CID	442.272	0.897025	2	R.TPLANLVR.W	gi|172035906-ref|YP_001802407.1	136	136	8.16719e-11	0.000441558	0.000313414	0.000593014
cyanothece_clustered_spectra.mgf	7104	CID	442.557	3.51684	3	R.YLDRDAM+15.995ANLK.S	gi|172036859-ref|YP_001803360.1	152	124	1.92805e-12	1.067e-05	0	0
cyanothece_clustered_spectra.mgf	7167	CID	442.893	1.58482	3	K.SLRDM+15.995SWFLR.Y	gi|172035836-ref|YP_001802337.1	125	97	5.28038e-11	0.000290346	0.000247789	0.000490346
cyanothece_clustered_spectra.mgf	7175	CID	442.912	1.17134	3	K.IAQVPVGDAMIGR.V	gi|172039401-ref|YP_001805902.1	133	129	2.53955e-16	1.41991e-09	0	0
cyanothece_clustered_spectra.mgf	7177	CID	442.934	1.65357	3	R.GLGSDVIQIIRR.D	gi|172039539-ref|YP_001806040.1	80	53	5.21509e-11	0.000290202	0.000247789	0.000256115
cyanothece_clustered_spectra.mgf	7178	CID	442.938	0.206694	3	R.GVKLEDVLNIVK.G	gi|172037045-ref|YP_001803546.1	143	115	4.99475e-11	0.000277941	0.00023343	0
cyanothece_clustered_spectra.mgf	7198	CID	443.224	0.895098	3	R.STTVTGVEMFQK.T	gi|172039001-ref|YP_001805502.1	121	109	1.42801e-13	7.94639e-07	0	0
cyanothece_clustered_spectra.mgf	7212	CID	443.25	3.02939	2	K.GLGNAIANR.E	gi|218248695-ref|YP_002374066.1	56	56	1.87916e-11	0.000102538	6.78104e-05	0.000132468
cyanothece_clustered_spectra.mgf	7213	CID	443.258	1.10157	3	S.GIDKEIVGNIAAK.I	gi|172038942-ref|YP_001805443.1	98	77	2.55652e-11	0.00014294	0.000115491	0
cyanothece_clustered_spectra.mgf	7227	CID	443.274	1.37692	3	K.VLLTVRDDKIR.L	gi|172035831-ref|YP_001802332.1	94	90	9.15699e-14	5.06753e-07	0	0
cyanothece_clustered_spectra.mgf	7243	CID	443.559	2.33926	3	K.SNVQVYRDYGK.L	gi|172039539-ref|YP_001806040.1	78	55	6.05007e-12	3.34814e-05	1.77775e-05	0
cyanothece_clustered_spectra.mgf	7249	CID	443.589	-0.619172	3	K.EKIDQLVKNNK.I	gi|172036725-ref|YP_001803226.1	85	83	5.02724e-13	2.7821e-06	0	0
cyanothece_clustered_spectra.mgf	7252	CID	443.61	0.412762	3	R.VLGGIGIAIISTSK.G	gi|172038941-ref|YP_001805442.1	135	121	6.02849e-13	3.38459e-06	0	0
cyanothece_clustered_spectra.mgf	7261	CID	443.713	2.476	2	K.-17.027QANWASAR.D	gi|172035221-ref|YP_001801722.1	87	80	3.54514e-11	0.000191667	0.000172246	0.000340357
cyanothece_clustered_spectra.mgf	7277	CID	443.749	1.58176	2	R.GGGLALWGR.-	gi|172039568-ref|YP_001806069.1	105	97	7.53989e-11	0.000411422	0.000286192	0.000538165
cyanothece_clustered_spectra.mgf	7285	CID	443.76	2.54451	2	R.AIVDKNAR.I	gi|172035903-ref|YP_001802404.1	78	78	6.06727e-11	0.000328026	0.000258595	0.000508495
cyanothece_clustered_spectra.mgf	7286	CID	443.759	0.275083	2	R.SGAIGLVNR.I	gi|172036494-ref|YP_001802995.1	102	102	8.57904e-12	4.68125e-05	1.77775e-05	3.45077e-05
cyanothece_clustered_spectra.mgf	7315	CID	443.91	-0.48123	3	K.LTDIDHLLFSR.S	gi|172038667-ref|YP_001805168.1	114	108	1.3774e-13	7.62262e-07	0	0
cyanothece_clustered_spectra.mgf	7316	CID	443.914	0.0687466	3	K.SIAVSHIAAAAYR.V	gi|172036695-ref|YP_001803196.1	139	94	2.02241e-12	1.13077e-05	0	0
cyanothece_clustered_spectra.mgf	7318	CID	443.926	0.824938	3	R.VVGLLESEDIKK.I	gi|172037388-ref|YP_001803889.1	92	82	2.20209e-13	1.22539e-06	0	0
cyanothece_clustered_spectra.mgf	7335	CID	444.231	0	3	R.M+15.995ARPGAIGEDIGK.R	gi|172035836-ref|YP_001802337.1	124	100	1.35077e-11	7.55242e-05	3.43802e-05	6.70533e-05
cyanothece_clustered_spectra.mgf	7336	CID	444.23	-6.04536	2	K.TEVTQPGR.W	gi|172037717-ref|YP_001804218.1	79	79	2.05243e-11	0.000110964	8.31062e-05	0.000162708
cyanothece_clustered_spectra.mgf	7342	CID	444.236	-0.137394	3	R.AMVQLGYGVHQK.R	gi|172037152-ref|YP_001803653.1	115	83	1.34704e-12	7.49581e-06	0	0
cyanothece_clustered_spectra.mgf	7398	CID	444.562	0.96105	3	K.ADINFPDDLRR.T	gi|172054910-ref|YP_001806237.1	91	81	1.53338e-13	8.48583e-07	0	0
cyanothece_clustered_spectra.mgf	7404	CID	444.579	4.39322	3	K.VDINKSATENLK.I	gi|172038887-ref|YP_001805388.1	100	100	2.28071e-15	1.26914e-08	0	0
cyanothece_clustered_spectra.mgf	7405	CID	444.59	1.85334	3	R.QIASNTLDKLTK.L	gi|172039335-ref|YP_001805836.1	78	71	7.31251e-13	4.06916e-06	0	0
cyanothece_clustered_spectra.mgf	7418	CID	444.738	0.137238	2	R.IATGHYAR.I	gi|172038551-ref|YP_001805052.1	91	91	8.91552e-12	4.82016e-05	1.77775e-05	3.45077e-05
cyanothece_clustered_spectra.mgf	7423	CID	444.743	0.274474	2	R.GTLDAQGVK.D	gi|172039004-ref|YP_001805505.1	83	81	1.80038e-11	9.82394e-05	6.78104e-05	3.45077e-05
cyanothece_clustered_spectra.mgf	7429	CID	444.753	1.78404	2	K.AMGEVLLR.I	gi|172038530-ref|YP_001805031.1	111	111	5.47131e-11	0.000295805	0.000258595	0.000508495
cyanothece_clustered_spectra.mgf	7434	CID	444.761	-0.205847	2	K.ASGIDVAKK.I	gi|172037559-ref|YP_001804060.1	111	106	5.67229e-11	0.000309514	0.000258595	0.000508495
cyanothece_clustered_spectra.mgf	7491	CID	445.583	2.26015	3	R.TAAENDFVVLKK.D	gi|88044-Contaminant:	129	123	2.7984e-15	1.55721e-08	0	0
cyanothece_clustered_spectra.mgf	7499	CID	445.715	1.50632	2	R.GTVDDLDR.W	gi|172038060-ref|YP_001804561.1	91	89	7.98762e-11	0.000431849	0.000313414	0.000593014
cyanothece_clustered_spectra.mgf	7534	CID	445.885	0.684428	3	R.MENKVLDMEAR.S	gi|172035947-ref|YP_001802448.1	113	107	5.03109e-14	2.78423e-07	0	0
cyanothece_clustered_spectra.mgf	7535	CID	445.903	18.8898	3	R.VAETLAFEYHR.E	gi|172038335-ref|YP_001804836.1	96	87	5.97514e-15	3.30667e-08	0	0
cyanothece_clustered_spectra.mgf	7536	CID	445.894	1.71104	3	K.AQLSHDPDPISR.T	gi|172035061-ref|YP_001801562.1	83	81	1.82885e-15	1.01769e-08	0	0
cyanothece_clustered_spectra.mgf	7567	CID	446.242	0.547104	3	R.TAAENDFVTLKK.D	gi|254622-Contaminant:	103	100	2.48642e-15	1.38361e-08	0	0
cyanothece_clustered_spectra.mgf	7570	CID	446.246	1.36775	2	K.FAAAGWLR.G	gi|172038066-ref|YP_001804567.1	143	125	4.39872e-11	0.000237816	0.000172246	0.000340357
cyanothece_clustered_spectra.mgf	7598	CID	446.542	2.52866	3	R.FDQAQQESTQR.G	gi|172038650-ref|YP_001805151.1	132	103	6.33906e-11	0.000350807	0.000258595	0
cyanothece_clustered_spectra.mgf	7599	CID	446.55	1.64018	3	R.NAVKGDQDFDTK.L	gi|172036587-ref|YP_001803088.1	92	73	9.59772e-14	5.3408e-07	0	0
cyanothece_clustered_spectra.mgf	7603	CID	446.574	1.09339	3	R.DRSEVYNLTIK.H	gi|172038159-ref|YP_001804660.1	146	124	9.12977e-11	0.000505246	0.000336977	0.000612638
cyanothece_clustered_spectra.mgf	7634	CID	446.731	0.273252	4	R.KMGMLVDKSNLGFGMR.S	gi|172038039-ref|YP_001804540.1	180	92	3.99951e-11	0.000226065	0.000172246	0
cyanothece_clustered_spectra.mgf	7674	CID	446.869	2.18535	3	R.QTMYGEHPYGR.S	gi|172037818-ref|YP_001804319.1	92	71	1.09178e-12	6.042e-06	0	0
cyanothece_clustered_spectra.mgf	7689	CID	446.921	-0.273136	3	R.QVLVDRPDLAGR.L	gi|172036958-ref|YP_001803459.1	51	42	1.28108e-11	7.12878e-05	3.43802e-05	6.70533e-05
cyanothece_clustered_spectra.mgf	7695	CID	447.011	-0.409622	4	K.VKVGETIEIVGIRDTR.S	gi|172039001-ref|YP_001805502.1	115	74	1.80876e-12	1.02237e-05	0	0
cyanothece_clustered_spectra.mgf	7734	CID	447.251	1.22821	3	R.SGSVFIKVPYSR.M	gi|172037568-ref|YP_001804069.1	114	106	1.72511e-15	9.59966e-09	0	0
cyanothece_clustered_spectra.mgf	7745	CID	447.262	1.63757	3	K.IAQQQAAIAIANK.E	gi|172039250-ref|YP_001805751.1	124	105	1.96989e-13	1.10141e-06	0	0
cyanothece_clustered_spectra.mgf	7751	CID	447.279	2.18335	3	K.LIVDLIVEGGLAK.M	gi|172037035-ref|YP_001803536.1	83	76	1.04173e-11	5.8245e-05	1.77775e-05	0
cyanothece_clustered_spectra.mgf	7761	CID	447.57	-0.204555	3	-.TFYNQIVDKGR.L	gi|172038400-ref|YP_001804901.1	77	65	2.65932e-12	1.47168e-05	0	0
cyanothece_clustered_spectra.mgf	7772	CID	447.684	2.18137	2	R.GYGDDDPR.T	gi|172035653-ref|YP_001802154.1	94	88	7.33947e-12	3.96807e-05	1.77775e-05	3.45077e-05
cyanothece_clustered_spectra.mgf	7801	CID	447.732	0	2	R.LGTEFAEK.H	gi|172038889-ref|YP_001805390.1	101	101	6.64499e-11	0.00035926	0.000258595	0.000508495
cyanothece_clustered_spectra.mgf	7810	CID	447.75	-0.408946	2	R.VYSGVLEK.G	gi|172039002-ref|YP_001805503.1	78	78	3.39604e-11	0.000183607	0.000160671	0.000316516
cyanothece_clustered_spectra.mgf	7848	CID	447.918	0.681321	3	P.QIVWQNEIRR.F	gi|172038121-ref|YP_001804622.1	83	65	4.70813e-11	0.000258881	0.000172246	0.000340357
cyanothece_clustered_spectra.mgf	7869	CID	448.22	2.58728	3	R.TSLMKGENGYSR.T	gi|172038688-ref|YP_001805189.1	92	77	5.38654e-13	2.99743e-06	0	0
cyanothece_clustered_spectra.mgf	7876	CID	448.23	0.408508	3	R.NYRVGYGLSEGK.S	gi|172039673-ref|YP_001806174.1	147	132	2.29055e-14	1.27461e-07	0	0
cyanothece_clustered_spectra.mgf	7891	CID	448.242	2.58715	2	R.DGHLNIAR.V	gi|172035538-ref|YP_001802039.1	102	102	3.12579e-11	0.000168995	0.000145652	0.000286515
cyanothece_clustered_spectra.mgf	7892	CID	448.244	1.9744	3	K.IAQVPVGDAM+15.995IGR.V	gi|172039401-ref|YP_001805902.1	148	141	2.40116e-15	1.34253e-08	0	0
cyanothece_clustered_spectra.mgf	7894	CID	448.249	-0.136163	3	K.ALDVEVEGINKR.L	gi|172038083-ref|YP_001804584.1	96	59	2.34003e-11	0.000130215	8.31062e-05	0
cyanothece_clustered_spectra.mgf	7896	CID	448.249	-0.136163	3	R.LLRIEEELGDR.A	gi|172037071-ref|YP_001803572.1	119	111	7.47822e-13	4.13849e-06	0	0
cyanothece_clustered_spectra.mgf	7897	CID	448.25	2.11053	3	R.LLAEKQQAEGQK.T	gi|172039311-ref|YP_001805812.1	77	66	7.09138e-12	3.94611e-05	1.77775e-05	0
cyanothece_clustered_spectra.mgf	7915	CID	448.259	2.51898	3	K.SDPRLPFGGIKR.S	gi|172039141-ref|YP_001805642.1	83	66	8.56978e-13	4.76879e-06	0	0
cyanothece_clustered_spectra.mgf	7917	CID	448.261	-0.408479	3	K.DGKITPIKVSER.N	gi|172036534-ref|YP_001803035.1	110	110	4.28432e-15	2.38407e-08	0	0
cyanothece_clustered_spectra.mgf	7931	CID	448.547	0.340183	3	K.YM+15.995SAQLDDKTR.Q	gi|172037269-ref|YP_001803770.1	61	47	3.46727e-11	0.000191881	0.000160671	0.000316516
cyanothece_clustered_spectra.mgf	8026	CID	448.91	2.71927	3	K.TGNSPKGDVLGTAK.I	gi|172038594-ref|YP_001805095.1	89	58	2.56094e-12	1.43779e-05	0	0
cyanothece_clustered_spectra.mgf	8029	CID	448.914	0.271924	3	R.QVIVDAPDFKGR.I	gi|172036185-ref|YP_001802686.1	99	99	1.10962e-15	6.17467e-09	0	0
cyanothece_clustered_spectra.mgf	8034	CID	448.913	-1.97145	3	K.TKYGPVAGEPGLR.Q	gi|172037606-ref|YP_001804107.1	110	75	9.83497e-12	5.49892e-05	1.77775e-05	0
cyanothece_clustered_spectra.mgf	8035	CID	448.915	-0.475865	3	R.LEAYFHAVPGLK.I	gi|172039560-ref|YP_001806061.1	87	71	6.56768e-14	3.65469e-07	0	0
cyanothece_clustered_spectra.mgf	8036	CID	448.92	6.32218	3	K.VGKEGVISLEEGK.S	gi|172036259-ref|YP_001802760.1	114	104	8.08766e-13	4.522e-06	0	0
cyanothece_clustered_spectra.mgf	8042	CID	448.947	1.08762	3	K.LQQIIIDFVKK.N	gi|172036529-ref|YP_001803030.1	108	108	1.53527e-12	8.49629e-06	0	0
cyanothece_clustered_spectra.mgf	8052	CID	449.216	0.0679352	2	K.SNLGFGM+15.995R.S	gi|172038039-ref|YP_001804540.1	114	114	4.05629e-11	0.000219303	0.000172246	0.000340357
cyanothece_clustered_spectra.mgf	8063	CID	449.227	-3.19287	3	K.SNDRIEVDELR.A	gi|172039002-ref|YP_001805503.1	132	117	6.92524e-13	3.83247e-06	0	0
cyanothece_clustered_spectra.mgf	8069	CID	449.232	2.51352	3	-.APNDIISDMLTR.I	gi|172038941-ref|YP_001805442.1	68	48	1.61296e-11	8.97555e-05	6.78104e-05	0
cyanothece_clustered_spectra.mgf	8072	CID	449.241	-1.97001	3	R.IQSHFPSTTTVK.T	gi|172037737-ref|YP_001804238.1	100	73	8.10987e-11	0.000451286	0.000313414	0.000490346
cyanothece_clustered_spectra.mgf	8077	CID	449.249	0.13586	3	K.SDVVITTAQVQGK.R	gi|172035759-ref|YP_001802260.1	108	106	5.40416e-16	3e-09	0	0
cyanothece_clustered_spectra.mgf	8089	CID	449.255	2.24167	3	R.IEKGVGYVPVER.S	gi|172038952-ref|YP_001805453.1	117	98	1.92456e-12	1.07095e-05	0	0
cyanothece_clustered_spectra.mgf	8092	CID	449.258	0.543431	3	R.RFTGLTDPGLLR.S	gi|172035232-ref|YP_001801733.1	130	100	7.17161e-12	3.99075e-05	1.77775e-05	3.45077e-05
cyanothece_clustered_spectra.mgf	8098	CID	449.261	-0.135857	3	R.SLGSILSGNLKEK.T	gi|172035061-ref|YP_001801562.1	90	59	2.44181e-11	0.000136526	9.91506e-05	0.000194225
cyanothece_clustered_spectra.mgf	8161	CID	449.737	-0.135713	2	K.GSFIEAFK.A	gi|172035511-ref|YP_001802012.1	140	140	6.79015e-11	0.000367108	0.000271276	0.000508495
cyanothece_clustered_spectra.mgf	8186	CID	449.778	2.10336	2	K.AVNNLLVR.K	gi|172035054-ref|YP_001801555.1	97	93	9.8971e-11	0.000535085	0.000336977	0.000612638
cyanothece_clustered_spectra.mgf	8194	CID	449.878	1.35671	3	R.DSQEKTYASYR.S	gi|172039140-ref|YP_001805641.1	115	99	2.59523e-13	1.43622e-06	0	0
cyanothece_clustered_spectra.mgf	8241	CID	450.231	0.474475	3	-.MDKETIQEQVK.L	gi|172038647-ref|YP_001805148.1	148	132	3.15494e-12	1.74596e-05	0	0
cyanothece_clustered_spectra.mgf	8244	CID	450.23	0.813387	3	R.FTGKPANIEDEK.G	gi|172039466-ref|YP_001805967.1	91	67	5.706e-11	0.000317519	0.000258595	0
cyanothece_clustered_spectra.mgf	8247	CID	450.233	0.677818	2	K.AVQGNEGPK.G	gi|172035952-ref|YP_001802453.1	99	87	4.95067e-11	0.000270139	0.00020278	0.000340357
cyanothece_clustered_spectra.mgf	8252	CID	450.24	0.88115	3	R.GLMGFKTPNIDR.V	gi|172038783-ref|YP_001805284.1	116	90	1.00506e-12	5.59283e-06	0	0
cyanothece_clustered_spectra.mgf	8301	CID	450.274	-1.55884	2	K.RAPTLVSR.E	gi|172034953-ref|YP_001801454.1	69	69	2.75247e-11	0.000148812	0.000130406	0.000256115
cyanothece_clustered_spectra.mgf	8310	CID	450.288	1.62657	2	R.VADIKVVR.R	gi|172035717-ref|YP_001802218.1	138	138	6.97991e-11	0.000377367	0.000271276	0.000508495
cyanothece_clustered_spectra.mgf	8336	CID	450.582	0.270917	3	K.GIDKATEFLVEK.I	gi|172036259-ref|YP_001802760.1	138	115	2.44613e-11	0.000136119	9.91506e-05	0
cyanothece_clustered_spectra.mgf	8352	CID	450.708	3.31782	2	K.SSGSGFGSSK.L	gi|172038662-ref|YP_001805163.1	147	137	1.06116e-13	5.83491e-07	0	0
cyanothece_clustered_spectra.mgf	8370	CID	450.749	1.08327	2	R.GGVVADNIR.V	gi|172037849-ref|YP_001804350.1	135	127	7.79201e-11	0.000425179	0.000313414	0.000593014
cyanothece_clustered_spectra.mgf	8387	CID	450.768	2.91116	2	R.ITVQVANR.A	gi|172035147-ref|YP_001801648.1	116	116	6.28717e-11	0.000339915	0.000258595	0.000508495
cyanothece_clustered_spectra.mgf	8388	CID	450.769	0.677012	2	R.LTFAHAIK.L	gi|172037122-ref|YP_001803623.1	113	113	5.43826e-11	0.000294019	0.000258595	0.000508495
cyanothece_clustered_spectra.mgf	8420	CID	450.89	1.42134	3	R.DLSQNPEEYKK.R	gi|172039657-ref|YP_001806158.1	75	59	7.97581e-12	4.41385e-05	1.77775e-05	0
cyanothece_clustered_spectra.mgf	8430	CID	450.914	0.812153	3	R.TAAENEFVTLKK.D	gi|71532-Contaminant:	109	96	1.41174e-14	7.85586e-08	0	0
cyanothece_clustered_spectra.mgf	8450	CID	451.216	-0.743974	3	R.MENKVLDM+15.995EAR.S	gi|172035947-ref|YP_001802448.1	84	74	3.41836e-13	1.89174e-06	0	0
cyanothece_clustered_spectra.mgf	8451	CID	451.216	-0.743974	3	R.M+15.995ENKVLDMEAR.S	gi|172035947-ref|YP_001802448.1	97	83	1.88126e-11	0.00010411	6.78104e-05	0
cyanothece_clustered_spectra.mgf	8454	CID	451.229	2.36713	2	K.ASANQTPGR.M	gi|172037152-ref|YP_001803653.1	62	62	1.19488e-12	6.52e-06	0	0
cyanothece_clustered_spectra.mgf	8462	CID	451.236	2.43472	2	K.LADTQPEK.Q	gi|172038738-ref|YP_001805239.1	64	64	6.33919e-11	0.000342727	0.000258595	0.000508495
cyanothece_clustered_spectra.mgf	8463	CID	451.236	2.43472	2	K.EPAQTVEK.L	gi|172036603-ref|YP_001803104.1	69	69	2.75628e-11	0.000149018	0.000130406	0.000256115
cyanothece_clustered_spectra.mgf	8484	CID	451.25	-1.42021	4	R.IIDFQEKPKGDDLKR.M	gi|172037571-ref|YP_001804072.1	105	74	1.79603e-12	1.01197e-05	0	0
cyanothece_clustered_spectra.mgf	8488	CID	451.259	0.676277	2	R.VEISGIGAR.G	gi|172037567-ref|YP_001804068.1	98	95	5.17173e-11	0.000282201	0.000247789	0.000490346
cyanothece_clustered_spectra.mgf	8510	CID	451.274	1.35251	3	R.NREPILEVLLR.V	gi|172038011-ref|YP_001804512.1	135	122	1.32756e-11	7.34679e-05	3.43802e-05	0
cyanothece_clustered_spectra.mgf	8511	CID	451.28	0.879119	3	R.LLISRPVIPMGR.D	gi|172038677-ref|YP_001805178.1	75	66	1.93054e-13	1.07428e-06	0	0
cyanothece_clustered_spectra.mgf	8523	CID	451.552	2.83853	3	R.GISAGQGASGGFGMR.G	gi|172038945-ref|YP_001805446.1	109	105	3.58004e-18	2.01717e-11	0	0
cyanothece_clustered_spectra.mgf	8525	CID	451.56	4.52805	3	R.YVHIGTGNYNSK.T	gi|172055259-ref|YP_001806586.1	88	87	3.24664e-16	1.80665e-09	0	0
cyanothece_clustered_spectra.mgf	8526	CID	451.56	4.52805	3	R.YVHIGTGNYNSK.T	gi|172055259-ref|YP_001806586.1	96	96	4.38828e-17	2.44192e-10	0	0
cyanothece_clustered_spectra.mgf	8528	CID	451.571	-0.473066	3	R.MLDKSNVQVYR.D	gi|172039539-ref|YP_001806040.1	88	79	3.38044e-13	1.87075e-06	0	0
cyanothece_clustered_spectra.mgf	8537	CID	451.591	0.878514	3	K.LTFAQLYQQIK.Q	gi|172036048-ref|YP_001802549.1	104	98	1.20143e-12	6.64879e-06	0	0
cyanothece_clustered_spectra.mgf	8539	CID	451.603	0.608185	3	K.LIFVASPNPPLGK.H	gi|172038205-ref|YP_001804706.1	105	83	9.03721e-13	5.05288e-06	0	0
cyanothece_clustered_spectra.mgf	8560	CID	451.741	-2.5671	2	K.FGFSGFIK.S	gi|172037644-ref|YP_001804145.1	140	140	5.97875e-11	0.00032324	0.000258595	0.000508495
cyanothece_clustered_spectra.mgf	8581	CID	451.756	-0.675532	2	K.AGSQVVVSR.D	gi|172036976-ref|YP_001803477.1	102	102	5.24546e-11	0.000286224	0.000247789	0.000490346
cyanothece_clustered_spectra.mgf	8584	CID	451.758	3.71543	2	-.SNIQVSVR.I	gi|172035355-ref|YP_001801856.1	108	108	6.79457e-11	0.000367347	0.000271276	0.000508495
cyanothece_clustered_spectra.mgf	8599	CID	451.774	11.2811	2	R.GIGEKTAVK.L	gi|172037170-ref|YP_001803671.1	75	75	7.49784e-12	4.09127e-05	1.77775e-05	3.45077e-05
cyanothece_clustered_spectra.mgf	8610	CID	451.886	-2.49874	3	R.VM+15.995ENLEDKGFR.A	gi|172035693-ref|YP_001802194.1	116	106	1.22523e-13	6.78051e-07	0	0
cyanothece_clustered_spectra.mgf	8620	CID	451.897	0.540257	3	K.TEEAELQHIQR.G	gi|172035428-ref|YP_001801929.1	84	74	5.2507e-13	2.90577e-06	0	0
cyanothece_clustered_spectra.mgf	8634	CID	451.971	0.877775	4	R.MVQEAEANASADKERR.E	gi|172036918-ref|YP_001803419.1	142	95	8.22504e-13	4.64905e-06	0	0
cyanothece_clustered_spectra.mgf	8663	CID	452.231	2.56433	3	R.WSDGLHQAIEAK.E	gi|172036860-ref|YP_001803361.1	84	66	9.87767e-13	5.49658e-06	0	0
cyanothece_clustered_spectra.mgf	8683	CID	452.249	1.48455	2	K.IAETDRAK.V	gi|172036051-ref|YP_001802552.1	92	92	3.97593e-11	0.000214958	0.000172246	0.000340357
cyanothece_clustered_spectra.mgf	8692	CID	452.253	0.472353	3	K.APTLLIDADRNR.S	gi|172037361-ref|YP_001803862.1	66	51	1.8666e-12	1.0387e-05	0	0
cyanothece_clustered_spectra.mgf	8704	CID	452.267	1.01215	2	R.VGTLIASSR.T	gi|172035030-ref|YP_001801531.1	115	115	1.01217e-11	5.52299e-05	1.77775e-05	3.45077e-05
cyanothece_clustered_spectra.mgf	8713	CID	452.274	1.55195	3	R.ALQGAGLEITLIR.D	gi|172038951-ref|YP_001805452.1	152	137	4.81385e-12	2.69152e-05	0	0
cyanothece_clustered_spectra.mgf	8733	CID	452.586	0.269717	3	R.VLLTQVFDQHR.G	gi|172035804-ref|YP_001802305.1	94	75	3.60423e-12	1.9946e-05	0	0
cyanothece_clustered_spectra.mgf	8752	CID	452.732	1.14593	2	K.QAVEMAQK.T	gi|172039467-ref|YP_001805968.1	87	87	2.23835e-11	0.000121016	8.31062e-05	0.000162708
cyanothece_clustered_spectra.mgf	8765	CID	452.749	2.29178	2	K.NPYQAALK.Q	gi|172037370-ref|YP_001803871.1	94	94	3.53884e-11	0.000191326	0.000172246	0.000340357
cyanothece_clustered_spectra.mgf	8795	CID	452.873	3.16718	3	K.TFGAHTYMDSAR.I	gi|172039041-ref|YP_001805542.1	88	73	1.4875e-14	8.27743e-08	0	0
cyanothece_clustered_spectra.mgf	8859	CID	453.245	1.54862	3	R.QSVEADINGLRR.V	gi|106849-Contaminant:	82	82	2.15572e-15	1.2e-08	0	0
cyanothece_clustered_spectra.mgf	8867	CID	453.251	0.673305	3	-.SNPVLHAFFLGR.A	gi|172035234-ref|YP_001801735.1	88	88	4.04143e-16	2.24892e-09	0	0
cyanothece_clustered_spectra.mgf	8868	CID	453.262	4.71304	2	K.IASLVMSGK.T	gi|172036953-ref|YP_001803454.1	82	82	4.02909e-12	2.19852e-05	0	0
cyanothece_clustered_spectra.mgf	8876	CID	453.263	4.30905	3	R.LLEEKEAEKIR.I	gi|172035071-ref|YP_001801572.1	101	99	7.76852e-13	4.29914e-06	0	0
cyanothece_clustered_spectra.mgf	8877	CID	453.265	2.69314	2	K.AQVVYAVR.H	gi|172037523-ref|YP_001804024.1	102	102	1.66213e-11	8.98626e-05	6.78104e-05	0.000132468
cyanothece_clustered_spectra.mgf	8899	CID	453.551	1.14386	3	R.TSLM+15.995KGENGYSR.T	gi|172038688-ref|YP_001805189.1	72	57	6.02233e-13	3.35122e-06	0	0
cyanothece_clustered_spectra.mgf	8902	CID	453.569	1.00925	3	K.VLSGDASPEQVTR.R	gi|172036695-ref|YP_001803196.1	124	86	3.0093e-12	1.68256e-05	0	0
cyanothece_clustered_spectra.mgf	8905	CID	453.571	-2.82587	3	K.LEDNRLLTDGGR.V	gi|172035999-ref|YP_001802500.1	80	59	4.80585e-11	0.000267429	0.000187257	0.000370302
cyanothece_clustered_spectra.mgf	8908	CID	453.582	0	3	K.TVLTHGFVLDEK.G	gi|172039458-ref|YP_001805959.1	64	55	3.6977e-14	2.05764e-07	0	0
cyanothece_clustered_spectra.mgf	8932	CID	453.738	0.874357	2	-.PFTLDSAR.N	gi|172036564-ref|YP_001803065.1	104	97	7.58457e-11	0.000410058	0.000301023	0.000256115
cyanothece_clustered_spectra.mgf	8942	CID	453.741	3.76645	2	K.SVESVMVR.S	gi|172038400-ref|YP_001804901.1	125	113	8.88738e-11	0.000480495	0.000336977	0.000612638
cyanothece_clustered_spectra.mgf	8959	CID	453.764	5.71665	2	K.LGKVYGNR.M	gi|172037181-ref|YP_001803682.1	66	66	3.76958e-11	0.000203801	0.000172246	0.000340357
cyanothece_clustered_spectra.mgf	8983	CID	453.894	2.68941	3	K.EPPTKETETEAK.K	gi|172036651-ref|YP_001803152.1	59	47	1.81811e-12	1.01172e-05	0	0
cyanothece_clustered_spectra.mgf	9004	CID	454.202	3.2251	2	K.SPSNDTMR.L	gi|172037509-ref|YP_001804010.1	73	73	4.121e-12	2.22801e-05	0	0
cyanothece_clustered_spectra.mgf	9044	CID	454.247	-1.74675	2	K.VAETVNFK.H	gi|172038098-ref|YP_001804599.1	88	88	1.47558e-11	7.97769e-05	3.43802e-05	6.70533e-05
cyanothece_clustered_spectra.mgf	9046	CID	454.248	0	3	K.GFPGILAAADAMVK.A	gi|172037346-ref|YP_001803847.1	118	110	3.65942e-16	2.05452e-09	0	0
cyanothece_clustered_spectra.mgf	9049	CID	454.25	1.1421	2	K.TMTVAKEK.G	gi|172036051-ref|YP_001802552.1	86	83	1.19118e-11	6.44008e-05	3.43802e-05	6.70533e-05
cyanothece_clustered_spectra.mgf	9071	CID	454.56	2.21551	3	R.LTYYTPDYTPK.D	gi|172038079-ref|YP_001804580.1	82	67	6.48734e-12	3.59013e-05	1.77775e-05	0
cyanothece_clustered_spectra.mgf	9072	CID	454.57	-0.469945	3	K.QFWGSKDPIQR.L	gi|172035208-ref|YP_001801709.1	102	77	3.22316e-11	0.000178372	0.000160671	0
cyanothece_clustered_spectra.mgf	9073	CID	454.574	1.07415	3	R.YLASELGPDQIR.V	gi|172035376-ref|YP_001801877.1	118	113	1.43301e-14	7.97423e-08	0	0
cyanothece_clustered_spectra.mgf	9082	CID	454.599	-0.201392	3	R.FLALLPFVNKEA.-	gi|172038260-ref|YP_001804761.1	99	82	7.76884e-12	4.32309e-05	1.77775e-05	3.45077e-05
cyanothece_clustered_spectra.mgf	9098	CID	454.73	-6.24132	2	R.SNVFATNR.G	gi|172035135-ref|YP_001801636.1	101	99	1.89714e-11	0.000102569	8.31062e-05	3.45077e-05
cyanothece_clustered_spectra.mgf	9116	CID	454.746	1.27507	2	R.LADIGTYR.G	gi|172038950-ref|YP_001805451.1	118	118	6.53287e-11	0.000353199	0.000258595	0.000508495
cyanothece_clustered_spectra.mgf	9154	CID	454.899	1.67717	3	R.YVHIGTGNYNPK.T	gi|172037085-ref|YP_001803586.1	88	83	3.64634e-16	2e-09	0	0
cyanothece_clustered_spectra.mgf	9159	CID	454.912	1.14044	3	K.NLLVYPDNMKR.N	gi|172038729-ref|YP_001805230.1	76	61	1.91435e-11	0.000105941	8.31062e-05	0.000162708
cyanothece_clustered_spectra.mgf	9160	CID	454.918	1.34168	3	R.QVQTFIKDQQK.I	gi|172039057-ref|YP_001805558.1	98	72	2.36086e-11	0.000130652	9.91506e-05	0
cyanothece_clustered_spectra.mgf	9187	CID	455.239	3.4859	2	R.VGYGLSEGK.S	gi|172039673-ref|YP_001806174.1	129	129	2.39098e-12	1.30467e-05	0	0
cyanothece_clustered_spectra.mgf	9202	CID	455.25	1.94401	3	R.ALGIKPEDHDIR.F	gi|172038903-ref|YP_001805404.1	116	93	2.9653e-13	1.65009e-06	0	0
cyanothece_clustered_spectra.mgf	9216	CID	455.255	2.7484	3	R.AALYIIKDAEEK.G	gi|172035126-ref|YP_001801627.1	76	67	4.30511e-13	2.39564e-06	0	0
cyanothece_clustered_spectra.mgf	9261	CID	455.573	3.88528	3	R.GLM+15.995GFKTPNIDR.V	gi|172038783-ref|YP_001805284.1	79	53	1.48003e-11	8.23586e-05	3.43802e-05	6.70533e-05
cyanothece_clustered_spectra.mgf	9265	CID	455.582	2.47849	3	K.IAQLNHAIDDVR.Q	gi|172037544-ref|YP_001804045.1	120	113	2.42257e-15	1.34808e-08	0	0
cyanothece_clustered_spectra.mgf	9266	CID	455.583	-1.20574	3	R.FYVPTPSVWLR.L	gi|172036764-ref|YP_001803265.1	96	90	4.19312e-14	2.32e-07	0	0
cyanothece_clustered_spectra.mgf	9273	CID	455.73	-11.049	2	K.YSNNAITK.I	gi|172035380-ref|YP_001801881.1	107	107	1.85791e-11	0.000100448	6.78104e-05	0.000132468
cyanothece_clustered_spectra.mgf	9321	CID	455.754	1.60706	2	R.LYSIASTR.H	gi|172035910-ref|YP_001802411.1	115	115	8.33356e-11	0.000450553	0.000313414	0.000593014
cyanothece_clustered_spectra.mgf	9348	CID	455.885	0.870239	3	R.SQYEQLAEQNR.K	gi|106849-Contaminant:	142	115	7.33535e-12	4.05942e-05	1.77775e-05	0
cyanothece_clustered_spectra.mgf	9358	CID	455.913	-1.13793	3	R.IKAEEAYTALEK.G	gi|172036249-ref|YP_001802750.1	108	99	2.90676e-13	1.61751e-06	0	0
cyanothece_clustered_spectra.mgf	9387	CID	456.249	-0.133776	3	R.APELAPNEELRK.E	gi|172035582-ref|YP_001802083.1	95	74	1.04353e-12	5.80687e-06	0	0
cyanothece_clustered_spectra.mgf	9388	CID	456.25	2.07353	3	K.ISTHDPDVKQVK.E	gi|172036638-ref|YP_001803139.1	74	65	1.43599e-12	7.99079e-06	0	0
cyanothece_clustered_spectra.mgf	9411	CID	456.269	-0.13377	2	K.QQVAAIPGK.A	gi|172037606-ref|YP_001804107.1	67	62	2.41146e-11	0.000131584	9.91506e-05	0.000194225
cyanothece_clustered_spectra.mgf	9434	CID	456.605	-0.0668358	3	R.VILAGQVGVANQAK.I	gi|172037122-ref|YP_001803623.1	86	51	4.43057e-11	0.000248747	0.000172246	0
cyanothece_clustered_spectra.mgf	9439	CID	456.71	7.61759	2	K.SDATAEYR.W	gi|172036794-ref|YP_001803295.1	68	58	8.75379e-11	0.000473272	0.000327478	0.000612638
cyanothece_clustered_spectra.mgf	9445	CID	456.724	-1.53682	2	R.STNNFTTK.N	gi|172035660-ref|YP_001802161.1	91	91	9.67837e-12	5.2326e-05	1.77775e-05	3.45077e-05
cyanothece_clustered_spectra.mgf	9450	CID	456.741	3.00673	2	R.AMHAVIDR.Q	gi|172038079-ref|YP_001804580.1	124	124	4.27328e-12	2.31034e-05	0	0
cyanothece_clustered_spectra.mgf	9458	CID	456.751	1.06903	2	R.FGALTFTR.I	gi|172036966-ref|YP_001803467.1	146	144	4.91545e-11	0.000265753	0.000187257	0.000370302
cyanothece_clustered_spectra.mgf	9488	CID	456.798	1.20254	2	M.VAVAILAAGK.G	gi|172036991-ref|YP_001803492.1	98	85	4.52894e-11	0.000249028	0.000172246	0.000340357
cyanothece_clustered_spectra.mgf	9498	CID	456.903	0.333961	3	R.M+15.995LDKSNVQVYR.D	gi|172039539-ref|YP_001806040.1	91	71	3.25777e-11	0.000180287	0.000160671	0
cyanothece_clustered_spectra.mgf	9499	CID	456.907	0.40075	3	R.FDFDRFGLVPR.S	gi|172036678-ref|YP_001803179.1	116	106	6.29912e-14	3.48597e-07	0	0
cyanothece_clustered_spectra.mgf	9503	CID	456.942	1.20216	3	R.INLLDSPDLIKK.K	gi|172038447-ref|YP_001804948.1	135	91	1.56641e-11	8.71652e-05	3.43802e-05	0
cyanothece_clustered_spectra.mgf	9504	CID	456.944	2.27074	3	R.MTALIANLPIRR.V	gi|172037386-ref|YP_001803887.1	83	53	5.07112e-11	0.00028219	0.00023343	0.000461609
cyanothece_clustered_spectra.mgf	9570	CID	457.278	2.46929	2	K.AIVVLGEGR.L	gi|172035751-ref|YP_001802252.1	113	109	2.77518e-11	0.000151431	0.000130406	0.000256115
cyanothece_clustered_spectra.mgf	9581	CID	457.544	1.26728	3	K.HTFDSSQVMYR.A	gi|172035147-ref|YP_001801648.1	98	75	3.39664e-11	0.000187972	0.000160671	0
cyanothece_clustered_spectra.mgf	9591	CID	457.584	-0.867006	3	K.ELIQEIRDAGAR.V	gi|172038887-ref|YP_001805388.1	77	60	5.65621e-12	3.14749e-05	1.77775e-05	3.45077e-05
cyanothece_clustered_spectra.mgf	9592	CID	457.589	1.80069	3	K.RQAAGIIAQEASR.C	gi|172035621-ref|YP_001802122.1	119	92	8.25898e-12	4.61775e-05	1.77775e-05	0
cyanothece_clustered_spectra.mgf	9597	CID	457.596	-1.13375	3	R.LVNLSNNKEIAR.Y	gi|172037438-ref|YP_001803939.1	64	41	3.91865e-11	0.000218059	0.000172246	6.70533e-05
cyanothece_clustered_spectra.mgf	9611	CID	457.722	0.0666727	2	K.FFQNSSGK.W	gi|172038120-ref|YP_001804621.1	111	111	2.72981e-11	0.000147587	0.000130406	0.000256115
cyanothece_clustered_spectra.mgf	9637	CID	457.787	-0.19999	2	K.NLISLIGGK.L	gi|172037523-ref|YP_001804024.1	112	112	8.49239e-11	0.000463396	0.000313414	0.000593014
cyanothece_clustered_spectra.mgf	9646	CID	457.768	-1.93331	2	K.EIVGNIAAK.I	gi|172038942-ref|YP_001805443.1	99	92	5.26038e-11	0.000287038	0.000247789	0.000490346
cyanothece_clustered_spectra.mgf	9647	CID	457.769	0.266664	2	K.VTKPGDIGK.L	gi|172035840-ref|YP_001802341.1	71	65	3.95769e-11	0.000215955	0.000172246	0.000340357
cyanothece_clustered_spectra.mgf	9679	CID	457.94	7.26392	3	K.VAEIKETLQGRK.L	gi|172037305-ref|YP_001803806.1	69	48	3.07761e-11	0.000171259	0.000145652	0
cyanothece_clustered_spectra.mgf	9683	CID	457.945	-0.0666403	3	R.VTKEIIAAGTQLK.I	gi|172037049-ref|YP_001803550.1	102	83	9.35472e-12	5.23041e-05	1.77775e-05	0
cyanothece_clustered_spectra.mgf	9708	CID	458.246	1.06555	3	R.IYEHNTLQNIK.F	gi|172036707-ref|YP_001803208.1	87	72	1.38456e-11	7.66223e-05	3.43802e-05	0
cyanothece_clustered_spectra.mgf	9710	CID	458.249	1.46512	2	G.SAQGPTGLGK.Y	gi|172035575-ref|YP_001802076.1	104	91	2.24546e-11	0.000123469	8.31062e-05	0.000162708
cyanothece_clustered_spectra.mgf	9722	CID	458.253	0.998933	3	K.SAEEVIEALQKR.L	gi|172038952-ref|YP_001805453.1	145	100	7.73686e-11	0.00043053	0.000313414	0
cyanothece_clustered_spectra.mgf	9759	CID	458.545	0.798637	3	R.MFFEKHEDYK.F	gi|172035910-ref|YP_001802411.1	80	80	5.46608e-15	3.00557e-08	0	0
cyanothece_clustered_spectra.mgf	9764	CID	458.578	1.66371	3	R.DSATYQLALVHR.A	gi|172036639-ref|YP_001803140.1	105	97	2.83882e-15	1.57971e-08	0	0
cyanothece_clustered_spectra.mgf	9772	CID	458.59	2.32913	3	K.SLVEEDKLELAK.S	gi|172039132-ref|YP_001805633.1	108	101	3.23569e-14	1.80055e-07	0	0
cyanothece_clustered_spectra.mgf	9776	CID	458.596	-0.865093	3	K.VNDKIVSTSAIAR.L	gi|172039654-ref|YP_001806155.1	91	53	2.59652e-11	0.000145177	0.000130406	0.000256115
cyanothece_clustered_spectra.mgf	9779	CID	458.606	-0.332721	3	R.LISAEFIPLKDK.E	gi|172038207-ref|YP_001804708.1	89	70	1.12448e-11	6.25737e-05	3.43802e-05	6.70533e-05
cyanothece_clustered_spectra.mgf	9781	CID	458.61	0.199631	3	K.IQDKLPYIQKK.A	gi|172039468-ref|YP_001805969.1	93	93	3.69145e-13	2.04287e-06	0	0
cyanothece_clustered_spectra.mgf	9787	CID	458.719	0.266111	2	K.DMTVSHAR.T	gi|172036058-ref|YP_001802559.1	107	107	1.2587e-12	6.80516e-06	0	0
cyanothece_clustered_spectra.mgf	9798	CID	458.736	1.33051	2	R.FSEAGIHR.V	gi|172035968-ref|YP_001802469.1	142	142	1.81075e-11	9.78978e-05	6.78104e-05	0.000132468
cyanothece_clustered_spectra.mgf	9812	CID	458.747	2.26181	2	K.ASQIASSPR.T	gi|172036662-ref|YP_001803163.1	120	120	5.17227e-12	2.82231e-05	0	0
cyanothece_clustered_spectra.mgf	9825	CID	458.75	8.78116	2	K.ASQIASSPR.T	gi|172036662-ref|YP_001803163.1	72	69	5.39125e-12	2.94179e-05	0	0
cyanothece_clustered_spectra.mgf	9840	CID	458.768	0.332604	2	-.MNVQAIIK.D	gi|172035717-ref|YP_001802218.1	115	115	7.64974e-11	0.000413582	0.000313414	0.000593014
cyanothece_clustered_spectra.mgf	9844	CID	458.774	1.13084	2	R.LAQVMAKR.L	gi|172036338-ref|YP_001802839.1	105	105	5.35585e-11	0.000289563	0.000247789	0.000490346
cyanothece_clustered_spectra.mgf	9858	CID	458.909	0.997505	3	K.ISENDIKDAIEK.R	gi|172039250-ref|YP_001805751.1	90	65	6.50502e-11	0.000361982	0.000258595	0
cyanothece_clustered_spectra.mgf	9859	CID	458.909	0	3	R.QVVVDRPDYAGR.Q	gi|172038492-ref|YP_001804993.1	67	46	4.60816e-11	0.000256428	0.000172246	0
cyanothece_clustered_spectra.mgf	9861	CID	458.913	1.5295	3	K.ELGDLSKEEKAR.A	gi|172035369-ref|YP_001801870.1	111	103	5.81929e-14	3.23823e-07	0	0
cyanothece_clustered_spectra.mgf	9862	CID	458.918	1.32998	3	K.AIINLDDPYGKR.L	gi|172035734-ref|YP_001802235.1	89	71	8.26146e-12	4.59722e-05	1.77775e-05	3.45077e-05
cyanothece_clustered_spectra.mgf	9867	CID	458.921	0.664986	3	K.LDKQSEEIATIK.A	gi|172035537-ref|YP_001802038.1	137	121	3.90859e-12	2.17499e-05	0	0
cyanothece_clustered_spectra.mgf	9868	CID	458.921	0.664986	3	K.VKELGDLSKEEK.A	gi|172035369-ref|YP_001801870.1	108	108	1.61038e-14	8.96121e-08	0	0
cyanothece_clustered_spectra.mgf	9870	CID	458.93	1.06396	3	R.GLVGEVIGRFEAK.G	gi|172035604-ref|YP_001802105.1	104	76	4.79174e-13	2.67915e-06	0	0
cyanothece_clustered_spectra.mgf	9883	CID	459.233	-3.72137	2	K.MAAANNIGR.I	gi|172035522-ref|YP_001802023.1	121	115	1.04631e-11	5.70929e-05	1.77775e-05	3.45077e-05
cyanothece_clustered_spectra.mgf	9886	CID	459.232	0.199361	3	-.ATAQVTNSPNASSK.A	gi|172035162-ref|YP_001801663.1	121	104	4.57726e-14	2.57e-07	0	0
cyanothece_clustered_spectra.mgf	9887	CID	459.234	0.664533	3	K.SAIFGRDPNWGR.I	gi|172039227-ref|YP_001805728.1	110	91	7.09207e-13	3.94649e-06	0	0
cyanothece_clustered_spectra.mgf	9899	CID	459.244	0.863874	2	K.ASNSVGLNR.V	gi|172039337-ref|YP_001805838.1	97	90	5.71025e-11	0.000311586	0.000258595	0.000508495
cyanothece_clustered_spectra.mgf	9901	CID	459.247	2.59161	3	G.-17.027QGRLDRPTFFR.D	gi|172039206-ref|YP_001805707.1	98	68	3.06681e-11	0.000169719	0.000145652	0.000286515
cyanothece_clustered_spectra.mgf	9922	CID	459.256	-0.33225	2	K.GTVTIVDGR.D	gi|172037151-ref|YP_001803652.1	85	76	3.39599e-11	0.000185306	0.000160671	0.000316516
cyanothece_clustered_spectra.mgf	9944	CID	459.274	1.32895	3	P.ILDVVPDKLHAR.S	gi|172039671-ref|YP_001806172.1	80	55	1.21505e-11	6.76136e-05	3.43802e-05	3.45077e-05
cyanothece_clustered_spectra.mgf	9975	CID	459.593	0	3	R.LGIHPDEAAAVRK.T	gi|172035539-ref|YP_001802040.1	120	119	5.08898e-16	2.84535e-09	0	0
cyanothece_clustered_spectra.mgf	9977	CID	459.605	-0.265598	3	R.VGILVVHGIGEQR.K	gi|172037349-ref|YP_001803850.1	118	108	8.41022e-15	4.7e-08	0	0
cyanothece_clustered_spectra.mgf	9987	CID	459.724	-2.257	2	R.GDAHVYTR.V	gi|172039336-ref|YP_001805837.1	63	62	1.88132e-11	0.000101713	6.78104e-05	0.000132468
cyanothece_clustered_spectra.mgf	10006	CID	459.753	2.456	2	R.LADMLVEK.E	gi|172038492-ref|YP_001804993.1	98	98	4.88347e-11	0.000264024	0.000187257	0.000370302
cyanothece_clustered_spectra.mgf	10007	CID	459.754	0.464647	2	A.STIVSNAAR.A	gi|172037564-ref|YP_001804065.1	152	139	4.75807e-11	0.000259629	0.000187257	0.000370302
cyanothece_clustered_spectra.mgf	10035	CID	459.901	1.12807	3	R.YDDTRGPGKGGVR.Y	gi|172035913-ref|YP_001802414.1	75	46	5.60109e-11	0.000313168	0.000258595	0.000508495
cyanothece_clustered_spectra.mgf	10039	CID	459.918	1.59251	3	K.EGDYVTLRLPSK.E	gi|172038930-ref|YP_001805431.1	73	59	1.62422e-11	9.03825e-05	6.78104e-05	0
cyanothece_clustered_spectra.mgf	10064	CID	460.225	0.530481	3	K.FSQDLAQDPTTR.R	gi|172035906-ref|YP_001802407.1	124	96	5.10599e-11	0.000284131	0.000247789	0
cyanothece_clustered_spectra.mgf	10074	CID	460.238	2.3871	2	R.TANQQVMK.A	gi|172038063-ref|YP_001804564.1	101	101	1.36975e-11	7.40554e-05	3.43802e-05	6.70533e-05
cyanothece_clustered_spectra.mgf	10075	CID	460.241	0.795694	3	R.ERGQLIDATYGR.R	gi|172039503-ref|YP_001806004.1	126	89	3.71505e-11	0.00020673	0.000172246	0
cyanothece_clustered_spectra.mgf	10085	CID	460.25	2.05551	3	M.SYAIIEAGGTQIR.V	gi|172036306-ref|YP_001802807.1	126	98	3.87146e-13	2.16461e-06	0	0
cyanothece_clustered_spectra.mgf	10086	CID	460.25	-0.729371	3	R.YTDLLTHFQLK.A	gi|172038259-ref|YP_001804760.1	84	79	6.88541e-14	3.81e-07	0	0
cyanothece_clustered_spectra.mgf	10087	CID	460.25	1.12721	2	K.AVM+15.995SLPASK.G	gi|172039113-ref|YP_001805614.1	93	88	4.31758e-12	2.35593e-05	0	0
cyanothece_clustered_spectra.mgf	10099	CID	460.254	2.65225	3	R.AIHAEANAIAQAAK.Y	gi|172035303-ref|YP_001801804.1	133	94	4.58967e-11	0.000257679	0.000172246	0
cyanothece_clustered_spectra.mgf	10112	CID	460.265	2.25435	2	K.TSVIRTDK.I	gi|172037063-ref|YP_001803564.1	94	91	3.18148e-11	0.000172006	0.000145652	0.000286515
cyanothece_clustered_spectra.mgf	10138	CID	460.553	-0.132526	3	R.TGVGMFDISHMGK.F	gi|172039259-ref|YP_001805760.1	108	94	5.19629e-15	2.90535e-08	0	0
cyanothece_clustered_spectra.mgf	10144	CID	460.578	2.05404	3	R.FREVLTESDVGK.A	gi|172036145-ref|YP_001802646.1	127	102	1.00678e-11	5.60237e-05	1.77775e-05	0
cyanothece_clustered_spectra.mgf	10145	CID	460.578	2.05404	3	K.VETVQKEDLYR.L	gi|172037695-ref|YP_001804196.1	94	81	4.37624e-13	2.42183e-06	0	0
cyanothece_clustered_spectra.mgf	10146	CID	460.578	2.05404	3	K.VYQQETNEKIK.S	gi|172055054-ref|YP_001806381.1	98	88	9.22868e-13	5.1072e-06	0	0
cyanothece_clustered_spectra.mgf	10147	CID	460.581	0.463812	3	K.FGGSTGGLLSKAER.E	gi|172036256-ref|YP_001802757.1	105	80	2.66258e-13	1.49486e-06	0	0
cyanothece_clustered_spectra.mgf	10173	CID	460.733	0.861082	2	-.SDPIVMMK.Q	gi|172035020-ref|YP_001801521.1	99	97	7.77164e-12	4.20172e-05	1.77775e-05	3.45077e-05
cyanothece_clustered_spectra.mgf	10174	CID	460.735	0.993552	2	R.LQQAMSSR.R	gi|172036754-ref|YP_001803255.1	96	96	5.4411e-11	0.000294172	0.000258595	0.000508495
cyanothece_clustered_spectra.mgf	10182	CID	460.746	1.25847	2	R.AVGFGNEVK.R	gi|172036625-ref|YP_001803126.1	114	114	1.0901e-12	5.94825e-06	0	0
cyanothece_clustered_spectra.mgf	10219	CID	460.889	1.58915	3	R.YGNTDQERIER.L	gi|172036691-ref|YP_001803192.1	75	63	7.6541e-14	4.23582e-07	0	0
cyanothece_clustered_spectra.mgf	10237	CID	460.937	0.463454	3	R.QGNLEAAIAPLKR.L	gi|172036073-ref|YP_001802574.1	79	54	9.01565e-12	5.04082e-05	1.77775e-05	0
cyanothece_clustered_spectra.mgf	10247	CID	461.231	2.64663	3	K.AKYPAEAAEFER.Y	gi|172039540-ref|YP_001806041.1	142	117	4.14338e-12	2.30565e-05	0	0
cyanothece_clustered_spectra.mgf	10256	CID	461.237	-0.926304	2	R.SLAFSPDGK.T	gi|172038494-ref|YP_001804995.1	93	83	6.48033e-11	0.000353606	0.000258595	0.000508495
cyanothece_clustered_spectra.mgf	10265	CID	461.24	-6.61638	2	K.AIAQEAYR.R	gi|172039351-ref|YP_001805852.1	92	92	6.12515e-11	0.000331155	0.000258595	0.000508495
cyanothece_clustered_spectra.mgf	10304	CID	461.273	-1.7863	2	K.VSLVAAFSK.K	gi|172036637-ref|YP_001803138.1	85	79	3.97933e-11	0.000217136	0.000172246	0.000340357
cyanothece_clustered_spectra.mgf	10328	CID	461.575	2.97524	3	K.KFEAEFAQTVGR.K	gi|172036321-ref|YP_001802822.1	110	84	1.10828e-11	6.16719e-05	3.43802e-05	0
cyanothece_clustered_spectra.mgf	10334	CID	461.586	3.43797	3	R.LAEERPQIAEAR.T	gi|172036168-ref|YP_001802669.1	99	69	3.61133e-11	0.000200958	0.000172246	0
cyanothece_clustered_spectra.mgf	10339	CID	461.594	-0.330567	3	R.LILDYKGLEYR.K	gi|172035091-ref|YP_001801592.1	111	101	3.93607e-13	2.17825e-06	0	0
cyanothece_clustered_spectra.mgf	10348	CID	461.714	2.31338	2	K.DM+15.995VESTPK.P	gi|172035139-ref|YP_001801640.1	60	60	1.10028e-11	5.94867e-05	3.43802e-05	6.70533e-05
cyanothece_clustered_spectra.mgf	10356	CID	461.735	-0.132187	2	K.VGLAEYDR.L	gi|172039539-ref|YP_001806040.1	117	101	4.55035e-11	0.000246014	0.000172246	0.000340357
cyanothece_clustered_spectra.mgf	10376	CID	461.756	1.65226	2	K.FGLDFPVK.K	gi|172039283-ref|YP_001805784.1	124	119	3.48874e-11	0.000188618	0.000160671	0.000316516
cyanothece_clustered_spectra.mgf	10399	CID	461.895	1.38748	3	R.AMAHPDEKTDIR.G	gi|172036284-ref|YP_001802785.1	98	84	2.89351e-14	1.61e-07	0	0
cyanothece_clustered_spectra.mgf	10401	CID	461.917	1.78382	3	R.LNQAIEAGQVQGR.Q	gi|172039657-ref|YP_001806158.1	139	127	5.99416e-14	3.35145e-07	0	0
cyanothece_clustered_spectra.mgf	10403	CID	461.921	0.3964	3	K.ILALSVDSVDSHK.G	gi|172035052-ref|YP_001801553.1	123	96	2.02476e-13	1.13208e-06	0	0
cyanothece_clustered_spectra.mgf	10412	CID	461.935	-3.63354	3	R.ALKSLELDNKPR.E	gi|172036525-ref|YP_001803026.1	137	114	2.57121e-13	1.43079e-06	0	0
cyanothece_clustered_spectra.mgf	10413	CID	461.938	-0.0660642	3	R.ILVIPPDLGYGAR.G	gi|172037941-ref|YP_001804442.1	114	111	1.36017e-13	7.60496e-07	0	0
cyanothece_clustered_spectra.mgf	10443	CID	462.234	2.83895	2	K.ANALYESR.Y	gi|172039283-ref|YP_001805784.1	117	117	2.58718e-11	0.000139875	0.000130406	0.000256115
cyanothece_clustered_spectra.mgf	10444	CID	462.235	0.660218	2	R.GLEGFSWK.G	gi|172036174-ref|YP_001802675.1	115	113	3.4936e-11	0.000188881	0.000160671	0.000316516
cyanothece_clustered_spectra.mgf	10455	CID	462.244	4.29135	2	K.SAIAQFMR.K	gi|172039271-ref|YP_001805772.1	106	90	9.79007e-11	0.000529298	0.000336977	0.000612638
cyanothece_clustered_spectra.mgf	10473	CID	462.251	-3.30096	3	K.ALNIDRDLTPEK.L	gi|172038641-ref|YP_001805142.1	84	76	9.97371e-14	5.55e-07	0	0
cyanothece_clustered_spectra.mgf	10476	CID	462.251	0.264078	2	R.INTPDHVK.Q	gi|172039663-ref|YP_001806164.1	101	100	1.4307e-11	7.73508e-05	3.43802e-05	6.70533e-05
cyanothece_clustered_spectra.mgf	10479	CID	462.258	0.792223	3	R.DQLKLLEHFNK.A	gi|172035193-ref|YP_001801694.1	101	91	2.18199e-12	1.20753e-05	0	0
cyanothece_clustered_spectra.mgf	10489	CID	462.277	0.462111	3	R.ATVLQEASLALLR.H	gi|172036967-ref|YP_001803468.1	220	168	6.48936e-11	0.000362833	0.000258595	0
cyanothece_clustered_spectra.mgf	10503	CID	462.59	4.22217	3	R.VRQLQAEDATVR.S	gi|172035135-ref|YP_001801636.1	119	94	5.62534e-12	3.13031e-05	1.77775e-05	0
cyanothece_clustered_spectra.mgf	10507	CID	462.597	1.25343	3	K.ILVVDDEASIRR.I	gi|172038915-ref|YP_001805416.1	83	69	1.35635e-12	7.5476e-06	0	0
cyanothece_clustered_spectra.mgf	10509	CID	462.597	1.25343	3	R.IKAALEKVDQDR.A	gi|172035141-ref|YP_001801642.1	90	82	1.34414e-13	7.48e-07	0	0
cyanothece_clustered_spectra.mgf	10513	CID	462.601	-1.05551	3	R.VAALEWGKDKIR.I	gi|172037468-ref|YP_001803969.1	74	43	4.54442e-11	0.000252881	0.000172246	0.000340357
cyanothece_clustered_spectra.mgf	10514	CID	462.614	0.857581	3	R.LLPHVEVVNPLR.Y	gi|172038429-ref|YP_001804930.1	113	77	4.12044e-12	2.29288e-05	0	0
cyanothece_clustered_spectra.mgf	10520	CID	462.716	0.395719	2	R.YGPSNMQK.S	gi|172035836-ref|YP_001802337.1	121	114	8.07617e-12	4.36637e-05	1.77775e-05	3.45077e-05
cyanothece_clustered_spectra.mgf	10521	CID	462.726	2.83593	2	R.YADLESAR.L	gi|172037018-ref|YP_001803519.1	79	78	6.8556e-11	0.000370647	0.000271276	0.000508495
cyanothece_clustered_spectra.mgf	10525	CID	462.735	2.11042	2	K.MAGQYGAVK.T	gi|172038926-ref|YP_001805427.1	125	115	4.68444e-11	0.000255612	0.000172246	0.000340357
cyanothece_clustered_spectra.mgf	10548	CID	462.767	0.659459	2	R.VVDVHISR.L	gi|172038915-ref|YP_001805416.1	134	134	1.15883e-11	6.26519e-05	3.43802e-05	6.70533e-05
cyanothece_clustered_spectra.mgf	10586	CID	463.235	3.75513	3	K.IAGYSTDYDVKR.I	gi|172039050-ref|YP_001805551.1	103	74	6.20106e-13	3.45068e-06	0	0
cyanothece_clustered_spectra.mgf	10589	CID	463.247	19.1707	3	K.AVTVVMSGNQEPR.Q	gi|172039292-ref|YP_001805793.1	95	93	1.6432e-16	9.18747e-10	0	0
cyanothece_clustered_spectra.mgf	10641	CID	463.579	1.57993	3	K.MKEAALEIVNDR.N	gi|172037564-ref|YP_001804065.1	137	108	7.41019e-11	0.000412352	0.000271276	0
cyanothece_clustered_spectra.mgf	10643	CID	463.58	-4.34478	3	K.SNKQSLPGVMTAR.G	gi|172035476-ref|YP_001801977.1	90	64	6.56145e-12	3.66863e-05	1.77775e-05	3.45077e-05
cyanothece_clustered_spectra.mgf	10677	CID	463.747	2.69807	2	R.GFAGYQKR.H	gi|172038926-ref|YP_001805427.1	128	114	4.6684e-11	0.000252396	0.000172246	0.000316516
cyanothece_clustered_spectra.mgf	10707	CID	463.88	7.96037	3	R.M+15.995FFEKHEDYK.F	gi|172035910-ref|YP_001802411.1	63	45	9.9875e-12	5.49172e-05	1.77775e-05	3.45077e-05
cyanothece_clustered_spectra.mgf	10723	CID	463.916	0.131565	3	K.TGDTIQVISGRDK.G	gi|172038938-ref|YP_001805439.1	127	112	5.83605e-14	3.26305e-07	0	0
cyanothece_clustered_spectra.mgf	10724	CID	463.919	1.31564	3	R.MDKLEAGQLVTGK.V	gi|172036568-ref|YP_001803069.1	164	144	2.12321e-14	1.18713e-07	0	0
cyanothece_clustered_spectra.mgf	10744	CID	464.221	-0.525914	2	R.MGKFSSDR.T	gi|172036544-ref|YP_001803045.1	86	81	4.29601e-11	0.000232263	0.000172246	3.45077e-05
cyanothece_clustered_spectra.mgf	10749	CID	464.232	-0.328689	2	K.GNVSYPYK.S	gi|172035221-ref|YP_001801722.1	105	103	6.52233e-12	3.52629e-05	1.77775e-05	3.45077e-05
cyanothece_clustered_spectra.mgf	10782	CID	464.261	-0.394402	3	K.VLVQYDLGKAER.D	gi|172035539-ref|YP_001802040.1	117	77	8.79108e-11	0.000489193	0.000327478	0
cyanothece_clustered_spectra.mgf	10784	CID	464.267	0.985993	2	K.VISNPELR.Y	gi|172037115-ref|YP_001803616.1	92	92	9.05772e-11	0.000489704	0.000336977	0.000612638
cyanothece_clustered_spectra.mgf	10785	CID	464.27	0.920254	3	R.YGEIGDKIVAVVK.D	gi|172038937-ref|YP_001805438.1	123	116	2.693e-15	1.50571e-08	0	0
cyanothece_clustered_spectra.mgf	10786	CID	464.27	0.920254	3	R.FLAKLEGVETVGK.S	gi|172039059-ref|YP_001805560.1	86	54	7.62836e-11	0.000426516	0.000301023	0
cyanothece_clustered_spectra.mgf	10826	CID	464.736	-2.36399	2	R.AM+15.995HAVIDR.Q	gi|172038079-ref|YP_001804580.1	100	100	2.64207e-11	0.000142843	0.000130406	0.000162708
cyanothece_clustered_spectra.mgf	10840	CID	464.741	1.44465	2	R.GPNGLDLDK.L	gi|172035575-ref|YP_001802076.1	124	124	4.34804e-12	2.37256e-05	0	0
cyanothece_clustered_spectra.mgf	10850	CID	464.764	-0.328313	2	R.KPATENIR.I	gi|172035902-ref|YP_001802403.1	83	83	5.17611e-11	0.000279846	0.000247789	0.000490346
cyanothece_clustered_spectra.mgf	10853	CID	464.765	1.83855	2	R.VGLSPNSVR.A	gi|172034953-ref|YP_001801454.1	108	107	8.72664e-12	4.76179e-05	1.77775e-05	3.45077e-05
cyanothece_clustered_spectra.mgf	10882	CID	464.895	-0.787728	3	K.M+15.995YETVTKYDVK.Y	gi|172037305-ref|YP_001803806.1	77	52	8.27075e-12	4.57708e-05	1.77775e-05	0
cyanothece_clustered_spectra.mgf	10887	CID	464.907	1.83799	3	R.AVEEKMGAETISK.V	gi|172036544-ref|YP_001803045.1	86	77	1.61884e-14	9.05124e-08	0	0
cyanothece_clustered_spectra.mgf	10901	CID	465.205	-2.0336	2	R.DGAGMHWR.T	gi|172036707-ref|YP_001803208.1	89	89	3.4149e-13	1.84626e-06	0	0
cyanothece_clustered_spectra.mgf	10904	CID	465.22	-15.8745	2	K.YAFSNTAR.E	gi|172036837-ref|YP_001803338.1	65	59	2.40075e-11	0.000129796	9.91506e-05	0.000194225
cyanothece_clustered_spectra.mgf	10930	CID	465.249	0.131188	3	R.TNAENEFVTIKK.D	gi|1346343-Contaminant:	130	120	2.47068e-15	1.37485e-08	0	0
cyanothece_clustered_spectra.mgf	10939	CID	465.257	1.24627	3	K.DSNRYQTLIKR.L	gi|172039036-ref|YP_001805537.1	129	113	1.77677e-12	9.83277e-06	0	0
cyanothece_clustered_spectra.mgf	10941	CID	465.257	1.77101	2	K.SSSITHVAK.G	gi|172038944-ref|YP_001805445.1	124	121	2.36161e-12	1.28864e-05	0	0
cyanothece_clustered_spectra.mgf	10950	CID	465.262	2.03336	3	P.IDYKDTELLRK.F	gi|172038260-ref|YP_001804761.1	98	84	2.51048e-11	0.000138931	9.91506e-05	0.000194225
cyanothece_clustered_spectra.mgf	10961	CID	465.275	1.3774	2	R.NLDVNKVK.T	gi|172038284-ref|YP_001804785.1	91	91	4.5554e-11	0.000246287	0.000172246	0.000340357
cyanothece_clustered_spectra.mgf	10986	CID	465.582	0	3	R.FAFKEPAQTVEK.L	gi|172036603-ref|YP_001803104.1	110	99	5.66068e-14	3.15e-07	0	0
cyanothece_clustered_spectra.mgf	10989	CID	465.59	2.03193	3	K.IADSYGDSLKVVK.L	gi|172035946-ref|YP_001802447.1	88	65	3.25338e-12	1.81903e-05	0	0
cyanothece_clustered_spectra.mgf	11015	CID	465.733	2.16236	2	K.AGIYTDYK.K	gi|172035206-ref|YP_001801707.1	101	101	1.35009e-11	7.29925e-05	3.43802e-05	6.70533e-05
cyanothece_clustered_spectra.mgf	11021	CID	465.772	0.0655204	2	R.IVAINSASR.R	gi|172038305-ref|YP_001804806.1	120	116	1.97003e-11	0.000107497	8.31062e-05	0.000162708
cyanothece_clustered_spectra.mgf	11039	CID	465.755	2.62092	2	K.GANQAVATAK.L	gi|172036776-ref|YP_001803277.1	105	97	1.16274e-11	6.39343e-05	3.43802e-05	6.70533e-05
cyanothece_clustered_spectra.mgf	11040	CID	465.754	0.458661	2	K.VDNITVGGR.-	gi|172036583-ref|YP_001803084.1	112	112	1.83951e-12	1.00375e-05	0	0
cyanothece_clustered_spectra.mgf	11042	CID	465.754	0.458661	2	K.VDNITVGGR.-	gi|172036583-ref|YP_001803084.1	79	77	3.07516e-11	0.0001678	0.000145652	0
cyanothece_clustered_spectra.mgf	11051	CID	465.767	1.37595	2	K.LGNGEITVK.E	gi|172035836-ref|YP_001802337.1	111	111	1.373e-11	7.4919e-05	3.43802e-05	6.70533e-05
cyanothece_clustered_spectra.mgf	11060	CID	465.773	2.22769	2	K.AVAKEVASR.G	gi|172037326-ref|YP_001803827.1	104	104	2.3974e-12	1.30817e-05	0	0
cyanothece_clustered_spectra.mgf	11072	CID	465.885	0.655046	3	R.TGVGM+15.995FDISHMGK.F	gi|172039259-ref|YP_001805760.1	88	80	6.13703e-15	3.43133e-08	0	0
cyanothece_clustered_spectra.mgf	11075	CID	465.891	0.851549	3	K.M+15.995AAEYSTPEKPR.F	gi|172034994-ref|YP_001801495.1	69	49	2.01621e-12	1.12195e-05	0	0
cyanothece_clustered_spectra.mgf	11090	CID	465.999	2.16113	4	R.QASVSDFADITKPKPEK.S	gi|172038930-ref|YP_001805431.1	121	70	8.05195e-12	4.56386e-05	1.77775e-05	0
cyanothece_clustered_spectra.mgf	11100	CID	466.224	2.88011	2	R.DTHAGFQR.Y	gi|172038107-ref|YP_001804608.1	88	81	1.59291e-11	8.61205e-05	3.43802e-05	6.70533e-05
cyanothece_clustered_spectra.mgf	11102	CID	466.23	5.17106	2	R.ENGGIAADGK.S	gi|172038253-ref|YP_001804754.1	79	77	3.42998e-13	1.886e-06	0	0
cyanothece_clustered_spectra.mgf	11133	CID	466.252	-1.1127	3	R.VSLDHLDIESIR.Q	gi|172037215-ref|YP_001803716.1	111	96	6.49736e-13	3.61556e-06	0	0
cyanothece_clustered_spectra.mgf	11144	CID	466.264	0.0654513	2	R.VEGVGTITR.D	gi|172039630-ref|YP_001806131.1	132	132	2.92821e-12	1.59781e-05	0	0
cyanothece_clustered_spectra.mgf	11192	CID	466.603	0.327019	3	K.LAAPVTHVWYLK.G	gi|172038751-ref|YP_001805252.1	84	75	1.76212e-15	9.80559e-09	0	0
cyanothece_clustered_spectra.mgf	11196	CID	466.63	2.0274	3	R.LKQTLILQEIAK.V	gi|172037826-ref|YP_001804327.1	112	94	9.72305e-11	0.000541054	0.000336977	0
cyanothece_clustered_spectra.mgf	11215	CID	466.743	-0.849993	2	L.SSPATLNSR.-	Trypa5|PromTArt5-Contaminant:	116	103	2.74053e-11	0.00014954	0.000130406	0.000256115
cyanothece_clustered_spectra.mgf	11220	CID	466.752	-8.4997	2	R.DVAEKSGVK.T	gi|172036526-ref|YP_001803027.1	62	60	6.63439e-12	3.62012e-05	1.77775e-05	3.45077e-05
cyanothece_clustered_spectra.mgf	11252	CID	466.775	1.76525	2	K.GSISLQVTK.V	gi|172037485-ref|YP_001803986.1	125	125	1.90847e-11	0.000104138	8.31062e-05	0.000162708
cyanothece_clustered_spectra.mgf	11286	CID	466.948	-1.43782	3	R.SLRPIDIVEKTK.V	gi|172037305-ref|YP_001803806.1	106	97	1.15716e-13	6.4392e-07	0	0
cyanothece_clustered_spectra.mgf	11322	CID	467.252	-0.718441	2	K.AAMPAFLGR.L	gi|172035505-ref|YP_001802006.1	93	83	3.96778e-12	2.16506e-05	0	0
cyanothece_clustered_spectra.mgf	11323	CID	467.244	-1.63285	2	R.LGSPAMTTR.G	gi|172038864-ref|YP_001805365.1	113	113	7.07744e-13	3.86188e-06	0	0
cyanothece_clustered_spectra.mgf	11333	CID	467.257	1.76343	3	R.AGETVPQATLEKR.T	gi|172037037-ref|YP_001803538.1	112	109	2.10007e-16	1.17419e-09	0	0
cyanothece_clustered_spectra.mgf	11334	CID	467.257	-0.718434	2	K.MLAEVTAAK.S	gi|172038400-ref|YP_001804901.1	73	69	4.97364e-11	0.000271392	0.00023343	0.000461609
cyanothece_clustered_spectra.mgf	11342	CID	467.27	3.65739	3	K.GKADGKQVQEIVK.A	gi|172035577-ref|YP_001802078.1	96	66	4.60757e-12	2.57618e-05	0	0
cyanothece_clustered_spectra.mgf	11373	CID	467.283	2.61235	3	K.QVGVPSLVVFLNK.K	gi|172039001-ref|YP_001805502.1	109	70	3.47788e-11	0.000194455	0.000160671	0
cyanothece_clustered_spectra.mgf	11398	CID	467.588	0.195798	3	K.EVVSAQGANLREK.A	gi|172035808-ref|YP_001802309.1	75	50	3.27472e-12	1.83096e-05	0	0
cyanothece_clustered_spectra.mgf	11401	CID	467.602	1.30528	3	K.SKVFIPVDPDKR.Y	gi|172036329-ref|YP_001802830.1	123	114	3.91153e-15	2.17663e-08	0	0
cyanothece_clustered_spectra.mgf	11432	CID	467.742	-0.782933	2	K.VNTVNTMR.L	gi|172055271-ref|YP_001806598.1	72	71	2.71084e-12	1.46561e-05	0	0
cyanothece_clustered_spectra.mgf	11441	CID	467.759	0.260968	2	K.KAVDQAFR.N	gi|172037229-ref|YP_001803730.1	100	100	4.4368e-11	0.000239875	0.000172246	0.000340357
cyanothece_clustered_spectra.mgf	11446	CID	467.77	-3.13154	2	R.TPVISVYR.N	gi|172037738-ref|YP_001804239.1	120	120	1.75515e-11	9.48921e-05	6.78104e-05	0.000132468
cyanothece_clustered_spectra.mgf	11467	CID	467.896	-1.63057	3	R.FGSNIDQNHLEK.Q	gi|172037934-ref|YP_001804435.1	108	70	7.85535e-12	4.37124e-05	1.77775e-05	3.45077e-05
cyanothece_clustered_spectra.mgf	11474	CID	467.913	0.782648	3	K.QTILDRQDAWR.E	gi|172038659-ref|YP_001805160.1	72	69	8.50165e-14	4.70486e-07	0	0
cyanothece_clustered_spectra.mgf	11503	CID	468.235	1.30352	2	R.MDSVNRIT.S	gi|172037564-ref|YP_001804065.1	66	66	8.83761e-12	4.77804e-05	1.77775e-05	3.45077e-05
cyanothece_clustered_spectra.mgf	11505	CID	468.235	1.30352	2	R.TANQQVM+15.995K.A	gi|172038063-ref|YP_001804564.1	85	85	4.23443e-11	0.000228934	0.000172246	0.000340357
cyanothece_clustered_spectra.mgf	11515	CID	468.25	-0.325868	3	-.MNKGELIDAVANK.A	gi|172036660-ref|YP_001803161.1	166	125	1.20484e-12	6.73651e-06	0	0
cyanothece_clustered_spectra.mgf	11517	CID	468.252	2.41142	2	K.ATEFAAGLR.E	gi|172039401-ref|YP_001805902.1	112	112	3.87391e-12	2.11384e-05	0	0
cyanothece_clustered_spectra.mgf	11526	CID	468.251	0.260694	2	K.VAYELGQR.Y	gi|172039101-ref|YP_001805602.1	100	85	9.6538e-11	0.000521931	0.000336977	0.000612638
cyanothece_clustered_spectra.mgf	11537	CID	468.263	-0.977577	2	R.GTFAGLIEK.I	gi|172038378-ref|YP_001804879.1	97	97	1.21986e-11	6.65631e-05	3.43802e-05	6.70533e-05
cyanothece_clustered_spectra.mgf	11563	CID	468.57	0.521034	3	K.AVTVVM+15.995SGNQEPR.Q	gi|172039292-ref|YP_001805793.1	145	130	7.81998e-16	4.3723e-09	0	0
cyanothece_clustered_spectra.mgf	11570	CID	468.581	0.455894	3	K.LLHLEDELHER.V	gi|172036856-ref|YP_001803357.1	100	100	3.55063e-14	1.96494e-07	0	0
cyanothece_clustered_spectra.mgf	11571	CID	468.585	1.95382	3	R.DITTLLSDAEGLR.Y	gi|172037213-ref|YP_001803714.1	134	133	4.92601e-15	2.75423e-08	0	0
cyanothece_clustered_spectra.mgf	11585	CID	468.728	3.45069	2	K.DIEMTTAR.S	gi|172038958-ref|YP_001805459.1	109	106	3.98031e-11	0.000215194	0.000172246	0.000340357
cyanothece_clustered_spectra.mgf	11609	CID	468.755	-0.976551	2	K.ATEFLVEK.I	gi|172036259-ref|YP_001802760.1	129	129	6.17054e-11	0.000333609	0.000258595	0.000508495
cyanothece_clustered_spectra.mgf	11640	CID	468.912	4.49066	3	K.M+15.995KEAALEIVNDR.N	gi|172037564-ref|YP_001804065.1	112	96	6.20334e-12	3.45194e-05	1.77775e-05	0
cyanothece_clustered_spectra.mgf	11644	CID	468.912	1.62704	3	K.GFPAVVEAADAMVK.A	gi|172039196-ref|YP_001805697.1	129	120	4.81024e-17	2.70063e-10	0	0
cyanothece_clustered_spectra.mgf	11646	CID	468.918	1.75719	3	K.ASFSPEDLLANLK.A	gi|172035141-ref|YP_001801642.1	124	108	3.20493e-14	1.79194e-07	0	0
cyanothece_clustered_spectra.mgf	11647	CID	468.92	0.911129	3	R.ITSNASTIVSNAAR.A	gi|172037564-ref|YP_001804065.1	166	112	4.48039e-11	0.000251544	0.000172246	0
cyanothece_clustered_spectra.mgf	11655	CID	468.924	-0.45556	3	K.VTKDGVITVEESK.S	gi|172038243-ref|YP_001804744.1	90	81	2.34159e-14	1.30923e-07	0	0
cyanothece_clustered_spectra.mgf	11656	CID	468.928	1.95239	3	R.TFIMIKPDGVQR.G	gi|172035604-ref|YP_001802105.1	93	69	1.77583e-11	9.88187e-05	6.78104e-05	3.45077e-05
cyanothece_clustered_spectra.mgf	11674	CID	469.23	3.38197	3	K.GIDSYHIDSDKR.I	gi|172036023-ref|YP_001802524.1	101	84	6.70463e-13	3.7309e-06	0	0
cyanothece_clustered_spectra.mgf	11677	CID	469.232	0.780448	2	K.GVFAAADMR.E	gi|172037118-ref|YP_001803619.1	123	115	4.41818e-12	2.41083e-05	0	0
cyanothece_clustered_spectra.mgf	11679	CID	469.234	1.62593	3	K.MDGDTRGGAALSVR.Q	gi|172038385-ref|YP_001804886.1	109	85	5.28558e-13	2.9675e-06	0	0
cyanothece_clustered_spectra.mgf	11681	CID	469.237	-1.88606	3	-.MESKVQEQTTPK.D	gi|172035410-ref|YP_001801911.1	68	50	3.68357e-11	0.000204978	0.000172246	0
cyanothece_clustered_spectra.mgf	11685	CID	469.241	1.04058	2	R.DYIVSNAR.I	gi|172036149-ref|YP_001802650.1	90	90	3.51533e-11	0.000190055	0.000172246	0.000340357
cyanothece_clustered_spectra.mgf	11691	CID	469.24	-9.17002	3	R.ARPASASVAEYQR.L	gi|172038539-ref|YP_001805040.1	104	75	1.67518e-11	9.36625e-05	6.78104e-05	0
cyanothece_clustered_spectra.mgf	11701	CID	469.247	-2.4063	2	K.VVYWGTGR.R	gi|172038956-ref|YP_001805457.1	93	80	1.66888e-11	9.0228e-05	6.78104e-05	3.45077e-05
cyanothece_clustered_spectra.mgf	11724	CID	469.259	0.650336	2	K.TTLDKFGR.I	gi|172037326-ref|YP_001803827.1	101	101	6.15257e-11	0.000332638	0.000258595	0.000508495
cyanothece_clustered_spectra.mgf	11729	CID	469.269	-0.910449	3	R.VKVELTPYDLTK.G	gi|172038948-ref|YP_001805449.1	78	62	1.067e-11	5.93751e-05	1.77775e-05	0
cyanothece_clustered_spectra.mgf	11738	CID	469.273	-0.325158	3	K.ALQNKVDIYTLK.G	gi|172035808-ref|YP_001802309.1	73	65	7.46761e-14	4.15547e-07	0	0
cyanothece_clustered_spectra.mgf	11756	CID	469.553	3.57462	3	K.ETAAADLSSEQER.V	gi|172039399-ref|YP_001805900.1	87	74	2.18438e-12	1.22133e-05	0	0
cyanothece_clustered_spectra.mgf	11762	CID	469.581	0.714879	3	K.NLSQALFTDLER.L	gi|172035692-ref|YP_001802193.1	143	138	1.87217e-14	1.0418e-07	0	0
cyanothece_clustered_spectra.mgf	11766	CID	469.59	1.0398	3	K.RLAFPQVFTDGR.L	gi|172039312-ref|YP_001805813.1	121	92	2.46736e-12	1.373e-05	0	0
cyanothece_clustered_spectra.mgf	11767	CID	469.594	2.53451	3	K.DIALYKAEAEKR.Q	gi|172036756-ref|YP_001803257.1	98	82	2.31844e-12	1.29013e-05	0	0
cyanothece_clustered_spectra.mgf	11769	CID	469.594	-0.324936	3	K.AVAFGEALKPEFK.V	gi|172038864-ref|YP_001805365.1	78	51	1.48549e-12	8.30568e-06	0	0
cyanothece_clustered_spectra.mgf	11778	CID	469.621	0.454884	3	R.RLPPELTVVGVAR.R	gi|172037449-ref|YP_001803950.1	138	86	1.66274e-11	9.2967e-05	6.78104e-05	0
cyanothece_clustered_spectra.mgf	11783	CID	469.698	0.389837	2	K.DIDASDM+15.995R.V	gi|172036953-ref|YP_001803454.1	68	68	2.75152e-11	0.00014876	0.000130406	0.000256115
cyanothece_clustered_spectra.mgf	11794	CID	469.73	-5.32738	2	R.QQYVGESK.T	gi|172036287-ref|YP_001802788.1	55	48	3.53842e-11	0.000191304	0.000172246	0.000340357
cyanothece_clustered_spectra.mgf	11808	CID	469.75	-1.49421	2	K.YSLGEITR.G	gi|172038281-ref|YP_001804782.1	83	83	8.31528e-11	0.000449564	0.000313414	0.000593014
cyanothece_clustered_spectra.mgf	11818	CID	469.757	1.42922	2	R.ELAEAIHR.S	gi|172037380-ref|YP_001803881.1	128	128	5.92586e-11	0.00032038	0.000258595	0.000508495
cyanothece_clustered_spectra.mgf	11819	CID	469.757	1.42922	2	R.IHEAAIER.A	gi|172039399-ref|YP_001805900.1	89	89	5.92586e-11	0.00032038	0.000258595	0.000508495
cyanothece_clustered_spectra.mgf	11820	CID	469.759	1.42922	2	K.GGFGAAFLAK.D	gi|172037031-ref|YP_001803532.1	109	99	1.24218e-11	6.83021e-05	3.43802e-05	6.70533e-05
cyanothece_clustered_spectra.mgf	11826	CID	469.769	0.194889	4	K.IDIKDIALYKAEAEKR.Q	gi|172036756-ref|YP_001803257.1	163	136	9.35631e-15	5.28848e-08	0	0
cyanothece_clustered_spectra.mgf	11843	CID	469.893	0.454621	3	R.KYEDIDAAPEEK.A	gi|172039001-ref|YP_001805502.1	143	110	4.66347e-11	0.000259506	0.000172246	0
cyanothece_clustered_spectra.mgf	11860	CID	469.927	2.40283	3	K.DLDIFRQPYLK.S	gi|172035693-ref|YP_001802194.1	70	55	6.31327e-12	3.4938e-05	1.77775e-05	3.45077e-05
cyanothece_clustered_spectra.mgf	11874	CID	470.218	3.89407	3	K.EALGEQYGQEER.I	gi|172039532-ref|YP_001806033.1	80	52	1.49784e-12	8.33494e-06	0	0
cyanothece_clustered_spectra.mgf	11882	CID	470.226	3.1801	2	K.TFNSDVEK.G	gi|172035304-ref|YP_001801805.1	107	107	1.14179e-11	6.17308e-05	3.43802e-05	6.70533e-05
cyanothece_clustered_spectra.mgf	11902	CID	470.243	0.648975	2	K.LTTEYGQK.I	gi|172037538-ref|YP_001804039.1	92	92	5.03478e-11	0.000272205	0.00023343	0.000461609
cyanothece_clustered_spectra.mgf	11904	CID	470.244	-0.389384	3	K.RDGVTSIDDFRK.M	gi|172036673-ref|YP_001803174.1	96	73	1.69274e-11	9.41954e-05	6.78104e-05	0.000132468
cyanothece_clustered_spectra.mgf	11930	CID	470.282	0.259568	3	K.AHIPFAVGVLSGLK.G	gi|172035256-ref|YP_001801757.1	127	91	3.66934e-12	2.06008e-05	0	0
cyanothece_clustered_spectra.mgf	11944	CID	470.568	0.972791	3	R.GPGINNQNSNPAAR.G	gi|172035836-ref|YP_001802337.1	154	103	4.17534e-11	0.000234417	0.000172246	0
cyanothece_clustered_spectra.mgf	11949	CID	470.58	-1.16732	3	K.TTKSEDIFAAAQK.L	gi|172035089-ref|YP_001801590.1	130	91	4.7837e-12	2.67466e-05	0	0
cyanothece_clustered_spectra.mgf	11956	CID	470.597	1.23213	3	K.GVNLIAQENPNLK.K	gi|172039007-ref|YP_001805508.1	88	62	3.8582e-11	0.00021572	0.000172246	0
cyanothece_clustered_spectra.mgf	11967	CID	470.714	1.55598	2	R.YGPSNM+15.995QK.S	gi|172035836-ref|YP_001802337.1	99	84	7.34211e-11	0.00039695	0.000271276	3.45077e-05
cyanothece_clustered_spectra.mgf	11980	CID	470.732	1.10211	2	K.M+15.995AGQYGAVK.T	gi|172038926-ref|YP_001805427.1	110	109	3.46232e-11	0.000188925	0.000160671	0.000316516
cyanothece_clustered_spectra.mgf	12004	CID	470.76	-1.16687	2	K.YTVVFSPK.A	gi|172035569-ref|YP_001802070.1	88	82	1.99278e-11	0.00010774	8.31062e-05	0.000162708
cyanothece_clustered_spectra.mgf	12020	CID	470.815	4.01877	2	R.AILSAIPKK.-	gi|172037743-ref|YP_001804244.1	103	103	5.03981e-11	0.000275003	0.00023343	0.000461609
cyanothece_clustered_spectra.mgf	12038	CID	470.919	3.43464	3	R.NFTQKYTLPNGK.A	gi|172035751-ref|YP_001802252.1	91	62	1.5911e-11	8.85391e-05	3.43802e-05	0
cyanothece_clustered_spectra.mgf	12041	CID	470.93	1.03685	3	K.SFLEFLQDKRK.L	gi|172036063-ref|YP_001802564.1	64	44	9.99489e-11	0.000553123	0.000336977	3.45077e-05
cyanothece_clustered_spectra.mgf	12042	CID	470.931	0.777632	3	K.VAIPEMQLPEKR.F	gi|172037362-ref|YP_001803863.1	84	53	7.17672e-12	3.9936e-05	1.77775e-05	3.45077e-05
cyanothece_clustered_spectra.mgf	12044	CID	470.952	-0.907196	3	K.AALQLLKDTPGKR.H	gi|172039337-ref|YP_001805838.1	83	52	3.31176e-13	1.85167e-06	0	0
cyanothece_clustered_spectra.mgf	12046	CID	471.072	-0.971748	5	R.LSPIPPKQPIDYKDTELLRK.F	gi|172038260-ref|YP_001804761.1	133	70	1.23946e-12	7.072e-06	0	0
cyanothece_clustered_spectra.mgf	12054	CID	471.222	16.6443	2	R.YDNVTSDK.V	gi|172038181-ref|YP_001804682.1	44	44	1.92832e-11	0.000104254	8.31062e-05	3.45077e-05
cyanothece_clustered_spectra.mgf	12074	CID	471.246	0.841872	2	R.GTGYLFQR.I	gi|172038915-ref|YP_001805416.1	104	104	4.63193e-11	0.000250425	0.000172246	0.000340357
cyanothece_clustered_spectra.mgf	12077	CID	471.249	-0.259036	3	R.GHVLQDPIDVYR.A	gi|172038655-ref|YP_001805156.1	149	117	1.256e-11	6.98919e-05	3.43802e-05	0
cyanothece_clustered_spectra.mgf	12099	CID	471.274	-0.777065	2	K.AAGVTALNPK.A	gi|172035911-ref|YP_001802412.1	102	101	1.88844e-13	1.03838e-06	0	0
cyanothece_clustered_spectra.mgf	12101	CID	471.275	1.35986	2	R.LGELPGLSR.K	gi|172035133-ref|YP_001801634.1	111	111	4.73408e-11	0.00025832	0.000187257	0.000194225
cyanothece_clustered_spectra.mgf	12105	CID	471.275	1.35986	2	K.QAGIEKAPK.T	gi|172038331-ref|YP_001804832.1	65	56	1.61338e-11	8.80357e-05	6.78104e-05	0.000132468
cyanothece_clustered_spectra.mgf	12106	CID	471.275	1.35986	2	K.KVDPVDLR.C	gi|172035798-ref|YP_001802299.1	80	77	6.09147e-11	0.000329334	0.000258595	0.000508495
cyanothece_clustered_spectra.mgf	12108	CID	471.28	-0.971319	3	R.VAVLADQKNNLVK.C	gi|172036779-ref|YP_001803280.1	95	63	1.22809e-11	6.86649e-05	3.43802e-05	0
cyanothece_clustered_spectra.mgf	12127	CID	471.566	-0.258861	3	K.MSREQTIAYGEK.F	gi|172039283-ref|YP_001805784.1	84	69	1.06078e-12	5.90288e-06	0	0
cyanothece_clustered_spectra.mgf	12128	CID	471.566	-0.258861	3	R.YLDRDAM+15.995ANLKS.Y	gi|172036859-ref|YP_001803360.1	102	61	6.58127e-11	0.000366225	0.000258595	0.000508495
cyanothece_clustered_spectra.mgf	12135	CID	471.583	1.68254	3	R.KQFFEPFINSR.A	gi|172035836-ref|YP_001802337.1	125	112	1.72784e-13	9.56197e-07	0	0
cyanothece_clustered_spectra.mgf	12139	CID	471.595	1.81192	3	K.GGQRVDMVVGAVPK.T	gi|172038901-ref|YP_001805402.1	132	95	7.81456e-12	4.38735e-05	1.77775e-05	0
cyanothece_clustered_spectra.mgf	12140	CID	471.621	0.905911	3	K.ILAGAGLTALGAIGSK.A	gi|172038725-ref|YP_001805226.1	111	95	1.74547e-12	9.86594e-06	0	0
cyanothece_clustered_spectra.mgf	12152	CID	471.722	1.87613	2	R.MESGLYSR.S	gi|172038492-ref|YP_001804993.1	114	114	9.78868e-12	5.29223e-05	1.77775e-05	3.45077e-05
cyanothece_clustered_spectra.mgf	12161	CID	471.749	1.74664	2	R.-17.027QKAEDAGLK.V	gi|172037035-ref|YP_001803536.1	84	76	9.85467e-12	5.37731e-05	1.77775e-05	3.45077e-05
cyanothece_clustered_spectra.mgf	12162	CID	471.751	1.74663	2	R.AIGYLYDK.Q	gi|172038953-ref|YP_001805454.1	95	95	4.38983e-11	0.000237335	0.000172246	0.000340357
cyanothece_clustered_spectra.mgf	12181	CID	471.76	-2.97567	2	R.VGPYTHLR.G	gi|172036991-ref|YP_001803492.1	43	43	5.49685e-12	2.97186e-05	0	0
cyanothece_clustered_spectra.mgf	12185	CID	471.768	3.49315	2	R.KLDPEAAAK.M	gi|172039600-ref|YP_001806101.1	104	104	5.02195e-12	2.74028e-05	0	0
cyanothece_clustered_spectra.mgf	12186	CID	471.77	7.69786	2	R.EALTVNPAK.A	gi|172035477-ref|YP_001801978.1	82	76	6.45386e-11	0.000352162	0.000258595	0
cyanothece_clustered_spectra.mgf	12217	CID	471.918	1.55201	3	R.QIVAEYTHVPEK.E	gi|172036185-ref|YP_001802686.1	83	70	1.33681e-13	7.43891e-07	0	0
cyanothece_clustered_spectra.mgf	12225	CID	471.954	0.711285	3	R.LEDIRFPVALIK.T	gi|172038079-ref|YP_001804580.1	113	92	2.28402e-12	1.27098e-05	0	0
cyanothece_clustered_spectra.mgf	12227	CID	471.999	1.42243	4	K.EGNLLGIFAGVQPYHGGR.N	gi|172039042-ref|YP_001805543.1	149	120	2.53722e-15	1.44166e-08	0	0
cyanothece_clustered_spectra.mgf	12242	CID	472.219	-2.13265	3	K.GQEKDYQM+15.995MLR.T	gi|172038093-ref|YP_001804594.1	78	67	7.98409e-13	4.41844e-06	0	0
cyanothece_clustered_spectra.mgf	12255	CID	472.236	1.61559	2	R.TTANAFYR.I	gi|172038871-ref|YP_001805372.1	92	87	8.62277e-12	4.66188e-05	1.77775e-05	3.45077e-05
cyanothece_clustered_spectra.mgf	12256	CID	472.237	0.19387	2	K.VGVADKMSH.I	gi|172039132-ref|YP_001805633.1	77	77	2.04393e-13	1.11529e-06	0	0
cyanothece_clustered_spectra.mgf	12274	CID	472.253	-0.904697	2	R.AVHLFNDK.S	gi|172036393-ref|YP_001802894.1	108	108	1.09853e-11	5.93918e-05	3.43802e-05	6.70533e-05
cyanothece_clustered_spectra.mgf	12285	CID	472.262	1.74474	3	P.VVDAEFPSGKLPR.I	gi|172037726-ref|YP_001804227.1	101	80	1.36711e-13	7.64378e-07	0	0
cyanothece_clustered_spectra.mgf	12307	CID	472.282	-0.323086	2	K.IASLLEAAR.W	gi|172036558-ref|YP_001803059.1	80	80	3.8471e-11	0.000209921	0.000172246	0.000340357
cyanothece_clustered_spectra.mgf	12319	CID	472.295	0.58154	2	R.TVLELAGLK.N	gi|172038944-ref|YP_001805445.1	122	122	3.51237e-11	0.000191656	0.000172246	0.000340357
cyanothece_clustered_spectra.mgf	12326	CID	472.562	0.904107	3	K.VTNSYGGQFTWR.V	gi|172039042-ref|YP_001805543.1	134	123	2.58152e-16	1.43653e-09	0	0
cyanothece_clustered_spectra.mgf	12328	CID	472.576	-0.452039	3	K.IFPEFLPEHMR.M	gi|172037171-ref|YP_001803672.1	92	68	4.42321e-11	0.000244783	0.000172246	0
cyanothece_clustered_spectra.mgf	12331	CID	472.585	1.93728	3	R.QGVEALDKADEIK.L	gi|172039190-ref|YP_001805691.1	83	73	5.07703e-13	2.83867e-06	0	0
cyanothece_clustered_spectra.mgf	12332	CID	472.59	1.74353	3	R.VASDPFLEAPTLR.D	gi|172038430-ref|YP_001804931.1	128	107	6.91208e-12	3.86468e-05	1.77775e-05	3.45077e-05
cyanothece_clustered_spectra.mgf	12335	CID	472.599	-0.710313	3	R.LPIIPEFHFFR.D	gi|172038478-ref|YP_001804979.1	95	66	2.54831e-11	0.000141025	0.000115491	0.000226303
cyanothece_clustered_spectra.mgf	12337	CID	472.606	2.97037	3	K.LLETDLVDELKK.V	gi|172037690-ref|YP_001804191.1	77	72	1.02485e-13	5.70296e-07	0	0
cyanothece_clustered_spectra.mgf	12338	CID	472.609	1.4206	3	R.IKITEQGEVLASK.Y	gi|172038735-ref|YP_001805236.1	109	93	2.12498e-13	1.18812e-06	0	0
cyanothece_clustered_spectra.mgf	12362	CID	472.744	1.22653	2	R.VGEQDVAAR.G	gi|172039519-ref|YP_001806020.1	122	112	1.95079e-12	1.06447e-05	0	0
cyanothece_clustered_spectra.mgf	12364	CID	472.747	3.3568	2	K.TYFKGNSK.A	gi|172035651-ref|YP_001802152.1	87	87	1.32102e-11	7.14205e-05	3.43802e-05	6.70533e-05
cyanothece_clustered_spectra.mgf	12393	CID	472.775	1.74285	2	K.TANLVDALK.G	gi|172035965-ref|YP_001802466.1	134	134	6.97927e-12	3.80831e-05	1.77775e-05	3.45077e-05
cyanothece_clustered_spectra.mgf	12394	CID	472.774	-0.3873	2	K.VSQAVEIAK.A	gi|172035952-ref|YP_001802453.1	98	98	9.48434e-12	5.17523e-05	1.77775e-05	3.45077e-05
cyanothece_clustered_spectra.mgf	12432	CID	473.229	1.22527	3	R.EAAAKDPSNFDPR.H	gi|172036272-ref|YP_001802773.1	95	70	8.69412e-13	4.861e-06	0	0
cyanothece_clustered_spectra.mgf	12441	CID	473.242	2.06356	2	E.AVAAADSQGR.F	gi|172037565-ref|YP_001804066.1	86	73	2.51625e-12	1.38358e-05	0	0
cyanothece_clustered_spectra.mgf	12446	CID	473.25	-2.77285	3	K.GSDLGTIDSLAGRR.I	gi|172037710-ref|YP_001804211.1	91	63	1.89517e-11	0.000106401	8.31062e-05	0.000162708
cyanothece_clustered_spectra.mgf	12453	CID	473.254	0.8383	2	K.NVVQGSDVK.R	gi|172035380-ref|YP_001801881.1	80	73	9.01152e-11	0.000491723	0.000336977	0.000612638
cyanothece_clustered_spectra.mgf	12458	CID	473.254	0.8383	2	K.LSNALNDAK.C	gi|172039150-ref|YP_001805651.1	129	125	7.14675e-12	3.8997e-05	1.77775e-05	3.45077e-05
cyanothece_clustered_spectra.mgf	12460	CID	473.26	0.644838	3	K.VGAATETELKDRK.L	gi|172038243-ref|YP_001804744.1	130	102	6.92746e-14	3.87328e-07	0	0
cyanothece_clustered_spectra.mgf	12504	CID	473.592	1.1599	3	R.QTQGKVEITTASR.R	gi|172037908-ref|YP_001804409.1	81	56	2.26447e-12	1.26611e-05	0	0
cyanothece_clustered_spectra.mgf	12506	CID	473.601	-0.322186	3	K.TPINFTIEDLKK.V	gi|172036901-ref|YP_001803402.1	130	126	5.54897e-15	3.08781e-08	0	0
cyanothece_clustered_spectra.mgf	12524	CID	473.734	2.06142	2	K.VNIDTDNR.L	gi|172036272-ref|YP_001802773.1	98	98	1.83026e-11	9.89529e-05	6.78104e-05	0.000132468
cyanothece_clustered_spectra.mgf	12525	CID	473.736	1.99699	2	K.SSISYFSR.S	gi|172035375-ref|YP_001801876.1	128	128	2.90454e-11	0.000157033	0.000130406	0.000256115
cyanothece_clustered_spectra.mgf	12530	CID	473.74	-1.4172	2	R.SGWNEVVR.S	gi|172035061-ref|YP_001801562.1	139	116	5.91015e-11	0.000319531	0.000258595	0.000286515
cyanothece_clustered_spectra.mgf	12533	CID	473.748	0	2	R.RAIDQGMR.Q	gi|172038951-ref|YP_001805452.1	93	93	1.82683e-11	9.87671e-05	6.78104e-05	0.000132468
cyanothece_clustered_spectra.mgf	12540	CID	473.768	-3.02748	2	R.TGVLNVSTR.V	gi|172035229-ref|YP_001801730.1	94	86	5.15487e-11	0.000281281	0.000247789	0.000490346
cyanothece_clustered_spectra.mgf	12542	CID	473.751	-0.515335	2	R.ADVTAISNR.L	gi|172038253-ref|YP_001804754.1	106	100	2.30311e-11	0.000125672	8.31062e-05	0.000162708
cyanothece_clustered_spectra.mgf	12546	CID	473.753	-0.579749	2	R.WVASIDQK.Q	gi|172039312-ref|YP_001805813.1	100	100	2.02684e-11	0.000109581	8.31062e-05	0.000162708
cyanothece_clustered_spectra.mgf	12551	CID	473.763	-1.73921	2	R.DVQTATIAK.N	gi|172038748-ref|YP_001805249.1	124	124	4.86701e-12	2.65574e-05	0	0
cyanothece_clustered_spectra.mgf	12560	CID	473.761	0.901819	2	R.NVTNMLVR.G	gi|172035460-ref|YP_001801961.1	72	69	1.00628e-11	5.44041e-05	1.77775e-05	3.45077e-05
cyanothece_clustered_spectra.mgf	12562	CID	473.765	2.51219	2	R.LQGELASTK.G	gi|172037049-ref|YP_001803550.1	117	111	7.25447e-11	0.000395848	0.000271276	0.000508495
cyanothece_clustered_spectra.mgf	12580	CID	473.77	1.15946	2	K.TSVAAATGLR.C	gi|172039388-ref|YP_001805889.1	148	141	1.15412e-12	6.346e-06	0	0
cyanothece_clustered_spectra.mgf	12596	CID	473.91	0.386372	3	R.LAQKM+15.995EAGEAEVK.G	gi|172037672-ref|YP_001804173.1	94	79	1.85015e-13	1.03445e-06	0	0
cyanothece_clustered_spectra.mgf	12597	CID	473.913	1.2235	3	K.ISGAVGTYANVDPR.V	gi|172038729-ref|YP_001805230.1	123	99	4.61006e-14	2.58823e-07	0	0
cyanothece_clustered_spectra.mgf	12598	CID	473.921	0.386363	3	K.SGDAWDKLTSLVK.F	gi|172035745-ref|YP_001802246.1	133	110	1.99653e-14	1.1163e-07	0	0
cyanothece_clustered_spectra.mgf	12601	CID	473.921	3.2197	3	K.GKIEVSSSGLEASR.V	gi|172037911-ref|YP_001804412.1	108	66	5.30327e-11	0.000297743	0.000247789	0
cyanothece_clustered_spectra.mgf	12606	CID	474.022	-0.25752	4	K.MSIPATKVPAFSAGKLFK.E	gi|172036660-ref|YP_001803161.1	138	104	2.65629e-15	1.50932e-08	0	0
cyanothece_clustered_spectra.mgf	12608	CID	474.214	-1.02966	2	K.DPSNFDPR.H	gi|172036272-ref|YP_001802773.1	89	80	1.43714e-11	7.76988e-05	3.43802e-05	6.70533e-05
cyanothece_clustered_spectra.mgf	12612	CID	474.23	1.22269	3	R.AGELRDQEM+15.995DIK.E	gi|172039160-ref|YP_001805661.1	94	81	9.35771e-14	5.20725e-07	0	0
cyanothece_clustered_spectra.mgf	12623	CID	474.24	4.95501	2	K.EDAEDIKK.K	gi|172035139-ref|YP_001801640.1	58	58	7.9499e-11	0.00042981	0.000313414	0.000593014
cyanothece_clustered_spectra.mgf	12626	CID	474.243	0.2574	3	K.GFPAVVEAADAM+15.995VK.A	gi|172039196-ref|YP_001805697.1	99	82	4.7746e-14	2.68061e-07	0	0
cyanothece_clustered_spectra.mgf	12631	CID	474.25	1.60873	3	R.PAWLDHNDIIAR.S	gi|172037349-ref|YP_001803850.1	109	109	2.46148e-16	1.36973e-09	0	0
cyanothece_clustered_spectra.mgf	12646	CID	474.26	2.63827	3	R.TFIM+15.995IKPDGVQR.G	gi|172035604-ref|YP_001802105.1	86	70	2.33342e-11	0.000129847	8.31062e-05	0
cyanothece_clustered_spectra.mgf	12647	CID	474.262	1.15826	2	R.IAETLTGSR.E	gi|172037821-ref|YP_001804322.1	131	131	9.76434e-12	5.32802e-05	1.77775e-05	3.45077e-05
cyanothece_clustered_spectra.mgf	12659	CID	474.262	1.28695	3	R.VTQWSLDIFRR.L	gi|172036647-ref|YP_001803148.1	75	58	1.16411e-12	6.44223e-06	0	0
cyanothece_clustered_spectra.mgf	12661	CID	474.265	0.707819	3	K.IVDFEADKSKLR.Q	gi|172039530-ref|YP_001806031.1	74	70	1.03553e-14	5.7624e-08	0	0
cyanothece_clustered_spectra.mgf	12692	CID	474.573	1.73625	3	K.NGESDFKLDQIR.E	gi|172035983-ref|YP_001802484.1	68	59	9.69526e-14	5.39508e-07	0	0
cyanothece_clustered_spectra.mgf	12714	CID	474.719	4.05001	2	R.DGGSEEINK.V	gi|172037546-ref|YP_001804047.1	51	46	1.34911e-11	7.36154e-05	3.43802e-05	6.70533e-05
cyanothece_clustered_spectra.mgf	12727	CID	474.74	-1.8642	2	R.QSTSAAEVR.V	gi|172037465-ref|YP_001803966.1	48	46	3.83874e-11	0.000209465	0.000172246	0.000340357
cyanothece_clustered_spectra.mgf	12753	CID	474.778	-2.63537	2	R.LKQAGIGYV.-	gi|172038640-ref|YP_001805141.1	47	46	3.25098e-11	0.000177393	0.000160671	0.000316516
cyanothece_clustered_spectra.mgf	12770	CID	474.913	1.47797	3	R.VLGRDVYSEQEK.I	gi|172038121-ref|YP_001804622.1	100	74	6.54801e-12	3.64374e-05	1.77775e-05	3.45077e-05
cyanothece_clustered_spectra.mgf	12778	CID	474.941	1.54213	3	R.SASVRIPLSGPNPK.A	gi|172039345-ref|YP_001805846.1	104	86	2.87456e-14	1.61387e-07	0	0
cyanothece_clustered_spectra.mgf	12803	CID	475.243	1.7338	2	R.LGSPAM+15.995TTR.G	gi|172038864-ref|YP_001805365.1	59	53	8.79673e-11	0.000480003	0.000327478	0
cyanothece_clustered_spectra.mgf	12806	CID	475.24	-4.62347	2	R.LGSPAM+15.995TTR.G	gi|172038864-ref|YP_001805365.1	61	59	4.37581e-12	2.38771e-05	0	0
cyanothece_clustered_spectra.mgf	12809	CID	475.25	0.385283	2	K.AAM+15.995PAFLGR.L	gi|172035505-ref|YP_001802006.1	69	69	2.8224e-12	1.54007e-05	0	0
cyanothece_clustered_spectra.mgf	12819	CID	475.256	-0.321064	3	K.TDLPTIHVGDTVR.V	gi|172035717-ref|YP_001802218.1	104	76	1.1104e-12	6.20845e-06	0	0
cyanothece_clustered_spectra.mgf	12857	CID	475.499	1.15524	4	K.IHFDDREEAGKALEIR.L	gi|172035734-ref|YP_001802235.1	106	50	1.96065e-11	0.000110822	8.31062e-05	0
cyanothece_clustered_spectra.mgf	12864	CID	475.587	0.770019	3	K.IKQMTLEEYAAK.Y	gi|172036272-ref|YP_001802773.1	96	92	2.43586e-13	1.35547e-06	0	0
cyanothece_clustered_spectra.mgf	12890	CID	475.743	-0.128294	2	K.SITEQTGSK.I	gi|172035539-ref|YP_001802040.1	87	86	8.2418e-12	4.49722e-05	1.77775e-05	3.45077e-05
cyanothece_clustered_spectra.mgf	12894	CID	475.748	4.68272	2	R.FGTNVAWR.W	gi|172037799-ref|YP_001804300.1	93	78	5.44359e-11	0.000294307	0.000258595	0.000508495
cyanothece_clustered_spectra.mgf	12895	CID	475.75	-1.47536	2	K.AAAFNIESK.L	gi|172035342-ref|YP_001801843.1	113	89	3.71836e-11	0.000202896	0.000172246	0.000340357
cyanothece_clustered_spectra.mgf	12912	CID	475.771	16.2285	2	K.ALVEYEVK.T	gi|172038108-ref|YP_001804609.1	97	97	3.58432e-11	0.000193786	0.000172246	0.000340357
cyanothece_clustered_spectra.mgf	12917	CID	475.769	0.256575	2	R.LVNGYEKK.Q	gi|172039150-ref|YP_001805651.1	101	101	4.47153e-11	0.000241753	0.000172246	0.000340357
cyanothece_clustered_spectra.mgf	12947	CID	475.913	1.73136	3	M.ADTVDPNPTPLTGK.A	gi|172038155-ref|YP_001804656.1	136	88	4.74778e-11	0.000266556	0.000187257	0
cyanothece_clustered_spectra.mgf	12954	CID	475.929	0.961833	3	R.-17.027QLVNHGHVIVNGR.V	gi|172035133-ref|YP_001801634.1	123	107	7.44246e-13	4.16122e-06	0	0
cyanothece_clustered_spectra.mgf	12955	CID	475.928	-0.128245	3	R.LTHDETALKEIR.K	gi|172037144-ref|YP_001803645.1	76	72	3.99751e-14	2.22447e-07	0	0
cyanothece_clustered_spectra.mgf	12967	CID	476.213	2.24294	2	R.SPYQDEGR.V	gi|172035030-ref|YP_001801531.1	102	92	7.56593e-11	0.000409051	0.000286192	0.000508495
cyanothece_clustered_spectra.mgf	12977	CID	476.232	0.384488	2	R.QEMSSLTR.S	gi|172035692-ref|YP_001802193.1	93	85	7.437e-11	0.00040208	0.000271276	0.000340357
cyanothece_clustered_spectra.mgf	12979	CID	476.233	2.49917	2	R.M+15.995DSVNRIT.S	gi|172037564-ref|YP_001804065.1	74	73	2.96639e-11	0.000160378	0.000145652	0.000286515
cyanothece_clustered_spectra.mgf	12982	CID	476.235	-1.21754	3	R.SLSIDTQGANVNAH.-	gi|172035426-ref|YP_001801927.1	118	89	1.24027e-13	6.96327e-07	0	0
cyanothece_clustered_spectra.mgf	12984	CID	476.237	-1.60201	2	K.APGDAFFAR.L	gi|172036389-ref|YP_001802890.1	136	136	7.56325e-13	4.127e-06	0	0
cyanothece_clustered_spectra.mgf	12995	CID	476.248	11.0858	2	K.GSGFVIEDK.D	gi|172035693-ref|YP_001802194.1	114	114	3.33039e-12	1.81726e-05	0	0
cyanothece_clustered_spectra.mgf	13007	CID	476.259	2.8835	3	K.AMNLRSPAPVQSR.L	gi|172036814-ref|YP_001803315.1	99	85	8.80156e-13	4.92112e-06	0	0
cyanothece_clustered_spectra.mgf	13009	CID	476.26	0.384466	3	R.ALEQGVNALADAVR.I	gi|172038243-ref|YP_001804744.1	101	70	2.07766e-11	0.000116647	8.31062e-05	0
cyanothece_clustered_spectra.mgf	13027	CID	476.27	3.07567	2	K.FFGPGISVK.I	gi|172038648-ref|YP_001805149.1	120	120	2.78478e-12	1.51955e-05	0	0
cyanothece_clustered_spectra.mgf	13037	CID	476.279	-0.2563	2	K.ITEPVAPPK.E	gi|172036564-ref|YP_001803065.1	112	112	1.51024e-12	8.24081e-06	0	0
cyanothece_clustered_spectra.mgf	13044	CID	476.284	-1.53778	2	R.LALDALAHK.N	gi|172038364-ref|YP_001804865.1	97	93	1.0399e-11	5.67431e-05	1.77775e-05	3.45077e-05
cyanothece_clustered_spectra.mgf	13051	CID	476.293	1.34554	2	K.KVGFVVFR.Q	gi|172037761-ref|YP_001804262.1	63	63	2.63419e-11	0.000142417	0.000130406	0.000256115
cyanothece_clustered_spectra.mgf	13071	CID	476.571	2.62547	3	K.AM+15.995HPGDILTASNGK.T	gi|172035624-ref|YP_001802125.1	106	71	4.72172e-11	0.000265093	0.000172246	0
cyanothece_clustered_spectra.mgf	13074	CID	476.582	0.256137	3	R.IGEMVAPPESNKR.Q	gi|172035930-ref|YP_001802431.1	148	87	5.0606e-11	0.000282948	0.00023343	0.000461609
cyanothece_clustered_spectra.mgf	13078	CID	476.6	0.128064	3	K.SLGTPIEAVAQSVR.E	gi|172037821-ref|YP_001804322.1	160	141	3.89361e-15	2.186e-08	0	0
cyanothece_clustered_spectra.mgf	13098	CID	476.728	0.512118	2	K.QSGGSGQFGK.I	gi|172036966-ref|YP_001803467.1	59	55	4.16123e-11	0.000228809	0.000172246	0.000340357
cyanothece_clustered_spectra.mgf	13152	CID	476.916	0.319947	3	R.NLEEVIQVAEER.G	gi|172038011-ref|YP_001804512.1	88	73	4.85834e-13	2.7035e-06	0	0
cyanothece_clustered_spectra.mgf	13202	CID	477.257	1.72648	2	K.NPEVLPER.E	gi|172035072-ref|YP_001801573.1	94	94	2.29996e-11	0.000124347	8.31062e-05	0.000162708
cyanothece_clustered_spectra.mgf	13210	CID	477.265	0.447599	3	R.IVDRWVASIDQK.Q	gi|172039312-ref|YP_001805813.1	113	103	4.70212e-14	2.61657e-07	0	0
cyanothece_clustered_spectra.mgf	13217	CID	477.27	-9.14362	2	R.QVLTEHVK.K	gi|172035759-ref|YP_001802260.1	95	95	2.85027e-11	0.000154099	0.000130406	0.000256115
cyanothece_clustered_spectra.mgf	13233	CID	477.292	-1.1509	2	K.TPPASVLIR.K	gi|172035142-ref|YP_001801643.1	113	113	5.0683e-12	2.76557e-05	0	0
cyanothece_clustered_spectra.mgf	13237	CID	477.293	0.959084	2	R.DVLLGLPAR.S	gi|172037049-ref|YP_001803550.1	97	97	1.8119e-11	9.88684e-05	6.78104e-05	0.000132468
cyanothece_clustered_spectra.mgf	13259	CID	477.59	-3.06715	3	R.ELESVRTELQAR.S	gi|172035843-ref|YP_001802344.1	78	57	5.32107e-12	2.96099e-05	0	0
cyanothece_clustered_spectra.mgf	13260	CID	477.592	1.15018	3	K.TVANLSEGDLAGKR.V	gi|172039132-ref|YP_001805633.1	119	81	5.11133e-12	2.86967e-05	0	0
cyanothece_clustered_spectra.mgf	13297	CID	477.766	1.8524	2	R.LAFLGFMR.P	gi|172036453-ref|YP_001802954.1	84	84	4.88418e-11	0.000264062	0.000187257	0.000370302
cyanothece_clustered_spectra.mgf	13344	CID	477.945	-0.0638516	3	K.GLIEELVLQVYR.Q	gi|172035256-ref|YP_001801757.1	82	78	2.06314e-14	1.14807e-07	0	0
cyanothece_clustered_spectra.mgf	13351	CID	478.221	-2.04207	2	R.ATYQESEK.A	gi|172038735-ref|YP_001805236.1	74	69	9.59654e-11	0.000518835	0.000336977	0.000612638
cyanothece_clustered_spectra.mgf	13367	CID	478.239	0.191437	2	K.AAPGYFMAK.R	gi|172036518-ref|YP_001803019.1	49	48	1.85392e-12	1.01161e-05	0	0
cyanothece_clustered_spectra.mgf	13372	CID	478.247	0.765737	3	K.GDLFLGLTHSMNK.Q	gi|172035159-ref|YP_001801660.1	111	72	9.19607e-11	0.00051417	0.000336977	0
cyanothece_clustered_spectra.mgf	13391	CID	478.263	0.574283	3	R.KFGVFVVGNYFR.D	gi|172038157-ref|YP_001804658.1	85	76	1.89197e-13	1.05282e-06	0	0
cyanothece_clustered_spectra.mgf	13392	CID	478.263	1.02095	3	-.MKIATWNVNSIR.T	gi|172038905-ref|YP_001805406.1	107	102	8.23637e-16	4.58325e-09	0	0
cyanothece_clustered_spectra.mgf	13408	CID	478.272	0.829505	2	K.LIVWGPDR.N	gi|172038188-ref|YP_001804689.1	78	76	4.28251e-11	0.000231533	0.000172246	0.000340357
cyanothece_clustered_spectra.mgf	13410	CID	478.274	1.46758	2	K.QMVTLVHK.G	gi|172038115-ref|YP_001804616.1	96	87	3.07746e-11	0.000166382	0.000145652	0.000162708
cyanothece_clustered_spectra.mgf	13433	CID	478.578	1.97679	3	K.LREQQEAVSSMR.R	gi|172038958-ref|YP_001805459.1	98	57	6.9636e-11	0.000387501	0.000271276	0
cyanothece_clustered_spectra.mgf	13442	CID	478.597	1.21153	3	R.FVQAGSEVSALLGR.M	gi|172037726-ref|YP_001804227.1	190	118	2.88764e-11	0.000162122	0.000130406	0
cyanothece_clustered_spectra.mgf	13447	CID	478.601	-1.02022	3	R.-17.027QIIHGTSWVGKPK.I	gi|172037580-ref|YP_001804081.1	96	66	1.95692e-11	0.000109415	8.31062e-05	0
cyanothece_clustered_spectra.mgf	13462	CID	478.732	2.42238	2	R.NGNDPNLGR.G	gi|172037202-ref|YP_001803703.1	93	78	7.51119e-11	0.000409856	0.000286192	0.000538165
cyanothece_clustered_spectra.mgf	13474	CID	478.756	0.0637435	2	R.PGAIGEDIGK.R	gi|172035836-ref|YP_001802337.1	104	104	5.33135e-13	2.93149e-06	0	0
cyanothece_clustered_spectra.mgf	13494	CID	478.78	0.446182	2	R.AAGAAAQVVAK.E	gi|172038930-ref|YP_001805431.1	138	138	1.31386e-14	7.27097e-08	0	0
cyanothece_clustered_spectra.mgf	13495	CID	478.779	-1.65725	2	R.AAGAAAQVVAK.E	gi|172038930-ref|YP_001805431.1	24	20	6.69261e-12	3.70372e-05	1.77775e-05	0
cyanothece_clustered_spectra.mgf	13501	CID	478.792	-0.828602	2	K.VEAVLIQGK.T	gi|172036637-ref|YP_001803138.1	95	95	2.17534e-11	0.0001187	8.31062e-05	0.000162708
cyanothece_clustered_spectra.mgf	13502	CID	478.793	1.27477	2	R.NVAEAIVLK.N	gi|172039002-ref|YP_001805503.1	98	85	4.5873e-11	0.000250311	0.000172246	0.000340357
cyanothece_clustered_spectra.mgf	13503	CID	478.793	1.27477	2	K.AVSLPKDVK.T	gi|172039373-ref|YP_001805874.1	100	95	1.4631e-11	7.98354e-05	3.43802e-05	6.70533e-05
cyanothece_clustered_spectra.mgf	13515	CID	478.89	1.33824	3	R.YTEEVEQFRAY.-	gi|172039196-ref|YP_001805697.1	92	73	4.2125e-12	2.33122e-05	0	0
cyanothece_clustered_spectra.mgf	13517	CID	478.904	0.191171	3	K.GTPFAAQTAADSAAR.R	gi|172038951-ref|YP_001805452.1	113	88	1.0784e-15	6.07622e-09	0	0
cyanothece_clustered_spectra.mgf	13518	CID	478.92	-1.40187	3	K.KEEPKEVEFATK.F	gi|172035626-ref|YP_001802127.1	95	73	8.43668e-12	4.69472e-05	1.77775e-05	0
cyanothece_clustered_spectra.mgf	13524	CID	478.925	1.2107	3	R.FGQGLGESDGIVKK.L	gi|172035922-ref|YP_001802423.1	95	76	7.72002e-14	4.33427e-07	0	0
cyanothece_clustered_spectra.mgf	13525	CID	478.93	1.01953	3	R.EWAHEGLLPGVVK.S	gi|172034998-ref|YP_001801499.1	110	89	2.05884e-12	1.15114e-05	0	0
cyanothece_clustered_spectra.mgf	13531	CID	478.933	0.44604	3	K.LNDKIEYVEIAK.T	gi|172036068-ref|YP_001802569.1	126	113	1.14452e-13	6.36886e-07	0	0
cyanothece_clustered_spectra.mgf	13532	CID	478.937	0.955792	3	K.LKSFLEELDGKR.G	gi|172037449-ref|YP_001803950.1	155	154	2.08217e-14	1.15866e-07	0	0
cyanothece_clustered_spectra.mgf	13533	CID	478.94	2.03901	3	-.MKPTIETLNLFK.L	gi|172038638-ref|YP_001805139.1	107	93	2.90286e-13	1.61534e-06	0	0
cyanothece_clustered_spectra.mgf	13553	CID	479.245	1.97404	3	K.ELENNGTFKDIR.E	gi|172036393-ref|YP_001802894.1	60	50	1.40405e-13	7.81306e-07	0	0
cyanothece_clustered_spectra.mgf	13555	CID	479.246	1.71932	3	K.VGAATETEMKDRK.L	gi|172036259-ref|YP_001802760.1	112	87	6.69475e-14	3.74316e-07	0	0
cyanothece_clustered_spectra.mgf	13561	CID	479.25	-11.7166	2	K.AFETYKAK.Y	gi|172039540-ref|YP_001806041.1	108	104	3.93511e-11	0.000212751	0.000172246	0.000340357
cyanothece_clustered_spectra.mgf	13568	CID	479.259	-0.509412	2	K.DINLAAQGR.Q	gi|172035751-ref|YP_001802252.1	109	94	3.17487e-11	0.00017324	0.000145652	0.000286515
cyanothece_clustered_spectra.mgf	13569	CID	479.26	1.59191	2	K.LSAEERPR.V	gi|172036233-ref|YP_001802734.1	115	115	3.46955e-11	0.000187581	0.000160671	0.000316516
cyanothece_clustered_spectra.mgf	13575	CID	479.263	0.827789	3	R.IETFIHPLYFR.Y	gi|172036504-ref|YP_001803005.1	99	96	1.90531e-14	1.05441e-07	0	0
cyanothece_clustered_spectra.mgf	13587	CID	479.272	0.382049	2	K.VVVELGGER.Y	gi|172038308-ref|YP_001804809.1	125	125	3.60703e-12	1.96821e-05	0	0
cyanothece_clustered_spectra.mgf	13589	CID	479.275	1.01879	3	-.MKVLQVIQSAYR.C	gi|172036376-ref|YP_001802877.1	125	102	1.57343e-13	8.75559e-07	0	0
cyanothece_clustered_spectra.mgf	13615	CID	479.572	-2.9272	3	P.YDYTALEPHISK.S	gi|172036535-ref|YP_001803036.1	112	97	9.49816e-14	5.2854e-07	0	0
cyanothece_clustered_spectra.mgf	13625	CID	479.598	3.56338	3	K.LLDPHTIEVGNTK.V	gi|172039539-ref|YP_001806040.1	96	78	1.68765e-13	9.436e-07	0	0
cyanothece_clustered_spectra.mgf	13650	CID	479.767	-5.08871	2	K.TAVVAVENR.S	gi|172038936-ref|YP_001805437.1	131	106	3.75783e-11	0.00020505	0.000172246	0.000340357
cyanothece_clustered_spectra.mgf	13653	CID	479.75	9.09652	2	R.-17.027QASASLEAAK.A	gi|172037565-ref|YP_001804066.1	106	95	1.12834e-12	6.2043e-06	0	0
cyanothece_clustered_spectra.mgf	13701	CID	479.912	-1.33539	3	R.SQSRPVFFEANR.L	gi|172037804-ref|YP_001804305.1	92	64	7.22127e-12	4.01839e-05	1.77775e-05	0
cyanothece_clustered_spectra.mgf	13704	CID	479.926	3.43377	3	K.VIDAAVKTAYGDSK.K	gi|172038115-ref|YP_001804616.1	93	67	4.16778e-12	2.33993e-05	0	0
cyanothece_clustered_spectra.mgf	13707	CID	479.94	1.33531	3	K.VQFTPHLIPMVR.G	gi|172034981-ref|YP_001801482.1	98	95	4.70858e-15	2.62016e-08	0	0
cyanothece_clustered_spectra.mgf	13708	CID	479.943	-1.97116	3	K.ISGVKNPQITGPAR.V	gi|172039313-ref|YP_001805814.1	96	78	2.10268e-12	1.18051e-05	0	0
cyanothece_clustered_spectra.mgf	13713	CID	479.967	-2.47972	3	R.ELQRPLKVVLSR.R	gi|172038423-ref|YP_001804924.1	75	69	2.18082e-13	1.21355e-06	0	0
cyanothece_clustered_spectra.mgf	13715	CID	479.998	-1.27157	4	K.GIEQVVFDRGGNLYHGR.V	gi|172038943-ref|YP_001805444.1	118	70	2.19769e-12	1.24565e-05	0	0
cyanothece_clustered_spectra.mgf	13724	CID	480.22	7.56241	3	R.SFEDTHGQNTFR.Y	gi|218249134-ref|YP_002374505.1	63	39	1.48376e-11	8.25659e-05	3.43802e-05	0
cyanothece_clustered_spectra.mgf	13729	CID	480.239	1.46157	2	R.YADHQVAR.I	gi|172038266-ref|YP_001804767.1	108	108	4.1998e-12	2.27061e-05	0	0
cyanothece_clustered_spectra.mgf	13747	CID	480.254	2.54179	3	K.TFQGPPHGITVER.D	gi|172038079-ref|YP_001804580.1	98	70	2.91055e-13	1.62735e-06	0	0
cyanothece_clustered_spectra.mgf	13769	CID	480.265	0.19063	3	R.NGFIHVTDLGPLR.L	gi|172035193-ref|YP_001801694.1	179	144	2.2458e-12	1.25567e-05	0	0
cyanothece_clustered_spectra.mgf	13794	CID	480.289	3.6218	2	R.VVALFPASR.Y	gi|172036745-ref|YP_001803246.1	88	87	4.35672e-12	2.37729e-05	0	0
cyanothece_clustered_spectra.mgf	13799	CID	480.293	1.14371	3	K.VILEKEVEVRPK.G	gi|172035577-ref|YP_001802078.1	105	92	9.03419e-15	5.02722e-08	0	0
cyanothece_clustered_spectra.mgf	13821	CID	480.582	2.54006	3	K.TKSWLTGGTFEGR.A	gi|172039193-ref|YP_001805694.1	88	67	5.15194e-13	2.88055e-06	0	0
cyanothece_clustered_spectra.mgf	13857	CID	480.76	1.96782	2	K.GTQAQQLSK.E	gi|172038947-ref|YP_001805448.1	103	102	2.16913e-11	0.000118361	8.31062e-05	0.000162708
cyanothece_clustered_spectra.mgf	13861	CID	480.763	2.22171	4	K.FVMKPGLSESEKGEIIR.A	gi|172035836-ref|YP_001802337.1	103	76	1.53323e-14	8.6904e-08	0	0
cyanothece_clustered_spectra.mgf	13865	CID	480.772	0.761715	2	R.LTEAAEKAK.I	gi|172036271-ref|YP_001802772.1	116	113	5.29141e-11	0.000288731	0.000247789	6.70533e-05
cyanothece_clustered_spectra.mgf	13875	CID	480.78	1.52341	2	K.KTDILGWK.D	gi|172039242-ref|YP_001805743.1	102	102	5.33829e-11	0.000288614	0.000247789	0.000490346
cyanothece_clustered_spectra.mgf	13882	CID	480.785	0.253898	2	R.QFAVIGLGR.F	gi|172035305-ref|YP_001801806.1	65	61	3.63467e-11	0.00019833	0.000172246	0.000340357
cyanothece_clustered_spectra.mgf	13901	CID	480.919	1.52297	3	K.IKQM+15.995TLEEYAAK.Y	gi|172036272-ref|YP_001802773.1	88	86	1.69143e-14	9.41224e-08	0	0
cyanothece_clustered_spectra.mgf	13910	CID	480.952	-0.444167	3	R.VIEIQNLIETLR.I	gi|172035523-ref|YP_001802024.1	123	120	2.42515e-13	1.34951e-06	0	0
cyanothece_clustered_spectra.mgf	13925	CID	481.222	1.26834	3	K.ADGFWEEFRER.V	gi|172035310-ref|YP_001801811.1	76	63	2.87468e-14	1.59087e-07	0	0
cyanothece_clustered_spectra.mgf	13927	CID	481.225	-0.253666	3	P.YDNWFREQQR.I	gi|172037824-ref|YP_001804325.1	85	68	3.22056e-12	1.77086e-05	0	0
cyanothece_clustered_spectra.mgf	13932	CID	481.238	-1.01463	2	P.GSTGAGTTPGR.V	gi|172038926-ref|YP_001805427.1	107	80	2.37482e-12	1.31424e-05	0	0
cyanothece_clustered_spectra.mgf	13938	CID	481.244	-0.634139	3	K.SFDGRGNYSLGIR.E	gi|172038940-ref|YP_001805441.1	95	89	5.00762e-15	2.8e-08	0	0
cyanothece_clustered_spectra.mgf	13950	CID	481.255	-0.126825	3	R.DNSLRVPNGEKGR.V	gi|172038401-ref|YP_001804902.1	75	49	3.01764e-11	0.000168722	0.000145652	0
cyanothece_clustered_spectra.mgf	13953	CID	481.26	0.634119	3	P.LDAETPLKPTSNR.S	gi|172035910-ref|YP_001802411.1	108	74	2.15333e-11	0.000120397	8.31062e-05	3.45077e-05
cyanothece_clustered_spectra.mgf	13958	CID	481.263	-1.33164	2	K.SLSDIIEGK.Q	gi|172038751-ref|YP_001805252.1	115	115	4.26519e-11	0.000232735	0.000172246	0.000286515
cyanothece_clustered_spectra.mgf	13976	CID	481.272	0.380462	3	K.VKITIPAGVDDGTR.L	gi|172036214-ref|YP_001802715.1	121	111	6.56282e-15	3.68458e-08	0	0
cyanothece_clustered_spectra.mgf	13986	CID	481.28	-0.443864	3	K.IANSVEEIPKLTK.R	gi|172037273-ref|YP_001803774.1	86	67	3.5235e-12	1.97006e-05	0	0
cyanothece_clustered_spectra.mgf	14005	CID	481.572	-0.253483	3	R.YSMLVNDCKIEK.M	gi|172038039-ref|YP_001804540.1	92	66	8.66281e-14	4.82055e-07	0	0
cyanothece_clustered_spectra.mgf	14009	CID	481.583	-2.91498	3	R.LYVDTGASNPHLR.S	gi|172037321-ref|YP_001803822.1	100	84	5.30272e-14	2.96486e-07	0	0
cyanothece_clustered_spectra.mgf	14012	CID	481.596	-1.07725	3	R.AAAVEQVKVWGER.T	gi|172038841-ref|YP_001805342.1	75	59	4.53932e-14	2.53802e-07	0	0
cyanothece_clustered_spectra.mgf	14013	CID	481.597	0.950513	3	K.TWNALVEGAVGVAR.N	gi|172036223-ref|YP_001802724.1	206	140	1.03928e-12	5.83485e-06	0	0
cyanothece_clustered_spectra.mgf	14016	CID	481.606	2.21782	3	R.YALPIENEPIRK.V	gi|172035421-ref|YP_001801922.1	108	79	9.63462e-13	5.36133e-06	0	0
cyanothece_clustered_spectra.mgf	14020	CID	481.624	-0.190092	3	R.IKKDQDTLLQLK.N	gi|172035865-ref|YP_001802366.1	157	143	6.88389e-12	3.83065e-05	1.77775e-05	3.45077e-05
cyanothece_clustered_spectra.mgf	14023	CID	481.731	1.0136	2	K.AGADGSDITR.A	gi|172035370-ref|YP_001801871.1	66	60	4.25238e-12	2.33821e-05	0	0
cyanothece_clustered_spectra.mgf	14027	CID	481.74	0.380092	2	R.TENLQMAR.L	gi|172038662-ref|YP_001805163.1	125	125	2.18238e-11	0.00011799	8.31062e-05	0.000162708
cyanothece_clustered_spectra.mgf	14035	CID	481.749	0.633475	2	K.AGSNSVVSNK.S	gi|172034936-ref|YP_001801437.1	110	110	5.36465e-14	2.95e-07	0	0
cyanothece_clustered_spectra.mgf	14039	CID	481.75	2.72394	2	K.AGSNSVVSNK.S	gi|172034936-ref|YP_001801437.1	35	28	2.16385e-11	0.000118982	8.31062e-05	0
cyanothece_clustered_spectra.mgf	14056	CID	481.779	-1.0135	2	R.LSDTTGLKK.A	gi|172034876-ref|YP_001798672.1	96	91	4.15272e-11	0.000226598	0.000172246	0.000340357
cyanothece_clustered_spectra.mgf	14074	CID	481.909	10.3223	3	R.SLFVQDGQEHQR.N	gi|172038641-ref|YP_001805142.1	111	75	3.15324e-11	0.000175467	0.000145652	0
cyanothece_clustered_spectra.mgf	14078	CID	481.915	3.03964	3	R.IGEM+15.995VAPPESNKR.Q	gi|172035930-ref|YP_001802431.1	140	103	3.80634e-11	0.00021282	0.000172246	0.000340357
cyanothece_clustered_spectra.mgf	14083	CID	481.923	-0.379947	3	R.SQIVDEGIRVDGR.K	gi|172035539-ref|YP_001802040.1	95	57	9.44478e-11	0.000528076	0.000336977	0.000612638
cyanothece_clustered_spectra.mgf	14098	CID	482.232	0.379704	2	K.MVTEAQER.A	gi|172035231-ref|YP_001801732.1	134	132	1.02172e-11	5.52389e-05	1.77775e-05	3.45077e-05
cyanothece_clustered_spectra.mgf	14107	CID	482.24	-1.45551	2	R.NGDTASSAIK.Q	gi|172039266-ref|YP_001805767.1	95	95	1.67969e-13	9.23593e-07	0	0
cyanothece_clustered_spectra.mgf	14112	CID	482.243	0.632826	2	R.ITDPNFEK.K	gi|172035580-ref|YP_001802081.1	82	78	3.79261e-11	0.000205047	0.000172246	0.000340357
cyanothece_clustered_spectra.mgf	14119	CID	482.249	1.3922	2	R.TYTGSHGLK.A	gi|172035932-ref|YP_001802433.1	105	105	5.56027e-13	3.034e-06	0	0
cyanothece_clustered_spectra.mgf	14120	CID	482.25	-0.0632816	2	R.DSGMVIVSR.T	gi|172038401-ref|YP_001804902.1	126	126	8.30706e-13	4.53284e-06	0	0
cyanothece_clustered_spectra.mgf	14123	CID	482.25	-8.16327	2	R.NAANAIAYR.N	gi|172037530-ref|YP_001804031.1	50	48	4.43173e-12	2.41822e-05	0	0
cyanothece_clustered_spectra.mgf	14141	CID	482.267	-3.16396	2	R.GLWYSPLK.E	gi|172039283-ref|YP_001805784.1	41	36	7.7658e-11	0.000419856	0.000313414	0.000508495
cyanothece_clustered_spectra.mgf	14144	CID	482.27	0.506232	3	K.ITITPHAFFELR.G	gi|172036270-ref|YP_001802771.1	101	84	8.66721e-14	4.823e-07	0	0
cyanothece_clustered_spectra.mgf	14147	CID	482.272	1.07574	2	K.TTLASTLEK.Y	gi|172038901-ref|YP_001805402.1	90	78	2.95891e-11	0.000161456	0.000130406	0.000256115
cyanothece_clustered_spectra.mgf	14161	CID	482.272	-2.40459	4	R.GILGFPQIVWQNEIRR.F	gi|172038121-ref|YP_001804622.1	119	69	6.42818e-12	3.63341e-05	1.77775e-05	3.45077e-05
cyanothece_clustered_spectra.mgf	14162	CID	482.274	1.70852	4	R.GILGFPQIVWQNEIRR.F	gi|172038121-ref|YP_001804622.1	147	84	9.12783e-12	5.15933e-05	1.77775e-05	3.45077e-05
cyanothece_clustered_spectra.mgf	14188	CID	482.575	3.5414	3	K.QIVKEAGGDPEM+15.995R.E	gi|172038958-ref|YP_001805459.1	82	57	3.48087e-11	0.000194622	0.000160671	0
cyanothece_clustered_spectra.mgf	14189	CID	482.581	0	3	R.TYTLNHWINQR.F	gi|172036928-ref|YP_001803429.1	70	65	6.36877e-14	3.52451e-07	0	0
cyanothece_clustered_spectra.mgf	14199	CID	482.6	0.632358	3	K.ASTVAQVIGTLEEK.G	gi|172039401-ref|YP_001805902.1	111	107	1.48561e-14	8.34067e-08	0	0
cyanothece_clustered_spectra.mgf	14204	CID	482.602	1.01177	3	R.LTFTYPLLNHAR.C	gi|172039656-ref|YP_001806157.1	89	77	1.70717e-13	9.5e-07	0	0
cyanothece_clustered_spectra.mgf	14207	CID	482.613	1.51762	3	R.LYLRDQIQQIR.S	gi|172035148-ref|YP_001801649.1	129	115	1.51467e-12	8.38227e-06	0	0
cyanothece_clustered_spectra.mgf	14238	CID	482.76	3.03432	2	K.NYGAVEALK.N	gi|172036385-ref|YP_001802886.1	90	76	4.9082e-11	0.000267821	0.000187257	0.000370302
cyanothece_clustered_spectra.mgf	14239	CID	482.765	1.77	2	R.IHEVNPQK.G	gi|172038945-ref|YP_001805446.1	72	68	4.05614e-11	0.000219295	0.000172246	0.000340357
cyanothece_clustered_spectra.mgf	14240	CID	482.77	1.83319	2	K.SKVDTTSVK.A	gi|172039193-ref|YP_001805694.1	107	101	1.52046e-11	8.29655e-05	3.43802e-05	6.70533e-05
cyanothece_clustered_spectra.mgf	14269	CID	482.906	1.57989	3	R.LNFDTAFYGKDR.L	gi|172038430-ref|YP_001804931.1	86	76	1.35902e-14	7.56249e-08	0	0
cyanothece_clustered_spectra.mgf	14273	CID	482.912	-0.631949	3	K.AVYQEDIEPNLR.E	gi|172037035-ref|YP_001803536.1	108	83	5.31027e-12	2.95498e-05	0	0
cyanothece_clustered_spectra.mgf	14276	CID	482.918	4.04444	3	K.QVSPEQKNQFNK.N	gi|172037305-ref|YP_001803806.1	62	42	4.32522e-11	0.000240683	0.000172246	0
cyanothece_clustered_spectra.mgf	14284	CID	482.923	1.51665	3	R.ADRTGIVHVM+15.995FGK.A	gi|172035141-ref|YP_001801642.1	80	52	2.08132e-11	0.000116371	8.31062e-05	0
cyanothece_clustered_spectra.mgf	14302	CID	483.233	2.27351	3	R.VNEFETTSDIHR.C	gi|172039465-ref|YP_001805966.1	91	85	2.93894e-15	1.63542e-08	0	0
cyanothece_clustered_spectra.mgf	14303	CID	483.233	2.27351	3	R.VNEFETTSDIHR.C	gi|172039465-ref|YP_001805966.1	76	52	5.47609e-12	3.04726e-05	0	0
cyanothece_clustered_spectra.mgf	14305	CID	483.238	0.0631523	2	K.AVDTEFQR.E	gi|172035912-ref|YP_001802413.1	98	98	2.30352e-11	0.00012454	8.31062e-05	0.000162708
cyanothece_clustered_spectra.mgf	14306	CID	483.24	0.694673	2	R.VMSLSDGTR.K	gi|172038447-ref|YP_001804948.1	108	96	7.28983e-12	3.97777e-05	1.77775e-05	3.45077e-05
cyanothece_clustered_spectra.mgf	14307	CID	483.24	4.16805	2	K.LAAENEYR.S	gi|172037852-ref|YP_001804353.1	115	115	7.67995e-11	0.000415215	0.000313414	0.000256115
cyanothece_clustered_spectra.mgf	14321	CID	483.251	0.94726	2	K.LIGEDFSGK.S	gi|172036187-ref|YP_001802688.1	91	88	1.24509e-11	6.79399e-05	3.43802e-05	6.70533e-05
cyanothece_clustered_spectra.mgf	14331	CID	483.254	0.884103	3	K.ALETLEEMLKDR.L	gi|172039600-ref|YP_001806101.1	116	88	3.13645e-13	1.74533e-06	0	0
cyanothece_clustered_spectra.mgf	14334	CID	483.258	1.0104	3	K.LADNKTPWDLFK.A	gi|172036255-ref|YP_001802756.1	123	105	3.13852e-13	1.74648e-06	0	0
cyanothece_clustered_spectra.mgf	14345	CID	483.26	-3.66265	2	R.RGETFVTR.K	gi|172038146-ref|YP_001804647.1	89	89	2.20188e-11	0.000119044	8.31062e-05	0.000162708
cyanothece_clustered_spectra.mgf	14346	CID	483.261	3.15747	3	R.LQDIKETVDATSK.E	gi|172036027-ref|YP_001802528.1	91	72	1.97949e-12	1.10677e-05	0	0
cyanothece_clustered_spectra.mgf	14371	CID	483.291	-3.2204	2	R.HIEVALVGK.Y	gi|172037836-ref|YP_001804337.1	77	77	7.5419e-12	4.11532e-05	1.77775e-05	3.45077e-05
cyanothece_clustered_spectra.mgf	14387	CID	483.566	2.52438	3	K.RMETIDDDIANR.S	gi|172038783-ref|YP_001805284.1	130	78	5.72699e-11	0.000318688	0.000258595	0
cyanothece_clustered_spectra.mgf	14391	CID	483.58	6.3108	3	R.VNDNTQTLKEMR.K	gi|172035882-ref|YP_001802383.1	91	70	2.80212e-13	1.55928e-06	0	0
cyanothece_clustered_spectra.mgf	14396	CID	483.595	1.76696	3	K.AKQNAPTLMAFTR.Q	gi|172039540-ref|YP_001806041.1	121	111	9.3774e-15	5.24309e-08	0	0
cyanothece_clustered_spectra.mgf	14397	CID	483.596	3.84945	3	R.QTFAQMTPQLKR.D	gi|172036691-ref|YP_001803192.1	60	28	8.90467e-11	0.000495515	0.000336977	0.000612638
cyanothece_clustered_spectra.mgf	14400	CID	483.596	-0.567949	3	R.LSQIEALFETAAR.Y	gi|172035261-ref|YP_001801762.1	128	110	1.77025e-13	9.89781e-07	0	0
cyanothece_clustered_spectra.mgf	14403	CID	483.605	0.631044	3	K.TQGEALEFLTVLK.S	gi|172039217-ref|YP_001805718.1	79	61	8.97062e-11	0.000501565	0.000336977	0
cyanothece_clustered_spectra.mgf	14407	CID	483.608	-0.946558	3	K.YLDAAAQVQTLKK.S	gi|172037321-ref|YP_001803822.1	98	65	3.47483e-12	1.94284e-05	0	0
cyanothece_clustered_spectra.mgf	14409	CID	483.612	-0.441724	3	R.ASGILLHPTSLPSR.F	gi|172036389-ref|YP_001802890.1	108	62	6.60018e-11	0.000370556	0.000258595	0
cyanothece_clustered_spectra.mgf	14438	CID	483.749	-1.76639	2	-.TSATVTQMK.C	gi|172037409-ref|YP_001803910.1	94	94	5.58114e-13	3.04541e-06	0	0
cyanothece_clustered_spectra.mgf	14446	CID	483.754	0.441595	2	K.GSLSTFAQR.N	gi|172039042-ref|YP_001805543.1	117	117	5.80907e-12	3.16978e-05	1.77775e-05	3.45077e-05
cyanothece_clustered_spectra.mgf	14455	CID	483.768	3.34341	4	K.VIEFLGEAAKNQDLKEK.L	gi|172035064-ref|YP_001801565.1	109	75	1.36543e-12	7.73929e-06	0	0
cyanothece_clustered_spectra.mgf	14461	CID	483.78	0.82006	2	K.FIAANFKR.D	gi|172055300-ref|YP_001806627.1	108	102	7.76989e-11	0.000420078	0.000313414	0.000593014
cyanothece_clustered_spectra.mgf	14484	CID	483.909	0.693712	3	K.LREQQEAVSSM+15.995R.R	gi|172038958-ref|YP_001805459.1	121	85	1.91309e-11	0.000106457	8.31062e-05	0.000162708
cyanothece_clustered_spectra.mgf	14487	CID	483.921	0	3	K.IEGLPHWEIAER.L	gi|172035843-ref|YP_001802344.1	127	99	2.8525e-13	1.58732e-06	0	0
cyanothece_clustered_spectra.mgf	14490	CID	483.925	1.32432	3	K.FEDKIENSNILK.K	gi|172039464-ref|YP_001805965.1	123	102	7.6228e-11	0.000424183	0.000301023	0.000256115
cyanothece_clustered_spectra.mgf	14505	CID	483.951	-2.7746	3	R.KVNPQDPIVIQAK.Q	gi|172037697-ref|YP_001804198.1	102	64	3.75934e-11	0.000210192	0.000172246	0
cyanothece_clustered_spectra.mgf	14519	CID	484.228	0.819302	2	R.DFSSQDLR.D	gi|172037018-ref|YP_001803519.1	69	69	9.54241e-11	0.000515909	0.000336977	0.000612638
cyanothece_clustered_spectra.mgf	14532	CID	484.24	-0.378129	2	R.AEYTENIK.S	gi|172036673-ref|YP_001803174.1	79	77	5.97135e-11	0.00032284	0.000258595	0.000508495
cyanothece_clustered_spectra.mgf	14537	CID	484.243	-1.95365	3	K.VSDYTGSPEILGGR.V	gi|172039267-ref|YP_001805768.1	90	61	7.89771e-11	0.000443403	0.000313414	0
cyanothece_clustered_spectra.mgf	14549	CID	484.25	-7.05822	2	R.QVQGFFNK.E	gi|172036441-ref|YP_001802942.1	53	51	8.705e-11	0.000470634	0.000327478	0.000340357
cyanothece_clustered_spectra.mgf	14553	CID	484.253	-0.882278	2	R.IFNTYGPR.M	gi|172038335-ref|YP_001804836.1	88	88	4.01844e-11	0.000217256	0.000172246	6.70533e-05
cyanothece_clustered_spectra.mgf	14554	CID	484.254	1.13436	3	K.ITDIKTDDMASIK.Q	gi|172035708-ref|YP_001802209.1	78	72	8.48284e-15	4.74292e-08	0	0
cyanothece_clustered_spectra.mgf	14556	CID	484.259	1.3234	2	R.GTTVYLGEK.V	gi|172035030-ref|YP_001801531.1	97	94	3.69936e-12	2.0186e-05	0	0
cyanothece_clustered_spectra.mgf	14574	CID	484.271	2.89882	2	M.PPVGAISGNR.E	gi|172035863-ref|YP_001802364.1	85	72	9.78416e-12	5.37991e-05	1.77775e-05	3.45077e-05
cyanothece_clustered_spectra.mgf	14575	CID	484.272	0.819227	2	R.GPWLEPLR.G	gi|172035575-ref|YP_001802076.1	108	103	6.02621e-11	0.000325806	0.000258595	0.000162708
cyanothece_clustered_spectra.mgf	14576	CID	484.272	0.819227	2	K.GKGFGFGLGK.I	gi|172039292-ref|YP_001805793.1	104	97	1.51979e-12	8.3567e-06	0	0
cyanothece_clustered_spectra.mgf	14579	CID	484.28	1.26033	4	K.ILTDLVSDLLNHPDKLK.E	gi|172036199-ref|YP_001802700.1	139	100	7.33993e-14	4.16e-07	0	0
cyanothece_clustered_spectra.mgf	14589	CID	484.284	3.78097	2	K.VDVHLSVAK.N	gi|172035072-ref|YP_001801573.1	132	132	9.14384e-13	4.98943e-06	0	0
cyanothece_clustered_spectra.mgf	14591	CID	484.288	0.441108	2	K.APTPANKLR.Q	gi|172035836-ref|YP_001802337.1	90	90	2.4181e-12	1.31946e-05	0	0
cyanothece_clustered_spectra.mgf	14592	CID	484.29	0.441106	2	R.FLFVGTKR.Q	gi|172035621-ref|YP_001802122.1	105	105	7.56893e-11	0.000409213	0.000301023	0.000567689
cyanothece_clustered_spectra.mgf	14608	CID	484.529	-0.440888	4	K.YGLPFQLLVDKDGKLTK.A	gi|172038271-ref|YP_001804772.1	189	160	2.02221e-15	1.14619e-08	0	0
cyanothece_clustered_spectra.mgf	14613	CID	484.57	0.0629787	3	R.YDYSWKHPVEK.Y	gi|172038309-ref|YP_001804810.1	79	70	1.83741e-15	1.01684e-08	0	0
cyanothece_clustered_spectra.mgf	14614	CID	484.578	2.45613	3	K.VGAATETEM+15.995KDRK.L	gi|172036259-ref|YP_001802760.1	73	49	4.0926e-12	2.28825e-05	0	0
cyanothece_clustered_spectra.mgf	14617	CID	484.586	0.251906	3	R.NPEGLWFGFTKR.A	gi|172037545-ref|YP_001804046.1	81	80	4.85014e-16	2.69893e-09	0	0
cyanothece_clustered_spectra.mgf	14623	CID	484.601	-0.566771	3	K.LLAYDPFISKER.A	gi|172037049-ref|YP_001803550.1	116	63	9.64676e-11	0.000536809	0.000336977	0
cyanothece_clustered_spectra.mgf	14668	CID	484.76	0.377724	4	R.AIAAALFDDPEKVEYRK.L	gi|172037183-ref|YP_001803684.1	132	72	2.56167e-12	1.45196e-05	0	0
cyanothece_clustered_spectra.mgf	14675	CID	484.763	-1.25907	2	R.ASFELFVR.S	gi|172037672-ref|YP_001804173.1	110	110	5.37308e-11	0.000290495	0.000247789	0.000490346
cyanothece_clustered_spectra.mgf	14689	CID	484.781	2.51806	2	K.AIEQALPAR.L	gi|172035539-ref|YP_001802040.1	110	99	4.44357e-11	0.000242468	0.000172246	0.000340357
cyanothece_clustered_spectra.mgf	14699	CID	484.788	1.19606	2	R.VFLLHSPR.V	gi|172035717-ref|YP_001802218.1	112	112	3.22406e-11	0.000174308	0.000160671	0.000316516
cyanothece_clustered_spectra.mgf	14706	CID	484.798	0	2	K.LGEVRPLGK.I	gi|172035729-ref|YP_001802230.1	114	114	1.37025e-11	7.4769e-05	3.43802e-05	6.70533e-05
cyanothece_clustered_spectra.mgf	14719	CID	484.933	-0.0629315	3	R.IALLFYQDGEKR.Y	gi|172038930-ref|YP_001805431.1	122	114	1.53346e-13	8.53319e-07	0	0
cyanothece_clustered_spectra.mgf	14724	CID	484.966	0.6922	3	R.IIPIGAFVEVLPGK.E	gi|172035539-ref|YP_001802040.1	111	80	3.89578e-12	2.18722e-05	0	0
cyanothece_clustered_spectra.mgf	14745	CID	485.256	0.817566	2	K.YAITWTSK.T	gi|172036256-ref|YP_001802757.1	136	134	8.17604e-12	4.42036e-05	1.77775e-05	3.45077e-05
cyanothece_clustered_spectra.mgf	14747	CID	485.245	1.4465	3	R.QVFGRDVYEGQR.L	gi|172035836-ref|YP_001802337.1	82	76	8.54426e-15	4.75459e-08	0	0
cyanothece_clustered_spectra.mgf	14765	CID	485.259	-0.503114	2	K.TIHQVSER.Y	gi|172036542-ref|YP_001803043.1	86	80	6.95683e-11	0.00037612	0.000271276	0.000508495
cyanothece_clustered_spectra.mgf	14782	CID	485.278	-2.70412	3	K.IQVGGRLNGAEIAR.T	gi|172038933-ref|YP_001805434.1	70	46	2.39709e-11	0.00013458	9.91506e-05	0
cyanothece_clustered_spectra.mgf	14792	CID	485.29	0	2	K.LIVATGNPGK.L	gi|172036691-ref|YP_001803192.1	87	76	2.29413e-12	1.26145e-05	0	0
cyanothece_clustered_spectra.mgf	14795	CID	485.296	-0.188653	3	R.NIQAIQTVLAIAAK.Q	gi|172038304-ref|YP_001804805.1	96	81	4.27116e-13	2.398e-06	0	0
cyanothece_clustered_spectra.mgf	14810	CID	485.571	-2.63964	3	R.VHVAGADHSASEFK.G	gi|172039468-ref|YP_001805969.1	94	71	6.71776e-13	3.77157e-06	0	0
cyanothece_clustered_spectra.mgf	14811	CID	485.573	-0.817031	3	R.VLRDM+15.995YSADVNR.I	gi|172035193-ref|YP_001801694.1	105	63	1.26114e-11	7.01784e-05	3.43802e-05	6.70533e-05
cyanothece_clustered_spectra.mgf	14816	CID	485.592	-1.634	3	R.FVDTIHIQEQPK.Y	gi|172038887-ref|YP_001805388.1	77	67	1.58045e-14	8.79465e-08	0	0
cyanothece_clustered_spectra.mgf	14821	CID	485.593	3.14231	3	S.ALAATSGKTTAYGSR.L	gi|172035910-ref|YP_001802411.1	72	45	1.14652e-11	6.46007e-05	3.43802e-05	0
cyanothece_clustered_spectra.mgf	14865	CID	485.776	1.9475	2	K.QAIAAVGQGR.L	gi|172035510-ref|YP_001802011.1	65	65	7.95121e-13	4.372e-06	0	0
cyanothece_clustered_spectra.mgf	14879	CID	485.79	0.753847	2	R.VVEFLHVK.P	gi|172037037-ref|YP_001803538.1	84	84	1.67955e-11	9.08048e-05	6.78104e-05	0.000132468
cyanothece_clustered_spectra.mgf	14888	CID	485.888	0.565271	3	K.SKEEIDSFDEEK.Q	gi|172035054-ref|YP_001801555.1	112	93	5.34859e-12	2.97631e-05	0	0
cyanothece_clustered_spectra.mgf	14891	CID	485.905	2.00978	3	K.VSGDFQKGQYGNR.N	gi|172039540-ref|YP_001806041.1	85	81	1.37695e-16	7.69878e-10	0	0
cyanothece_clustered_spectra.mgf	14932	CID	486.25	2.44769	3	K.NYDKFIDELTAK.F	gi|172036449-ref|YP_001802950.1	97	92	1.03554e-14	5.76245e-08	0	0
cyanothece_clustered_spectra.mgf	14942	CID	486.253	0.941411	3	R.FLSSTEIQTAFGR.F	gi|172037565-ref|YP_001804066.1	150	111	3.68595e-12	2.06089e-05	0	0
cyanothece_clustered_spectra.mgf	14945	CID	486.253	0.941411	3	R.FLSSTEIQTAFGR.F	gi|172037565-ref|YP_001804066.1	86	49	2.64527e-11	0.000147902	0.000130406	0
cyanothece_clustered_spectra.mgf	14970	CID	486.275	-0.439305	4	-.MEDANTSLLLKRPVNLK.V	gi|172036049-ref|YP_001802550.1	133	122	2.88966e-18	1.63787e-11	0	0
cyanothece_clustered_spectra.mgf	15008	CID	486.587	0.501741	3	R.VGLSALTMAEYFR.D	gi|172037726-ref|YP_001804227.1	146	126	8.17552e-14	4.57109e-07	0	0
cyanothece_clustered_spectra.mgf	15011	CID	486.591	-0.689888	3	K.QNSQLDKTAPEVK.S	gi|172038581-ref|YP_001805082.1	74	40	9.68676e-11	0.000541605	0.000336977	0.000612638
cyanothece_clustered_spectra.mgf	15036	CID	486.76	1.94356	2	K.VSQLTPDGR.T	gi|172055259-ref|YP_001806586.1	75	75	6.21451e-12	3.39101e-05	1.77775e-05	3.45077e-05
cyanothece_clustered_spectra.mgf	15044	CID	486.765	0.689642	2	R.QAAQLAQSR.C	gi|172035527-ref|YP_001802028.1	58	57	4.2637e-11	0.000232654	0.000172246	0.000340357
cyanothece_clustered_spectra.mgf	15048	CID	486.772	0.752326	2	R.DDLLAINAK.I	gi|172036765-ref|YP_001803266.1	115	115	1.85874e-11	0.000101424	6.78104e-05	0.000132468
cyanothece_clustered_spectra.mgf	15050	CID	486.772	0.752326	2	R.SPGDKDILK.V	gi|172035914-ref|YP_001802415.1	113	103	6.74288e-11	0.000367933	0.000271276	0.000508495
cyanothece_clustered_spectra.mgf	15060	CID	486.791	2.38228	2	K.VEAAKVEVK.G	gi|172036095-ref|YP_001802596.1	115	111	2.71282e-12	1.48028e-05	0	0
cyanothece_clustered_spectra.mgf	15062	CID	486.796	1.12843	2	R.KGLVDTALR.T	gi|172038400-ref|YP_001804901.1	110	110	1.3112e-11	7.15471e-05	3.43802e-05	6.70533e-05
cyanothece_clustered_spectra.mgf	15080	CID	486.913	-8.58649	3	R.MGANIGSAQGPTGLGK.Y	gi|172035575-ref|YP_001802076.1	110	66	9.93998e-11	0.000561839	0.000336977	0
cyanothece_clustered_spectra.mgf	15107	CID	487.242	-0.3758	2	R.-17.027QAIASVMDR.Q	gi|172037532-ref|YP_001804033.1	68	60	1.19768e-11	6.53524e-05	3.43802e-05	6.70533e-05
cyanothece_clustered_spectra.mgf	15108	CID	487.246	0.688961	3	P.MAYVLWDKFMR.F	gi|172039540-ref|YP_001806041.1	121	96	3.16831e-14	1.75336e-07	0	0
cyanothece_clustered_spectra.mgf	15109	CID	487.246	-0.876858	3	A.NSDRAQLEGNTVR.L	gi|172037567-ref|YP_001804068.1	103	80	8.91739e-12	4.98588e-05	1.77775e-05	0
cyanothece_clustered_spectra.mgf	15112	CID	487.248	0.438428	3	K.QALKDANTWEQR.A	gi|172035947-ref|YP_001802448.1	89	59	1.0264e-11	5.71158e-05	1.77775e-05	0
cyanothece_clustered_spectra.mgf	15122	CID	487.251	-1.25264	3	R.WAMIELTYHPAK.A	gi|172039568-ref|YP_001806069.1	73	63	2.8534e-13	1.58782e-06	0	0
cyanothece_clustered_spectra.mgf	15134	CID	487.27	1.50312	2	R.ANLNDLVSK.A	gi|172035947-ref|YP_001802448.1	114	114	5.58064e-12	3.04514e-05	1.77775e-05	3.45077e-05
cyanothece_clustered_spectra.mgf	15137	CID	487.284	-7.0769	2	K.SILLVADSR.G	gi|172036884-ref|YP_001803385.1	110	110	2.50317e-11	0.000136588	9.91506e-05	0.000194225
cyanothece_clustered_spectra.mgf	15140	CID	487.272	-1.94151	2	K.SALMDIVPK.M	gi|172038319-ref|YP_001804820.1	85	78	5.8412e-12	3.18731e-05	1.77775e-05	3.45077e-05
cyanothece_clustered_spectra.mgf	15144	CID	487.27	1.50312	2	K.SPVTVSVER.T	gi|172039349-ref|YP_001805850.1	109	107	4.47445e-12	2.44153e-05	0	0
cyanothece_clustered_spectra.mgf	15147	CID	487.275	0.250516	2	R.IITDARER.G	gi|172039503-ref|YP_001806004.1	96	96	9.35032e-11	0.000505523	0.000336977	0.000612638
cyanothece_clustered_spectra.mgf	15161	CID	487.29	0.125254	3	R.IKVDKTVLGMLDK.Q	gi|172037152-ref|YP_001803653.1	121	113	1.99682e-14	1.11646e-07	0	0
cyanothece_clustered_spectra.mgf	15166	CID	487.293	0.876775	3	R.VLDRYLDILAIR.T	gi|172038164-ref|YP_001804665.1	142	105	7.50256e-11	0.000417491	0.000271276	0
cyanothece_clustered_spectra.mgf	15167	CID	487.295	-0.125253	2	R.VIALFPASR.Y	gi|172036744-ref|YP_001803245.1	95	84	2.83235e-11	0.00015455	0.000130406	0.000256115
cyanothece_clustered_spectra.mgf	15185	CID	487.587	3.505	3	A.MTATQPTVDGPSKK.D	gi|172038525-ref|YP_001805026.1	104	76	1.68384e-12	9.45361e-06	0	0
cyanothece_clustered_spectra.mgf	15195	CID	487.613	1.62723	3	K.VDVTLRPSFTLGR.D	gi|172038771-ref|YP_001805272.1	112	105	3.77729e-16	2.11195e-09	0	0
cyanothece_clustered_spectra.mgf	15196	CID	487.622	-2.06528	3	-.MIQPIETIKIFK.R	gi|172039074-ref|YP_001805575.1	98	70	8.84982e-11	0.000492462	0.000336977	0.000612638
cyanothece_clustered_spectra.mgf	15199	CID	487.743	-11.6377	2	R.GLGEASQNAK.A	gi|172038940-ref|YP_001805441.1	97	92	1.56699e-12	8.61622e-06	0	0
cyanothece_clustered_spectra.mgf	15202	CID	487.723	2.81573	2	R.DM+15.995HELASR.L	gi|172034994-ref|YP_001801495.1	60	60	1.37725e-11	7.44606e-05	3.43802e-05	6.70533e-05
cyanothece_clustered_spectra.mgf	15209	CID	487.749	0.625682	2	R.AEIAAQSER.D	gi|172039399-ref|YP_001805900.1	141	141	1.59536e-11	8.70525e-05	5.15269e-05	3.45077e-05
cyanothece_clustered_spectra.mgf	15210	CID	487.748	-1.43907	2	R.IAANGDTANK.I	gi|172037248-ref|YP_001803749.1	55	55	1.29763e-13	7.13512e-07	0	0
cyanothece_clustered_spectra.mgf	15215	CID	487.75	2.69043	2	R.GLGEASQNAK.A	gi|172038940-ref|YP_001805441.1	72	69	3.04954e-12	1.67682e-05	0	0
cyanothece_clustered_spectra.mgf	15219	CID	487.756	-0.625673	2	R.LWNVETGR.L	gi|172038494-ref|YP_001804995.1	85	85	1.74462e-11	9.43228e-05	6.78104e-05	0.000132468
cyanothece_clustered_spectra.mgf	15223	CID	487.761	-0.5631	2	R.LEDAINATK.A	gi|172036259-ref|YP_001802760.1	119	115	8.89298e-12	4.85255e-05	1.77775e-05	3.45077e-05
cyanothece_clustered_spectra.mgf	15228	CID	487.77	2.25236	2	R.NIAFDLGPK.N	gi|172037506-ref|YP_001804007.1	78	76	1.61458e-11	8.81012e-05	6.78104e-05	0.000132468
cyanothece_clustered_spectra.mgf	15235	CID	487.771	0.813351	2	R.VGEGMGLAIK.V	gi|172035973-ref|YP_001802474.1	132	132	2.74434e-13	1.509e-06	0	0
cyanothece_clustered_spectra.mgf	15238	CID	487.78	1.06359	2	R.DKLTAIDAK.V	gi|172037848-ref|YP_001804349.1	105	105	1.2962e-11	7.07285e-05	3.43802e-05	6.70533e-05
cyanothece_clustered_spectra.mgf	15255	CID	487.914	1.43858	3	R.LKPEGGTSIDEGMK.L	gi|172037673-ref|YP_001804174.1	98	74	2.5512e-11	0.000143233	0.000115491	0
cyanothece_clustered_spectra.mgf	15269	CID	487.932	0.375269	3	K.SSPFSIDRNLLGR.S	gi|172039283-ref|YP_001805784.1	67	40	8.7641e-11	0.000490018	0.000327478	3.45077e-05
cyanothece_clustered_spectra.mgf	15289	CID	488.231	-1.68767	2	-.MQNTEQPK.I	gi|172037935-ref|YP_001804436.1	79	76	6.53894e-11	0.000353527	0.000258595	0.000508495
cyanothece_clustered_spectra.mgf	15292	CID	488.245	14.8138	2	R.YAQSGFFR.G	gi|172037474-ref|YP_001803975.1	96	95	2.95394e-11	0.000159704	0.000130406	0.000256115
cyanothece_clustered_spectra.mgf	15296	CID	488.259	0.187509	2	R.QASASLEAAK.A	gi|172037565-ref|YP_001804066.1	111	111	6.13335e-13	3.37248e-06	0	0
cyanothece_clustered_spectra.mgf	15297	CID	488.245	-0.625046	3	R.EKDPEIAAWFEK.G	gi|172037362-ref|YP_001803863.1	123	100	2.8682e-12	1.59605e-05	0	0
cyanothece_clustered_spectra.mgf	15301	CID	488.249	1.37509	2	K.GHGTFVETK.D	gi|172036534-ref|YP_001803035.1	84	82	3.30586e-12	1.80388e-05	0	0
cyanothece_clustered_spectra.mgf	15317	CID	488.258	-1.87509	2	R.QASASLEAAK.A	gi|172037565-ref|YP_001804066.1	49	43	1.11379e-11	6.12426e-05	3.43802e-05	0
cyanothece_clustered_spectra.mgf	15329	CID	488.262	1.68757	3	R.HLEIIYELNYR.F	gi|172036544-ref|YP_001803045.1	139	113	2.42979e-12	1.34466e-05	0	0
cyanothece_clustered_spectra.mgf	15334	CID	488.266	-1.12503	2	K.GVGYVPVER.S	gi|172038952-ref|YP_001805453.1	90	84	2.31517e-11	0.00012633	8.31062e-05	3.45077e-05
cyanothece_clustered_spectra.mgf	15352	CID	488.273	3.12506	2	R.LTEGELVSK.A	gi|172035973-ref|YP_001802474.1	74	67	5.25153e-11	0.000286555	0.000247789	6.70533e-05
cyanothece_clustered_spectra.mgf	15353	CID	488.28	5.93755	2	K.ILTDTLGSR.I	gi|172037071-ref|YP_001803572.1	124	124	2.02763e-11	0.00011064	8.31062e-05	0.000162708
cyanothece_clustered_spectra.mgf	15358	CID	488.285	0.562496	2	R.GIGDIFVVR.D	gi|172035787-ref|YP_001802288.1	124	122	1.5025e-11	8.19855e-05	3.43802e-05	6.70533e-05
cyanothece_clustered_spectra.mgf	15360	CID	488.285	0.562496	2	K.IGLFGGAGVGK.T	gi|172037726-ref|YP_001804227.1	136	131	6.66543e-13	3.68869e-06	0	0
cyanothece_clustered_spectra.mgf	15370	CID	488.298	0.937469	3	K.VPNVHFLLPVSLK.E	gi|172036744-ref|YP_001803245.1	112	112	5.66109e-17	3.16523e-10	0	0
cyanothece_clustered_spectra.mgf	15376	CID	488.307	-1.7499	2	K.STLVLITTK.S	gi|172035582-ref|YP_001802083.1	125	125	2.53587e-11	0.000138373	0.000115491	0.000226303
cyanothece_clustered_spectra.mgf	15388	CID	488.585	-0.374767	3	K.ALETLEEM+15.995LKDR.L	gi|172039600-ref|YP_001806101.1	83	54	1.59968e-11	8.90167e-05	5.15269e-05	0.000100506
cyanothece_clustered_spectra.mgf	15392	CID	488.592	0.874444	3	R.LSGGDHLHSGTVVGK.L	gi|172038079-ref|YP_001804580.1	84	56	3.24132e-11	0.000182632	0.000160671	0
cyanothece_clustered_spectra.mgf	15396	CID	488.609	1.37408	3	R.KLLEDAGKYLGEK.V	gi|172036918-ref|YP_001803419.1	101	96	2.73624e-15	1.52988e-08	0	0
cyanothece_clustered_spectra.mgf	15411	CID	488.746	0.0624406	2	R.SSLEHTFR.K	gi|172035198-ref|YP_001801699.1	112	112	1.51386e-11	8.18464e-05	3.43802e-05	6.70533e-05
cyanothece_clustered_spectra.mgf	15418	CID	488.752	0.874158	2	R.YERPQAGR.Q	gi|172037888-ref|YP_001804389.1	89	87	1.03591e-11	5.60061e-05	1.77775e-05	3.45077e-05
cyanothece_clustered_spectra.mgf	15424	CID	488.764	-0.312191	2	R.GNVFGLAGNK.Y	gi|172039645-ref|YP_001806146.1	81	76	4.77399e-13	2.625e-06	0	0
cyanothece_clustered_spectra.mgf	15426	CID	488.765	1.74827	2	D.PANYLATAR.S	gi|172038121-ref|YP_001804622.1	71	58	9.04542e-11	0.000493573	0.000336977	0.000612638
cyanothece_clustered_spectra.mgf	15437	CID	488.77	-0.936562	4	K.VAVLDTGLDLKHPDFVGR.A	gi|172035509-ref|YP_001802010.1	125	90	9.82163e-16	5.5807e-09	0	0
cyanothece_clustered_spectra.mgf	15438	CID	488.771	1.12387	4	K.VAVLDTGLDLKHPDFVGR.A	gi|172035509-ref|YP_001802010.1	118	59	5.45302e-11	0.000309844	0.000258595	0
cyanothece_clustered_spectra.mgf	15439	CID	488.775	0.561932	2	K.SAVDTSLKR.A	gi|172037697-ref|YP_001804198.1	91	87	1.03673e-11	5.65701e-05	1.77775e-05	3.45077e-05
cyanothece_clustered_spectra.mgf	15469	CID	488.898	3.24591	3	K.RM+15.995ETIDDDIANR.S	gi|172038783-ref|YP_001805284.1	146	81	3.51588e-11	0.000195647	0.000172246	0.000132468
cyanothece_clustered_spectra.mgf	15472	CID	488.909	0.436938	3	K.VGFLVEYDHTER.I	gi|172035799-ref|YP_001802300.1	139	117	4.19644e-13	2.33517e-06	0	0
cyanothece_clustered_spectra.mgf	15479	CID	488.927	0.811428	3	R.STTATATATAPSKTR.S	gi|172039193-ref|YP_001805694.1	97	64	2.60599e-14	1.46834e-07	0	0
cyanothece_clustered_spectra.mgf	15480	CID	488.926	0.499341	3	K.AKQNAPTLM+15.995AFTR.Q	gi|172039540-ref|YP_001806041.1	84	71	2.16015e-13	1.20778e-06	0	0
cyanothece_clustered_spectra.mgf	15488	CID	488.941	1.87247	3	R.EVPVNPDVLGVQAK.E	gi|172039266-ref|YP_001805767.1	98	93	4.39504e-16	2.46751e-09	0	0
cyanothece_clustered_spectra.mgf	15493	CID	489.218	1.24761	3	K.DDENINSQPFMR.W	gi|172038079-ref|YP_001804580.1	94	76	1.0984e-11	6.11219e-05	3.43802e-05	0
cyanothece_clustered_spectra.mgf	15509	CID	489.239	-1.30993	2	R.SEMGTLPSR.H	gi|172038259-ref|YP_001804760.1	76	73	2.31065e-11	0.000126083	8.31062e-05	0.000162708
cyanothece_clustered_spectra.mgf	15524	CID	489.259	5.80092	2	K.SANFTNPVK.F	gi|172038657-ref|YP_001805158.1	88	80	4.62366e-12	2.52295e-05	0	0
cyanothece_clustered_spectra.mgf	15533	CID	489.271	2.68207	3	K.QIMSAIAIQHTPR.E	gi|172036695-ref|YP_001803196.1	104	99	3.40102e-16	1.90158e-09	0	0
cyanothece_clustered_spectra.mgf	15554	CID	489.293	0.436596	3	R.AVIGGVLGIHQFVR.I	gi|172036743-ref|YP_001803244.1	100	74	2.96741e-13	1.666e-06	0	0
cyanothece_clustered_spectra.mgf	15564	CID	489.301	2.37006	3	K.AKNPLILVGNGTIR.A	gi|172039140-ref|YP_001805641.1	94	75	9.19646e-13	5.16319e-06	0	0
cyanothece_clustered_spectra.mgf	15573	CID	489.473	2.30687	5	R.AVIITDSSHVVLSAIQPETVAHR.F	gi|172039503-ref|YP_001806004.1	174	89	1.96324e-11	0.000112556	8.31062e-05	0
cyanothece_clustered_spectra.mgf	15579	CID	489.573	1.43371	3	R.GTAQNPDVYFQAR.E	gi|172035869-ref|YP_001802370.1	126	98	9.70492e-12	5.42621e-05	1.77775e-05	0
cyanothece_clustered_spectra.mgf	15580	CID	489.581	0.685675	3	K.GVEETYSHLIYR.G	gi|172039283-ref|YP_001805784.1	117	113	2.78871e-15	1.55182e-08	0	0
cyanothece_clustered_spectra.mgf	15594	CID	489.609	0.685636	3	R.SLIKDEWVIAHR.Q	gi|172035869-ref|YP_001802370.1	142	123	3.74089e-14	2.08168e-07	0	0
cyanothece_clustered_spectra.mgf	15598	CID	489.614	1.43359	3	R.LKTFYQETIVPK.L	gi|172038940-ref|YP_001805441.1	146	128	1.32426e-13	7.36905e-07	0	0
cyanothece_clustered_spectra.mgf	15600	CID	489.619	-0.934938	3	P.LRGPNGLDLDKLR.N	gi|172035575-ref|YP_001802076.1	126	97	4.54701e-11	0.000254232	0.000172246	0.000340357
cyanothece_clustered_spectra.mgf	15601	CID	489.62	8.78848	3	Y.VALGVPGASVANGVQK.M	gi|172037564-ref|YP_001804065.1	100	74	5.41304e-12	3.05962e-05	0	0
cyanothece_clustered_spectra.mgf	15602	CID	489.625	1.86986	3	R.GVEAIVIPTIEGLR.T	gi|172039468-ref|YP_001805969.1	123	81	8.04256e-11	0.000451535	0.000313414	0
cyanothece_clustered_spectra.mgf	15607	CID	489.729	2.11872	2	K.GDINTSESR.L	gi|172039401-ref|YP_001805902.1	95	90	1.47352e-11	8.0404e-05	3.43802e-05	6.70533e-05
cyanothece_clustered_spectra.mgf	15612	CID	489.737	2.86646	2	R.SPGGNAYGQK.Q	gi|172038484-ref|YP_001804985.1	96	96	5.10394e-14	2.80645e-07	0	0
cyanothece_clustered_spectra.mgf	15619	CID	489.737	-0.560828	2	R.TENLQM+15.995AR.L	gi|172038662-ref|YP_001805163.1	104	104	6.74656e-11	0.000364752	0.000271276	0.000508495
cyanothece_clustered_spectra.mgf	15629	CID	489.753	-1.62011	2	R.NTTWTISR.D	gi|172037183-ref|YP_001803684.1	111	102	5.1363e-11	0.000277693	0.000247789	3.45077e-05
cyanothece_clustered_spectra.mgf	15630	CID	489.753	-1.62011	2	K.NLDAVYQR.L	gi|172038729-ref|YP_001805230.1	91	78	7.63603e-11	0.000412841	0.000301023	0.000567689
cyanothece_clustered_spectra.mgf	15634	CID	489.758	5.17188	2	R.TKQDVTMR.E	gi|172036931-ref|YP_001803432.1	79	79	1.03393e-11	5.58992e-05	1.77775e-05	3.45077e-05
cyanothece_clustered_spectra.mgf	15640	CID	489.763	-0.186933	2	R.VAGLMNAFR.V	gi|172036860-ref|YP_001803361.1	121	121	8.55428e-13	4.66774e-06	0	0
cyanothece_clustered_spectra.mgf	15670	CID	489.785	0.934623	2	K.IGDKGLFTK.E	gi|172039291-ref|YP_001805792.1	131	131	1.97105e-11	0.000107552	8.31062e-05	6.70533e-05
cyanothece_clustered_spectra.mgf	15697	CID	489.924	1.68184	3	R.ILDANNEPALQNR.S	gi|172034990-ref|YP_001801491.1	165	120	8.36849e-12	4.67898e-05	1.77775e-05	0
cyanothece_clustered_spectra.mgf	15735	CID	490.249	3.11247	2	R.DSGM+15.995VIVSR.T	gi|172038401-ref|YP_001804902.1	109	104	8.05244e-12	4.3939e-05	1.77775e-05	0
cyanothece_clustered_spectra.mgf	15746	CID	490.252	1.24498	2	K.YANDRNVK.I	gi|172036389-ref|YP_001802890.1	81	79	9.86677e-12	5.33445e-05	1.77775e-05	3.45077e-05
cyanothece_clustered_spectra.mgf	15747	CID	490.253	-0.87148	2	K.TPLGSYWR.R	gi|172037013-ref|YP_001803514.1	99	89	2.1008e-11	0.00011358	8.31062e-05	0.000162708
cyanothece_clustered_spectra.mgf	15748	CID	490.258	3.4859	3	K.DLHPFIADANVTR.S	gi|172038539-ref|YP_001805040.1	122	73	1.40147e-11	7.83589e-05	3.43802e-05	6.70533e-05
cyanothece_clustered_spectra.mgf	15751	CID	490.263	-1.99191	2	R.ISVVDQYR.E	gi|172036028-ref|YP_001802529.1	101	101	3.59838e-11	0.000194546	0.000172246	0.000340357
cyanothece_clustered_spectra.mgf	15769	CID	490.28	-4.41939	2	R.IAVSPVEHK.A	gi|172034837-ref|YP_001798614.1	89	77	1.16102e-11	6.33526e-05	3.43802e-05	6.70533e-05
cyanothece_clustered_spectra.mgf	15775	CID	490.28	7.03376	2	R.SPITTLYGK.A	gi|172035291-ref|YP_001801792.1	88	79	9.94426e-12	5.42619e-05	1.77775e-05	3.45077e-05
cyanothece_clustered_spectra.mgf	15794	CID	490.301	1.30709	2	K.LLAIDHVAK.S	gi|172038423-ref|YP_001804924.1	111	111	8.91978e-12	4.86717e-05	1.77775e-05	3.45077e-05
cyanothece_clustered_spectra.mgf	15796	CID	490.306	0	2	K.SAVAIHILR.Q	gi|172035973-ref|YP_001802474.1	127	127	9.84366e-12	5.3713e-05	1.77775e-05	3.45077e-05
cyanothece_clustered_spectra.mgf	15819	CID	490.607	-0.435426	3	K.QTIAQLGENIQVR.R	gi|172035620-ref|YP_001802121.1	123	104	5.8798e-13	3.28751e-06	0	0
cyanothece_clustered_spectra.mgf	15833	CID	490.732	-1.74126	2	R.FGSWVGGDR.D	gi|172038735-ref|YP_001805236.1	100	97	2.91062e-13	1.58821e-06	0	0
cyanothece_clustered_spectra.mgf	15837	CID	490.746	5.28585	2	R.INEQYTGR.K	gi|172037130-ref|YP_001803631.1	79	78	3.72774e-11	0.000201539	0.000172246	0.000340357
cyanothece_clustered_spectra.mgf	15852	CID	490.755	-1.98991	2	-.SPYTANSLK.A	gi|172037245-ref|YP_001803746.1	109	96	3.11832e-11	0.000170154	0.000145652	0.000286515
cyanothece_clustered_spectra.mgf	15854	CID	490.76	-7.3377	2	R.IGYPIFDR.H	gi|172035477-ref|YP_001801978.1	109	109	4.678e-11	0.000252915	0.000172246	0.000340357
cyanothece_clustered_spectra.mgf	15859	CID	490.763	-1.24368	2	K.GLGYIGWSK.L	gi|172037223-ref|YP_001803724.1	75	67	9.68767e-12	5.28618e-05	1.77775e-05	3.45077e-05
cyanothece_clustered_spectra.mgf	15862	CID	490.771	-6.46698	2	K.LGAAYGSTLK.A	gi|172036976-ref|YP_001803477.1	96	96	4.36447e-13	2.39984e-06	0	0
cyanothece_clustered_spectra.mgf	15866	CID	490.777	1.67892	2	K.YVFDVLPK.A	gi|172038929-ref|YP_001805430.1	104	104	1.66777e-11	9.01679e-05	6.78104e-05	0.000132468
cyanothece_clustered_spectra.mgf	15895	CID	490.904	0.186498	3	R.QSFPHEDQVQQK.A	gi|172035252-ref|YP_001801753.1	98	67	7.69034e-12	4.27941e-05	1.77775e-05	3.45077e-05
cyanothece_clustered_spectra.mgf	15897	CID	490.905	2.23798	3	R.QSFPHEDQVQQK.A	gi|172035252-ref|YP_001801753.1	91	57	5.19691e-11	0.00028919	0.000247789	3.45077e-05
cyanothece_clustered_spectra.mgf	15898	CID	490.91	2.05146	3	K.VGWGHSTWQEGVK.I	gi|172036924-ref|YP_001803425.1	99	73	4.83949e-14	2.70585e-07	0	0
cyanothece_clustered_spectra.mgf	15899	CID	490.912	-2.92175	3	K.YGGAAMKDSSLKDK.V	gi|172038137-ref|YP_001804638.1	141	122	1.8869e-15	1.05937e-08	0	0
cyanothece_clustered_spectra.mgf	15900	CID	490.912	-0.62165	3	K.EQYGEDAIKVYR.S	gi|172039539-ref|YP_001806040.1	93	74	5.29061e-13	2.944e-06	0	0
cyanothece_clustered_spectra.mgf	15901	CID	490.917	1.9271	3	R.FATSDLNDLYRR.V	gi|172038751-ref|YP_001805252.1	85	42	5.42722e-11	0.000302006	0.000258595	0
cyanothece_clustered_spectra.mgf	15907	CID	490.934	1.92703	3	R.MARPGAIGEDIGKR.V	gi|172035836-ref|YP_001802337.1	171	162	9.5915e-17	5.38498e-10	0	0
cyanothece_clustered_spectra.mgf	15917	CID	490.95	2.73506	3	R.VVDLAEVVAKNWK.-	gi|218247350-ref|YP_002372721.1	83	53	2.10841e-11	0.000117885	8.31062e-05	0
cyanothece_clustered_spectra.mgf	15919	CID	490.952	0.06216	3	R.ADVEVIALATDILK.T	gi|172037888-ref|YP_001804389.1	144	143	1.55096e-16	8.70757e-10	0	0
cyanothece_clustered_spectra.mgf	15934	CID	491.232	4.47299	2	-.SEQTPYEK.L	gi|172035778-ref|YP_001802279.1	93	93	2.84192e-11	0.000153648	0.000130406	0.000256115
cyanothece_clustered_spectra.mgf	15947	CID	491.246	2.54704	2	K.MLDAFTQR.R	gi|172037606-ref|YP_001804107.1	91	83	2.42517e-11	0.000131116	9.91506e-05	0.000194225
cyanothece_clustered_spectra.mgf	15953	CID	491.251	-0.124244	3	R.NQIAQAIQEAEEK.Q	gi|172039399-ref|YP_001805900.1	133	121	3.62253e-14	2.02543e-07	0	0
cyanothece_clustered_spectra.mgf	15960	CID	491.261	3.5409	2	K.VHAINNEGK.I	gi|172038574-ref|YP_001805075.1	75	65	1.72178e-11	9.39506e-05	6.78104e-05	0.000132468
cyanothece_clustered_spectra.mgf	15977	CID	491.272	0.372717	2	K.DLVAIHGEK.Y	gi|172036773-ref|YP_001803274.1	91	88	1.48497e-11	8.10287e-05	3.43802e-05	6.70533e-05
cyanothece_clustered_spectra.mgf	15996	CID	491.326	-0.807464	2	R.LAAQKLPIK.T	gi|172038934-ref|YP_001805435.1	114	114	8.45509e-11	0.000461361	0.000313414	0.000593014
cyanothece_clustered_spectra.mgf	16002	CID	491.58	0.93121	3	R.FLHNQTTNDINR.L	gi|172038986-ref|YP_001805487.1	113	81	5.05056e-11	0.000281046	0.00023343	0
cyanothece_clustered_spectra.mgf	16003	CID	491.58	0.93121	3	R.FLHNQTTNDINR.L	gi|172038986-ref|YP_001805487.1	86	64	1.99309e-11	0.000110909	8.31062e-05	0
cyanothece_clustered_spectra.mgf	16007	CID	491.593	0	3	R.NPYVPTVHLNYR.Y	gi|172038114-ref|YP_001804615.1	90	72	1.36389e-14	7.58956e-08	0	0
cyanothece_clustered_spectra.mgf	16013	CID	491.604	1.30363	3	R.QTPNLVIKEDSTK.S	gi|172035193-ref|YP_001801694.1	81	62	1.09452e-12	6.11969e-06	0	0
cyanothece_clustered_spectra.mgf	16017	CID	491.615	0.682838	3	R.FAAPALMAGNVGILK.H	gi|172039141-ref|YP_001805642.1	152	123	2.17605e-13	1.22609e-06	0	0
cyanothece_clustered_spectra.mgf	16052	CID	491.749	3.41327	2	-.TSATVTQM+15.995K.C	gi|172037409-ref|YP_001803910.1	93	93	1.72534e-12	9.41452e-06	0	0
cyanothece_clustered_spectra.mgf	16058	CID	491.751	-0.496472	2	R.GHEELLER.G	gi|172038677-ref|YP_001805178.1	103	103	5.66297e-11	0.000306168	0.000258595	0.000508495
cyanothece_clustered_spectra.mgf	16059	CID	491.754	1.48941	2	R.DEHPLFPK.Y	gi|172039571-ref|YP_001806072.1	96	95	1.57378e-11	8.5086e-05	3.43802e-05	6.70533e-05
cyanothece_clustered_spectra.mgf	16061	CID	491.757	0.248233	2	R.HIQAADATR.A	gi|172035046-ref|YP_001801547.1	79	78	1.55543e-11	8.48735e-05	3.43802e-05	0
cyanothece_clustered_spectra.mgf	16081	CID	491.781	-2.04782	2	K.-17.027QIAEQAIVK.A	gi|172039399-ref|YP_001805900.1	117	115	2.45939e-11	0.000134199	9.91506e-05	0.000162708
cyanothece_clustered_spectra.mgf	16096	CID	491.806	0.372313	2	R.LNVPAIVTR.L	gi|172038305-ref|YP_001804806.1	92	89	1.98332e-11	0.000108222	8.31062e-05	0.000162708
cyanothece_clustered_spectra.mgf	16105	CID	491.919	1.24076	3	R.VGLSALTM+15.995AEYFR.D	gi|172037726-ref|YP_001804227.1	106	103	7.02726e-16	3.92908e-09	0	0
cyanothece_clustered_spectra.mgf	16109	CID	491.931	1.05462	3	R.VNQGVSTQRQQTK.I	gi|172035836-ref|YP_001802337.1	82	47	4.93195e-11	0.000275755	0.00020278	0
cyanothece_clustered_spectra.mgf	16117	CID	491.947	-0.496274	3	K.TLSKDVDLDKIAR.R	gi|172038492-ref|YP_001804993.1	127	105	6.66591e-14	3.72704e-07	0	0
cyanothece_clustered_spectra.mgf	16131	CID	492.23	2.54195	2	K.YLDGAAMDK.L	gi|172037822-ref|YP_001804323.1	92	87	1.95131e-11	0.000106475	8.31062e-05	0.000162708
cyanothece_clustered_spectra.mgf	16161	CID	492.267	-0.123988	2	K.-17.027QEVGKAAAAR.V	gi|172035020-ref|YP_001801521.1	82	81	1.60961e-13	8.85061e-07	0	0
cyanothece_clustered_spectra.mgf	16166	CID	492.27	-9.54692	2	K.YAIHPVAGR.M	gi|172035757-ref|YP_001802258.1	92	92	8.70928e-13	4.75231e-06	0	0
cyanothece_clustered_spectra.mgf	16175	CID	492.28	0.743908	2	R.AIQQGIEPK.L	gi|172035066-ref|YP_001801567.1	100	94	6.67749e-11	0.000364364	0.000271276	0.000508495
cyanothece_clustered_spectra.mgf	16186	CID	492.285	1.85975	3	K.QVANVEIVGYVKR.I	gi|172039113-ref|YP_001805614.1	75	44	2.60348e-11	0.000145566	0.000130406	0.000256115
cyanothece_clustered_spectra.mgf	16195	CID	492.298	0.37194	2	K.VPIQAAIGSK.V	gi|172039631-ref|YP_001806132.1	92	92	1.07798e-12	5.92736e-06	0	0
cyanothece_clustered_spectra.mgf	16206	CID	492.577	-0.681504	3	P.MAYVLWDKFM+15.995R.F	gi|172039540-ref|YP_001806041.1	101	74	4.91345e-13	2.71913e-06	0	0
cyanothece_clustered_spectra.mgf	16213	CID	492.601	2.16832	3	R.YTTIDSKNPAPIR.W	gi|172036523-ref|YP_001803024.1	115	85	4.0355e-13	2.25633e-06	0	0
cyanothece_clustered_spectra.mgf	16215	CID	492.609	4.08878	3	R.QASASLEAAKALTSK.A	gi|172037565-ref|YP_001804066.1	103	102	3.91167e-18	2.20403e-11	0	0
cyanothece_clustered_spectra.mgf	16219	CID	492.614	1.67266	3	-.MKILVLNAGSSSQK.S	gi|172035716-ref|YP_001802217.1	77	60	6.74397e-12	3.78628e-05	1.77775e-05	3.45077e-05
cyanothece_clustered_spectra.mgf	16224	CID	492.782	-15.8536	2	K.ALSQVEIPK.R	gi|172039312-ref|YP_001805813.1	88	85	4.83648e-11	0.000263907	0.000187257	0.000370302
cyanothece_clustered_spectra.mgf	16245	CID	492.76	1.91989	2	K.VLEHTETR.D	gi|172039291-ref|YP_001805792.1	102	102	1.39665e-11	7.55099e-05	3.43802e-05	6.70533e-05
cyanothece_clustered_spectra.mgf	16251	CID	492.76	-2.16761	2	R.YLPTTAYR.L	gi|172036954-ref|YP_001803455.1	62	61	2.33533e-11	0.000126259	8.31062e-05	0.000162708
cyanothece_clustered_spectra.mgf	16261	CID	492.782	-1.73401	2	K.IAINQAQAR.L	gi|172037271-ref|YP_001803772.1	111	110	9.16336e-11	0.000500008	0.000336977	0.000612638
cyanothece_clustered_spectra.mgf	16284	CID	492.911	-3.09564	3	K.NVAHEVDDRFFK.N	gi|172035295-ref|YP_001801796.1	91	86	2.26373e-16	1.25969e-09	0	0
cyanothece_clustered_spectra.mgf	16285	CID	492.913	-5.75785	3	K.SELHTFSVGVEGSK.D	gi|172038916-ref|YP_001805417.1	137	88	7.30377e-11	0.000410057	0.000271276	0
cyanothece_clustered_spectra.mgf	16290	CID	492.931	-1.42394	3	R.VNYVNAAIEAKER.G	gi|172037049-ref|YP_001803550.1	106	85	1.65087e-14	9.23035e-08	0	0
cyanothece_clustered_spectra.mgf	16306	CID	493.214	-2.28937	2	R.MAQDFSMR.S	gi|172039314-ref|YP_001805815.1	92	88	2.79891e-12	1.51322e-05	0	0
cyanothece_clustered_spectra.mgf	16332	CID	493.253	-0.18561	2	K.AFAEYVGTK.H	gi|172037603-ref|YP_001804104.1	87	78	2.09186e-11	0.000114145	8.31062e-05	0.000162708
cyanothece_clustered_spectra.mgf	16335	CID	493.258	0.494955	3	R.FANAIFEPLWNR.Q	gi|172037449-ref|YP_001803950.1	132	103	3.45117e-12	1.92046e-05	0	0
cyanothece_clustered_spectra.mgf	16360	CID	493.28	-0.433066	3	K.KGIDKATEFLVEK.I	gi|172036259-ref|YP_001802760.1	106	94	1.7812e-14	9.95902e-08	0	0
cyanothece_clustered_spectra.mgf	16377	CID	493.293	-0.12373	2	R.KVAQEAIAR.A	gi|172035208-ref|YP_001801709.1	119	119	1.22937e-11	6.70817e-05	3.43802e-05	6.70533e-05
cyanothece_clustered_spectra.mgf	16379	CID	493.297	-0.866102	3	K.VPDVHFLLPISLK.E	gi|172036745-ref|YP_001803246.1	108	102	2.68368e-15	1.5e-08	0	0
cyanothece_clustered_spectra.mgf	16383	CID	493.306	0.680498	2	K.VTIQGIGLGK.L	gi|172036696-ref|YP_001803197.1	81	80	4.87825e-12	2.68235e-05	0	0
cyanothece_clustered_spectra.mgf	16385	CID	493.309	1.60844	3	K.IAVVVPIGGNLNIAK.E	gi|172037192-ref|YP_001803693.1	112	109	4.69982e-18	2.64812e-11	0	0
cyanothece_clustered_spectra.mgf	16395	CID	493.567	-0.432814	3	R.GNLRGDPDESYQK.M	gi|172037182-ref|YP_001803683.1	133	103	8.59818e-13	4.80741e-06	0	0
cyanothece_clustered_spectra.mgf	16396	CID	493.568	-0.618305	3	R.MVADSRDTEVEAR.L	gi|172038157-ref|YP_001804658.1	76	59	1.49842e-13	8.37794e-07	0	0
cyanothece_clustered_spectra.mgf	16398	CID	493.578	-2.65865	3	K.ASDTFKNGGSPELR.G	gi|172036389-ref|YP_001802890.1	102	91	2.16327e-14	1.21453e-07	0	0
cyanothece_clustered_spectra.mgf	16402	CID	493.588	-0.30914	3	R.ALPQFNHDNPAVR.E	gi|172035310-ref|YP_001801811.1	81	54	3.30406e-11	0.000184736	0.000160671	0
cyanothece_clustered_spectra.mgf	16407	CID	493.593	3.09138	3	K.GKPLTVYGDGSQTR.S	gi|172038335-ref|YP_001804836.1	155	126	2.1986e-15	1.23437e-08	0	0
cyanothece_clustered_spectra.mgf	16427	CID	493.733	0.988959	2	R.ADIDYAYR.T	gi|172038933-ref|YP_001805434.1	95	87	7.0751e-11	0.000382514	0.000271276	0.000490346
cyanothece_clustered_spectra.mgf	16429	CID	493.736	-0.432666	2	P.MGVFEFEK.F	gi|172039132-ref|YP_001805633.1	115	102	9.46453e-11	0.000511698	0.000336977	0.000612638
cyanothece_clustered_spectra.mgf	16441	CID	493.75	-1.42158	2	K.GYNTYAIGK.W	gi|172036168-ref|YP_001802669.1	83	82	1.69153e-12	9.23e-06	0	0
cyanothece_clustered_spectra.mgf	16449	CID	493.769	0.247222	2	K.FKASGFTTK.V	gi|172034990-ref|YP_001801491.1	128	107	2.97371e-11	0.000162264	0.000145652	0.000286515
cyanothece_clustered_spectra.mgf	16463	CID	493.785	-0.18541	2	K.VVGNILSER.R	gi|172039399-ref|YP_001805900.1	76	74	1.57934e-11	8.61786e-05	3.43802e-05	6.70533e-05
cyanothece_clustered_spectra.mgf	16500	CID	493.968	0.0617805	3	R.VIAIVSPESAPIKR.I	gi|172039503-ref|YP_001806004.1	131	95	1.38045e-12	7.75028e-06	0	0
cyanothece_clustered_spectra.mgf	16517	CID	494.241	0.617464	2	K.SDDIPADVR.M	gi|172039571-ref|YP_001806072.1	98	98	1.2816e-12	6.9932e-06	0	0
cyanothece_clustered_spectra.mgf	16540	CID	494.265	0.987895	2	R.AQLEGNTVR.L	gi|172037567-ref|YP_001804068.1	104	102	3.59812e-11	0.000196335	0.000172246	0.000340357
cyanothece_clustered_spectra.mgf	16543	CID	494.269	1.23486	3	K.QLVHALFAEAPER.Y	gi|172038953-ref|YP_001805454.1	160	99	8.22857e-11	0.000460075	0.000313414	0
cyanothece_clustered_spectra.mgf	16555	CID	494.272	-0.308712	2	R.VHGSALFTR.G	gi|172035539-ref|YP_001802040.1	113	113	9.49333e-13	5.18014e-06	0	0
cyanothece_clustered_spectra.mgf	16589	CID	494.55	1.91294	3	K.DDENINSQPFM+15.995R.W	gi|172038079-ref|YP_001804580.1	85	69	1.44062e-11	8.01653e-05	3.43802e-05	0
cyanothece_clustered_spectra.mgf	16596	CID	494.596	1.91277	3	K.LGQPAPTLSGGEAQR.V	gi|172038604-ref|YP_001805105.1	94	71	1.72484e-13	9.7186e-07	0	0
cyanothece_clustered_spectra.mgf	16599	CID	494.606	5.12119	3	K.VVKLEVDPNPESR.T	gi|172035946-ref|YP_001802447.1	72	51	3.21697e-12	1.79867e-05	0	0
cyanothece_clustered_spectra.mgf	16601	CID	494.618	2.22118	3	K.TVGIKDFSINFLK.R	gi|172038036-ref|YP_001804537.1	92	75	2.90487e-14	1.62417e-07	0	0
cyanothece_clustered_spectra.mgf	16608	CID	494.748	4.0711	2	K.SNQDFIHK.L	gi|172037448-ref|YP_001803949.1	105	98	2.22188e-11	0.000120125	8.31062e-05	0.000162708
cyanothece_clustered_spectra.mgf	16616	CID	494.763	1.72708	2	R.VNQGVSTQR.Q	gi|172035836-ref|YP_001802337.1	105	97	2.99004e-11	0.000163154	0.000145652	0.000286515
cyanothece_clustered_spectra.mgf	16644	CID	494.789	3.45398	2	K.VKELGDLSK.E	gi|172035369-ref|YP_001801870.1	105	105	1.70647e-11	9.31155e-05	6.78104e-05	0.000132468
cyanothece_clustered_spectra.mgf	16662	CID	494.916	0.801608	3	R.VDDTATYTLGEAVK.A	gi|172038926-ref|YP_001805427.1	88	71	7.40671e-13	4.15837e-06	0	0
cyanothece_clustered_spectra.mgf	16663	CID	494.918	1.66487	3	R.TAMSQPVVLDHER.G	gi|172037086-ref|YP_001803587.1	132	126	1.12758e-17	6.3045e-11	0	0
cyanothece_clustered_spectra.mgf	16666	CID	494.93	0.986567	3	K.AQNIKDYVAFWK.G	gi|172037652-ref|YP_001804153.1	95	68	2.94233e-12	1.6373e-05	0	0
cyanothece_clustered_spectra.mgf	16667	CID	494.93	0.986567	3	R.FIRLEEPEFFR.I	gi|304570677-ref|YP_001805489.2	124	124	4.21233e-14	2.33113e-07	0	0
cyanothece_clustered_spectra.mgf	16671	CID	494.933	0.43162	3	K.LYFLEEDIKGQK.A	gi|172037286-ref|YP_001803787.1	116	109	8.93136e-14	4.97e-07	0	0
cyanothece_clustered_spectra.mgf	16672	CID	494.935	-0.431618	3	R.LTEGITLEHGGSLR.V	gi|172038677-ref|YP_001805178.1	104	81	2.89407e-11	0.000162482	0.000130406	0
cyanothece_clustered_spectra.mgf	16673	CID	494.952	-0.863206	3	R.YGLIEAVVHLVNR.D	gi|172038329-ref|YP_001804830.1	121	100	4.38893e-13	2.45393e-06	0	0
cyanothece_clustered_spectra.mgf	16688	CID	495.249	0.924311	2	K.AQAETNEVK.G	gi|172038079-ref|YP_001804580.1	86	80	2.06584e-11	0.000112725	8.31062e-05	3.45077e-05
cyanothece_clustered_spectra.mgf	16712	CID	495.27	-0.862652	2	K.SALM+15.995DIVPK.M	gi|172038319-ref|YP_001804820.1	71	59	7.25202e-11	0.000395714	0.000271276	0.000508495
cyanothece_clustered_spectra.mgf	16713	CID	495.273	1.35559	2	N.ASTIVSNAAR.A	gi|172037564-ref|YP_001804065.1	133	119	1.06098e-11	5.83392e-05	1.77775e-05	3.45077e-05
cyanothece_clustered_spectra.mgf	16714	CID	495.272	-0.677795	2	R.GLTTAGINSR.W	gi|172037224-ref|YP_001803725.1	90	90	1.23025e-12	6.76466e-06	0	0
cyanothece_clustered_spectra.mgf	16727	CID	495.28	9.36584	3	R.NSHGETISITALIK.T	gi|172038359-ref|YP_001804860.1	129	107	1.01492e-12	5.69811e-06	0	0
cyanothece_clustered_spectra.mgf	16738	CID	495.305	3.82006	2	R.STVAIATAKK.L	gi|172036145-ref|YP_001802646.1	85	76	2.45241e-12	1.34848e-05	0	0
cyanothece_clustered_spectra.mgf	16740	CID	495.307	0.431294	2	-.MIISITALK.G	gi|172037361-ref|YP_001803862.1	119	119	3.09776e-11	0.000169033	0.000145652	0.000286515
cyanothece_clustered_spectra.mgf	16749	CID	495.576	0.43106	3	R.FGEAEPLSNHDLR.L	gi|172038306-ref|YP_001804807.1	87	76	3.03421e-14	1.69648e-07	0	0
cyanothece_clustered_spectra.mgf	16755	CID	495.591	-0.492625	3	K.AISVEEDPEVVAAR.Q	gi|172038093-ref|YP_001804594.1	164	126	1.94768e-12	1.09349e-05	0	0
cyanothece_clustered_spectra.mgf	16760	CID	495.609	1.10837	3	R.QGIETAFVEHLIK.Q	gi|172039570-ref|YP_001806071.1	119	112	3.30146e-16	1.84591e-09	0	0
cyanothece_clustered_spectra.mgf	16761	CID	495.61	0.862062	3	R.DLIAQGVVAGGM+15.995IPK.V	gi|172038137-ref|YP_001804638.1	122	118	6.3838e-17	3.59695e-10	0	0
cyanothece_clustered_spectra.mgf	16765	CID	495.619	-0.492597	3	-.VSIRPDEISSIIR.E	gi|172039401-ref|YP_001805902.1	171	128	2.41625e-12	1.35097e-05	0	0
cyanothece_clustered_spectra.mgf	16780	CID	495.747	1.72365	2	R.DSAINSAQGK.A	gi|172038519-ref|YP_001805020.1	138	129	2.57103e-12	1.41371e-05	0	0
cyanothece_clustered_spectra.mgf	16788	CID	495.755	-0.923366	2	R.QAIASVMDR.Q	gi|172037532-ref|YP_001804033.1	62	56	4.61418e-11	0.000251778	0.000172246	0.000340357
cyanothece_clustered_spectra.mgf	16790	CID	495.756	1.10804	2	K.SVGEAMAIGR.T	gi|172036953-ref|YP_001803454.1	141	136	1.83715e-12	1.01018e-05	0	0
cyanothece_clustered_spectra.mgf	16793	CID	495.759	0.554016	2	R.GIDSTELGAK.I	gi|172036378-ref|YP_001802879.1	116	115	1.77864e-11	9.78004e-05	6.78104e-05	0.000132468
cyanothece_clustered_spectra.mgf	16799	CID	495.77	1.60046	4	K.IALPKDDIPWAEAEQKR.L	gi|172035840-ref|YP_001802341.1	134	117	1.22952e-16	6.96896e-10	0	0
cyanothece_clustered_spectra.mgf	16805	CID	495.772	0.0615557	2	R.VFQGVGVER.V	gi|172035717-ref|YP_001802218.1	158	137	1.24516e-11	6.79437e-05	3.43802e-05	3.45077e-05
cyanothece_clustered_spectra.mgf	16807	CID	495.776	0.677107	2	R.AWTILAGMK.A	gi|172036051-ref|YP_001802552.1	103	98	2.41541e-12	1.31799e-05	0	0
cyanothece_clustered_spectra.mgf	16816	CID	495.803	0.553967	2	P.FAVGVLSGLK.G	gi|172035256-ref|YP_001801757.1	137	124	1.90441e-11	0.000104716	8.31062e-05	0.000162708
cyanothece_clustered_spectra.mgf	16830	CID	495.917	-0.553839	3	R.AAGADFLEFFLER.V	gi|172036583-ref|YP_001803084.1	142	121	1.46785e-11	8.20702e-05	3.43802e-05	0
cyanothece_clustered_spectra.mgf	16833	CID	495.92	0.615373	3	R.VRDESVPGPNPYR.W	gi|172038039-ref|YP_001804540.1	117	87	1.64759e-11	9.21197e-05	6.78104e-05	0
cyanothece_clustered_spectra.mgf	16836	CID	495.923	0	3	R.DDLGNKPDNIKEK.I	gi|172035620-ref|YP_001802121.1	83	52	9.26211e-11	0.000517863	0.000336977	0.000316516
cyanothece_clustered_spectra.mgf	16848	CID	495.948	1.53835	3	K.SVVVSVKSPEGIER.K	gi|172035193-ref|YP_001801694.1	115	75	6.4369e-12	3.61388e-05	1.77775e-05	0
cyanothece_clustered_spectra.mgf	16851	CID	495.968	0.492251	3	R.SLSASLLKPLLSEK.K	gi|172035054-ref|YP_001801555.1	111	87	5.47064e-12	3.07139e-05	0	0
cyanothece_clustered_spectra.mgf	16865	CID	496.233	0.922478	2	R.DLSDEDVAK.L	gi|172038950-ref|YP_001805451.1	96	91	3.31439e-12	1.80853e-05	0	0
cyanothece_clustered_spectra.mgf	16875	CID	496.245	-0.122994	3	K.YGGAAM+15.995KDSSLKDK.V	gi|172038137-ref|YP_001804638.1	106	82	1.3707e-13	7.69553e-07	0	0
cyanothece_clustered_spectra.mgf	16877	CID	496.248	0.36898	2	K.WGDEFLPK.I	gi|172035843-ref|YP_001802344.1	94	91	3.65365e-11	0.000197534	0.000172246	0.000340357
cyanothece_clustered_spectra.mgf	16878	CID	496.247	-0.92245	2	R.GLLASEMDR.V	gi|172038483-ref|YP_001804984.1	39	33	5.25792e-11	0.000286904	0.000247789	0.000490346
cyanothece_clustered_spectra.mgf	16882	CID	496.249	-2.33686	3	K.FEPHAVAVTM+15.995PGSK.M	gi|172035582-ref|YP_001802083.1	111	96	8.67083e-13	4.86808e-06	0	0
cyanothece_clustered_spectra.mgf	16890	CID	496.253	-0.184488	2	R.AEMSELRR.L	gi|172038343-ref|YP_001804844.1	76	70	5.96643e-11	0.000322574	0.000258595	0.000508495
cyanothece_clustered_spectra.mgf	16891	CID	496.255	0.553462	3	K.TPLTEAVAAADSQGR.F	gi|172037565-ref|YP_001804066.1	177	135	7.94868e-14	4.47868e-07	0	0
cyanothece_clustered_spectra.mgf	16895	CID	496.256	-0.122991	3	R.KLESYAEDKTFR.Q	gi|172036518-ref|YP_001803019.1	108	108	2.91347e-15	1.62125e-08	0	0
cyanothece_clustered_spectra.mgf	16896	CID	496.257	1.29141	2	K.TEALTVSDR.L	gi|172039656-ref|YP_001806157.1	113	113	2.42974e-12	1.32582e-05	0	0
cyanothece_clustered_spectra.mgf	16915	CID	496.265	0.67644	3	R.M+15.995ARPGAIGEDIGKR.V	gi|172035836-ref|YP_001802337.1	134	122	2.13974e-13	1.20132e-06	0	0
cyanothece_clustered_spectra.mgf	16919	CID	496.269	0.184482	2	R.ATVEIETTK.G	gi|172035421-ref|YP_001801922.1	108	108	3.35823e-12	1.83246e-05	0	0
cyanothece_clustered_spectra.mgf	16933	CID	496.279	0	3	R.EVLEKQATEGVKR.R	gi|172039259-ref|YP_001805760.1	100	89	7.59611e-14	4.24713e-07	0	0
cyanothece_clustered_spectra.mgf	16939	CID	496.282	-0.307462	2	R.YPLSTALAR.P	gi|172039283-ref|YP_001805784.1	130	130	3.99522e-12	2.18004e-05	0	0
cyanothece_clustered_spectra.mgf	16942	CID	496.288	1.22983	3	R.VVKEKLENSLEAK.A	gi|172036764-ref|YP_001803265.1	95	76	5.14042e-13	2.87411e-06	0	0
cyanothece_clustered_spectra.mgf	16950	CID	496.3	-0.737882	2	K.LLHAIAPEK.D	gi|172035727-ref|YP_001802228.1	68	68	1.79311e-11	9.7843e-05	6.78104e-05	0.000132468
cyanothece_clustered_spectra.mgf	16962	CID	496.58	1.1062	3	K.NNNLQQDYTHIK.Q	gi|172038660-ref|YP_001805161.1	90	60	6.51625e-11	0.000362607	0.000258595	0.000508495
cyanothece_clustered_spectra.mgf	16972	CID	496.604	1.53632	3	K.QGLIAEIEALESSK.A	gi|172038570-ref|YP_001805071.1	148	100	6.04457e-11	0.000339362	0.000258595	0
cyanothece_clustered_spectra.mgf	16973	CID	496.604	1.53632	3	R.SILDILEESAELR.E	gi|172039400-ref|YP_001805901.1	159	157	1.81508e-14	1.01485e-07	0	0
cyanothece_clustered_spectra.mgf	17006	CID	496.766	1.41295	2	R.VVMVEYPR.R	gi|172036539-ref|YP_001803040.1	89	89	1.9989e-12	1.0807e-05	0	0
cyanothece_clustered_spectra.mgf	17014	CID	496.77	-8.41611	2	K.NTAEIGLFK.I	gi|172036637-ref|YP_001803138.1	50	43	6.31598e-11	0.000344638	0.000258595	0.000508495
cyanothece_clustered_spectra.mgf	17020	CID	496.774	-0.368589	2	R.LLGYQSPSK.L	gi|172038483-ref|YP_001804984.1	119	113	5.17429e-11	0.000282341	0.000247789	0.000132468
cyanothece_clustered_spectra.mgf	17026	CID	496.782	0.430014	2	R.TLQWFGIK.D	gi|172038675-ref|YP_001805176.1	127	127	6.4247e-11	0.000347351	0.000258595	0.000508495
cyanothece_clustered_spectra.mgf	17038	CID	496.868	3.13242	5	R.AVYNLDEPIILEDLTPGTHTIR.V	gi|172038656-ref|YP_001805157.1	172	117	2.05923e-15	1.17889e-08	0	0
cyanothece_clustered_spectra.mgf	17044	CID	496.915	1.04404	3	K.DGQTTNIAAVDVER.I	gi|172036236-ref|YP_001802737.1	144	123	7.21164e-13	4.04885e-06	0	0
cyanothece_clustered_spectra.mgf	17045	CID	496.915	1.04404	3	R.PIDGKGDINTSESR.L	gi|172039401-ref|YP_001805902.1	105	93	1.60699e-14	9.02215e-08	0	0
cyanothece_clustered_spectra.mgf	17052	CID	496.928	-0.307062	3	K.NRTTLGIGAGQMNR.V	gi|172039267-ref|YP_001805768.1	139	87	1.13132e-11	6.35158e-05	3.43802e-05	0
cyanothece_clustered_spectra.mgf	17055	CID	496.932	0.61412	3	R.RVNTFIEANPEAK.I	gi|172037518-ref|YP_001804019.1	139	106	1.77778e-11	9.9399e-05	6.78104e-05	0.000132468
cyanothece_clustered_spectra.mgf	17062	CID	497.218	1.53442	2	R.DPAFSEGDR.Q	gi|172038650-ref|YP_001805151.1	120	120	5.91549e-13	3.22785e-06	0	0
cyanothece_clustered_spectra.mgf	17077	CID	497.248	0	2	K.EIDEVFNK.K	gi|172039472-ref|YP_001805973.1	85	84	4.0968e-11	0.000221493	0.000172246	0.000340357
cyanothece_clustered_spectra.mgf	17083	CID	497.253	-1.22745	2	K.DLAGLDFSR.M	gi|172036472-ref|YP_001802973.1	115	113	1.79964e-11	9.81991e-05	6.78104e-05	0.000132468
cyanothece_clustered_spectra.mgf	17084	CID	497.258	-0.73646	3	K.GDTILNNATGKTER.V	gi|172036966-ref|YP_001803467.1	70	37	6.96798e-11	0.000391205	0.000271276	0
cyanothece_clustered_spectra.mgf	17088	CID	497.262	-1.9025	2	R.VMVGFDGIR.T	gi|172037465-ref|YP_001803966.1	115	106	6.70584e-12	3.65911e-05	1.77775e-05	3.45077e-05
cyanothece_clustered_spectra.mgf	17100	CID	497.261	-0.122743	3	K.IAYILHPDTFDGK.T	gi|172037697-ref|YP_001804198.1	106	65	6.53285e-11	0.000365264	0.000258595	0
cyanothece_clustered_spectra.mgf	17151	CID	497.596	1.96256	3	-.MNKEELVNMIAAK.T	gi|172036192-ref|YP_001802693.1	149	119	2.30643e-13	1.28957e-06	0	0
cyanothece_clustered_spectra.mgf	17153	CID	497.595	-2.20788	3	K.EADVEFIADALGLK.E	gi|172035738-ref|YP_001802239.1	143	114	3.55876e-12	1.998e-05	0	0
cyanothece_clustered_spectra.mgf	17154	CID	497.6	0.367977	3	R.AGEGPTLIEALTYR.F	gi|172035208-ref|YP_001801709.1	170	132	2.38903e-12	1.34128e-05	0	0
cyanothece_clustered_spectra.mgf	17171	CID	497.73	1.7781	2	K.AENM+15.995GLSEK.I	gi|172038356-ref|YP_001804857.1	56	47	4.37042e-11	0.000238476	0.000172246	0.000340357
cyanothece_clustered_spectra.mgf	17172	CID	497.74	3.12694	2	K.AMGMISQEK.A	gi|172035722-ref|YP_001802223.1	95	88	7.50632e-12	4.09591e-05	1.77775e-05	3.45077e-05
cyanothece_clustered_spectra.mgf	17192	CID	497.756	6.19238	2	R.TKQDVTM+15.995R.E	gi|172036931-ref|YP_001803432.1	70	70	3.19627e-11	0.000172806	0.000145652	0.000286515
cyanothece_clustered_spectra.mgf	17195	CID	497.763	-1.65535	2	K.ASNFVVETK.E	gi|172035144-ref|YP_001801645.1	82	82	9.37317e-13	5.11457e-06	0	0
cyanothece_clustered_spectra.mgf	17199	CID	497.76	-1.10358	2	R.VAGLM+15.995NAFR.V	gi|172036860-ref|YP_001803361.1	88	88	2.68092e-12	1.46287e-05	0	0
cyanothece_clustered_spectra.mgf	17201	CID	497.764	0.367856	2	K.ALETELYR.I	gi|172035983-ref|YP_001802484.1	72	72	8.77627e-11	0.000474488	0.000327478	0.000612638
cyanothece_clustered_spectra.mgf	17224	CID	497.79	-6.49841	2	K.LGVSGGVHLR.A	gi|172036976-ref|YP_001803477.1	88	85	2.95721e-11	0.000162605	0.000130406	0.000256115
cyanothece_clustered_spectra.mgf	17252	CID	497.922	-2.3903	3	R.YKLQNQENADLR.T	gi|172036063-ref|YP_001802564.1	111	88	5.11429e-13	2.84593e-06	0	0
cyanothece_clustered_spectra.mgf	17256	CID	497.943	-1.40961	3	R.LAIAEGAVHGISPEK.V	gi|172036647-ref|YP_001803148.1	112	67	9.3024e-12	5.24143e-05	1.77775e-05	0
cyanothece_clustered_spectra.mgf	17278	CID	498.236	2.94007	3	R.FREIYDYMAER.V	gi|172036280-ref|YP_001802781.1	132	100	7.63761e-13	4.22669e-06	0	0
cyanothece_clustered_spectra.mgf	17284	CID	498.249	0.244999	2	R.NQTNISYR.A	gi|172036232-ref|YP_001802733.1	88	88	2.54385e-11	0.000137533	0.000115491	0.000226303
cyanothece_clustered_spectra.mgf	17289	CID	498.254	-14.9445	2	R.TAETLFTGR.S	gi|172038332-ref|YP_001804833.1	90	67	3.70548e-11	0.000202193	0.000172246	0.000340357
cyanothece_clustered_spectra.mgf	17314	CID	498.269	3.91984	2	R.SSPVVHVDR.L	gi|172036916-ref|YP_001803417.1	80	80	1.84651e-13	1.00757e-06	0	0
cyanothece_clustered_spectra.mgf	17322	CID	498.278	2.44985	3	K.QDVLLFIDNIFR.F	gi|172037726-ref|YP_001804227.1	73	55	5.05015e-11	0.000281024	0.00023343	0
cyanothece_clustered_spectra.mgf	17333	CID	498.286	1.53113	2	K.IGSHVANVAK.S	gi|172037049-ref|YP_001803550.1	106	106	6.34423e-14	3.48843e-07	0	0
cyanothece_clustered_spectra.mgf	17342	CID	498.306	1.10237	2	R.TLVHWVLK.-	gi|172035624-ref|YP_001802125.1	121	121	1.04913e-11	5.6721e-05	1.77775e-05	3.45077e-05
cyanothece_clustered_spectra.mgf	17354	CID	498.578	1.53023	3	K.EKFFYNNFQTR.T	gi|172037567-ref|YP_001804068.1	129	118	2.01692e-13	1.11618e-06	0	0
cyanothece_clustered_spectra.mgf	17360	CID	498.588	0.856913	3	K.ELTEDDVKEFLR.D	gi|172036949-ref|YP_001803450.1	96	93	7.50088e-15	4.17398e-08	0	0
cyanothece_clustered_spectra.mgf	17395	CID	498.74	-1.77449	2	K.TSLGYDNAR.D	gi|172038845-ref|YP_001805346.1	118	118	1.08024e-12	5.89443e-06	0	0
cyanothece_clustered_spectra.mgf	17396	CID	498.743	0.244756	2	R.FPQSFQDK.N	gi|172036160-ref|YP_001802661.1	102	101	5.01407e-11	0.000271085	0.00023343	0.000461609
cyanothece_clustered_spectra.mgf	17397	CID	498.742	-1.77448	2	R.DFYHVTSK.E	gi|172037305-ref|YP_001803806.1	94	94	2.21925e-12	1.19983e-05	0	0
cyanothece_clustered_spectra.mgf	17398	CID	498.747	-1.65209	2	K.ELTETFEK.V	gi|172038108-ref|YP_001804609.1	87	78	8.93437e-11	0.000483035	0.000336977	0.000612638
cyanothece_clustered_spectra.mgf	17399	CID	498.752	3.67129	2	P.TMYAAVNAR.V	gi|172038659-ref|YP_001805160.1	104	87	1.97083e-11	0.00010754	8.31062e-05	0.000162708
cyanothece_clustered_spectra.mgf	17408	CID	498.762	-1.52966	2	R.SFLIGMNSK.S	gi|172035054-ref|YP_001801555.1	125	115	5.02871e-11	0.000274397	0.00023343	6.70533e-05
cyanothece_clustered_spectra.mgf	17445	CID	498.933	-1.83497	3	K.AKPYVMDLSELTK.I	gi|172038847-ref|YP_001805348.1	139	109	8.41744e-12	4.70635e-05	1.77775e-05	3.45077e-05
cyanothece_clustered_spectra.mgf	17447	CID	498.937	0.917479	3	R.DRFLFVQEAIEK.A	gi|172038079-ref|YP_001804580.1	151	117	2.29639e-12	1.27787e-05	0	0
cyanothece_clustered_spectra.mgf	17448	CID	498.936	1.5903	3	R.QGLQDGGIILHESK.G	gi|172037140-ref|YP_001803641.1	86	83	4.57359e-14	2.56776e-07	0	0
cyanothece_clustered_spectra.mgf	17462	CID	499.231	-3.78999	2	R.DGSYLGRET.-	gi|172037037-ref|YP_001803538.1	81	74	5.24392e-11	0.00028614	0.000247789	0.000490346
cyanothece_clustered_spectra.mgf	17464	CID	499.234	2.26177	2	K.AEEFSATSR.E	gi|172036329-ref|YP_001802830.1	128	126	2.60304e-12	1.42038e-05	0	0
cyanothece_clustered_spectra.mgf	17468	CID	499.238	-0.978052	2	K.SGNSGTATFR.F	gi|172036514-ref|YP_001803015.1	97	91	5.09958e-13	2.80405e-06	0	0
cyanothece_clustered_spectra.mgf	17472	CID	499.241	-2.38398	2	R.DYTAAAMVR.V	gi|172035514-ref|YP_001802015.1	131	126	5.28263e-13	2.88252e-06	0	0
cyanothece_clustered_spectra.mgf	17480	CID	499.242	-0.366767	2	K.TEVMGASFR.N	gi|172039600-ref|YP_001806101.1	112	107	3.19131e-11	0.000174137	0.000145652	0.000286515
cyanothece_clustered_spectra.mgf	17481	CID	499.243	1.65045	2	R.LAM+15.995NTFER.K	gi|172037115-ref|YP_001803616.1	91	91	3.73717e-11	0.000202049	0.000172246	0.000340357
cyanothece_clustered_spectra.mgf	17505	CID	499.26	2.62841	2	K.GSFFNLAGGK.G	gi|172035196-ref|YP_001801697.1	94	94	2.09252e-13	1.15059e-06	0	0
cyanothece_clustered_spectra.mgf	17513	CID	499.271	-0.550118	2	R.EFSLIFGGK.I	gi|172035519-ref|YP_001802020.1	77	74	8.88423e-11	0.000484777	0.000336977	0.000612638
cyanothece_clustered_spectra.mgf	17522	CID	499.288	-1.71142	3	R.LSPIPPKQPIDYK.D	gi|172038260-ref|YP_001804761.1	92	61	6.22547e-12	3.48078e-05	1.77775e-05	0
cyanothece_clustered_spectra.mgf	17525	CID	499.291	-0.488974	3	K.QIVRPSITPEVTR.K	gi|172039140-ref|YP_001805641.1	79	58	5.89987e-11	0.000329873	0.000258595	0
cyanothece_clustered_spectra.mgf	17526	CID	499.293	-0.122243	2	R.VNAISAGPIR.T	gi|172035376-ref|YP_001801877.1	119	119	8.1025e-13	4.45524e-06	0	0
cyanothece_clustered_spectra.mgf	17527	CID	499.296	-0.672333	3	R.EILLHTAPHLVRP.L	gi|172037523-ref|YP_001804024.1	99	78	2.97929e-12	1.66578e-05	0	0
cyanothece_clustered_spectra.mgf	17529	CID	499.298	3.36166	3	R.EILLHTAPHLVRP.L	gi|172037523-ref|YP_001804024.1	103	67	1.60551e-11	8.97671e-05	5.15269e-05	0
cyanothece_clustered_spectra.mgf	17531	CID	499.305	-1.34464	2	R.VKNPIDLAK.Y	gi|172038466-ref|YP_001804967.1	73	70	1.32981e-11	7.25626e-05	3.43802e-05	6.70533e-05
cyanothece_clustered_spectra.mgf	17545	CID	499.577	-0.244347	3	R.FYFKDTDKYNR.F	gi|172036528-ref|YP_001803029.1	86	70	4.92934e-14	2.72792e-07	0	0
cyanothece_clustered_spectra.mgf	17549	CID	499.591	1.2217	3	R.MHPLIPDELEFR.S	gi|172039220-ref|YP_001805721.1	115	103	1.71523e-12	9.54468e-06	0	0
cyanothece_clustered_spectra.mgf	17553	CID	499.6	-2.74877	3	K.YLIADWGIDKFR.G	gi|172038093-ref|YP_001804594.1	117	70	9.15905e-11	0.00050967	0.000336977	0
cyanothece_clustered_spectra.mgf	17556	CID	499.621	0.855141	3	R.GKLFTFNLSTLQK.R	gi|172035720-ref|YP_001802221.1	114	91	4.13442e-11	0.000231164	0.000172246	0.000340357
cyanothece_clustered_spectra.mgf	17591	CID	499.756	3.41965	2	K.IGTEHASQR.R	gi|172039193-ref|YP_001805694.1	108	108	1.86556e-12	1.01796e-05	0	0
cyanothece_clustered_spectra.mgf	17608	CID	499.792	-1.46545	2	R.WILLSNPR.L	gi|172036544-ref|YP_001803045.1	114	114	5.93305e-11	0.000320769	0.000258595	0.000508495
cyanothece_clustered_spectra.mgf	17617	CID	499.784	-2.19821	2	R.-17.027QLKAEGITR.Y	gi|172039171-ref|YP_001805672.1	82	82	1.54247e-11	8.41667e-05	3.43802e-05	6.70533e-05
cyanothece_clustered_spectra.mgf	17619	CID	499.79	-1.4044	2	R.LAVAQQGGVR.M	gi|172036548-ref|YP_001803049.1	96	90	4.18497e-11	0.000230114	0.000172246	0.000340357
cyanothece_clustered_spectra.mgf	17630	CID	499.913	1.64824	3	R.KLEEFVDDAEFR.K	gi|172036544-ref|YP_001803045.1	150	110	1.34851e-12	7.504e-06	0	0
cyanothece_clustered_spectra.mgf	17635	CID	499.938	-11.0486	3	R.IANKDIPDILEEK.R	gi|172039160-ref|YP_001805661.1	109	86	1.10891e-12	6.20014e-06	0	0
cyanothece_clustered_spectra.mgf	17636	CID	499.936	3.47946	3	R.SGPMTPWGKPALGAK.T	gi|172038930-ref|YP_001805431.1	116	73	2.89239e-11	0.000162972	0.000130406	0.000256115
cyanothece_clustered_spectra.mgf	17637	CID	499.935	-0.244172	3	K.GLAVDPETGEVIAAR.G	gi|172038332-ref|YP_001804833.1	164	158	1.6966e-17	9.55948e-11	0	0
cyanothece_clustered_spectra.mgf	17650	CID	500.227	1.5862	2	K.YLDGAAM+15.995DK.L	gi|172037822-ref|YP_001804323.1	98	98	1.44853e-12	7.904e-06	0	0
cyanothece_clustered_spectra.mgf	17652	CID	500.226	-0.366045	2	K.DVDGAYMTK.V	gi|1346343-Contaminant:	109	109	1.30114e-13	7.1e-07	0	0
cyanothece_clustered_spectra.mgf	17665	CID	500.258	-1.03706	3	K.YFEGLKSPIADMK.N	gi|172035624-ref|YP_001802125.1	115	93	2.36137e-13	1.32029e-06	0	0
cyanothece_clustered_spectra.mgf	17668	CID	500.249	0.366029	3	R.TAM+15.995SQPVVLDHER.G	gi|172037086-ref|YP_001803587.1	120	119	2.25307e-17	1.25973e-10	0	0
cyanothece_clustered_spectra.mgf	17669	CID	500.249	1.34211	2	R.AFYNESLR.F	gi|172036428-ref|YP_001802929.1	97	97	8.41047e-11	0.00045471	0.000313414	0.000400987
cyanothece_clustered_spectra.mgf	17670	CID	500.249	0.366029	3	R.LKEAGEELGHEMR.V	gi|172037559-ref|YP_001804060.1	117	111	3.69001e-16	2.06315e-09	0	0
cyanothece_clustered_spectra.mgf	17673	CID	500.25	-0.0610047	2	R.EGDHIGLMK.H	gi|172037493-ref|YP_001803994.1	65	56	1.40978e-11	7.69263e-05	3.43802e-05	6.70533e-05
cyanothece_clustered_spectra.mgf	17677	CID	500.259	1.03706	3	R.IAENAGQNGAVVAER.V	gi|172036259-ref|YP_001802760.1	212	153	6.83318e-14	3.85e-07	0	0
cyanothece_clustered_spectra.mgf	17679	CID	500.26	-1.7691	2	K.IATFEQYK.N	gi|172035054-ref|YP_001801555.1	102	102	5.42998e-11	0.000293571	0.000258595	0.000508495
cyanothece_clustered_spectra.mgf	17685	CID	500.264	1.76909	3	R.VSSDPSQSPPKLEK.K	gi|172035180-ref|YP_001801681.1	89	58	5.94222e-12	3.33615e-05	1.77775e-05	0
cyanothece_clustered_spectra.mgf	17691	CID	500.269	-6.2832	2	R.FAGHTTPIR.S	gi|172038494-ref|YP_001804995.1	53	50	1.53892e-12	8.3973e-06	0	0
cyanothece_clustered_spectra.mgf	17698	CID	500.272	-0.30501	2	R.FAGHTTPIR.S	gi|172038494-ref|YP_001804995.1	52	39	6.2366e-11	0.000340307	0.000258595	0
cyanothece_clustered_spectra.mgf	17700	CID	500.279	0	3	K.GTGEVLKNPTVLDR.V	gi|172036915-ref|YP_001803416.1	100	88	3.93827e-15	2.21107e-08	0	0
cyanothece_clustered_spectra.mgf	17722	CID	500.295	-0.548992	2	K.QIAEQAIVK.A	gi|172039399-ref|YP_001805900.1	94	94	3.98141e-11	0.00021725	0.000172246	0.000340357
cyanothece_clustered_spectra.mgf	17724	CID	500.297	2.50096	3	R.IAIIESVLSPESIK.V	gi|172035229-ref|YP_001801730.1	114	86	2.09341e-11	0.000117531	8.31062e-05	0
cyanothece_clustered_spectra.mgf	17728	CID	500.301	0.182995	2	K.VQVGLLASGR.Y	gi|172036967-ref|YP_001803468.1	117	113	1.22901e-12	6.75784e-06	0	0
cyanothece_clustered_spectra.mgf	17731	CID	500.3	2.01296	2	K.VLMDLPAIK.K	gi|172039185-ref|YP_001805686.1	48	43	3.09588e-11	0.00016893	0.000145652	0.000286515
cyanothece_clustered_spectra.mgf	17733	CID	500.302	-1.82995	2	R.IGYPVVVRP.S	gi|172036953-ref|YP_001803454.1	92	76	5.00709e-12	2.73217e-05	0	0
cyanothece_clustered_spectra.mgf	17744	CID	500.47	2.43912	5	K.WVIISDQRPDLDVYVAEARPR.W	gi|172038655-ref|YP_001805156.1	172	79	5.41274e-12	3.09383e-05	0	0
cyanothece_clustered_spectra.mgf	17791	CID	500.758	-1.09697	2	R.YVTELYGR.I	gi|172036389-ref|YP_001802890.1	116	116	1.38051e-11	7.46372e-05	3.43802e-05	6.70533e-05
cyanothece_clustered_spectra.mgf	17793	CID	500.76	-8.28811	2	R.KATQYFSR.R	gi|172039402-ref|YP_001805903.1	66	61	6.59357e-11	0.00035648	0.000258595	0.000256115
cyanothece_clustered_spectra.mgf	17796	CID	500.76	-4.26596	2	R.LGANNQGAQK.V	gi|172036040-ref|YP_001802541.1	37	37	5.18932e-13	2.8534e-06	0	0
cyanothece_clustered_spectra.mgf	17797	CID	500.76	2.92525	2	R.HFETPIEK.R	gi|172038016-ref|YP_001804517.1	72	68	3.89801e-11	0.000210745	0.000172246	0.000340357
cyanothece_clustered_spectra.mgf	17798	CID	500.762	-0.304711	2	R.LGANNQGAQK.V	gi|172036040-ref|YP_001802541.1	108	108	5.18932e-13	2.8534e-06	0	0
cyanothece_clustered_spectra.mgf	17799	CID	500.763	1.70638	2	K.INTPQQSGR.A	gi|172054974-ref|YP_001806301.1	62	61	1.05968e-11	5.78228e-05	1.77775e-05	3.45077e-05
cyanothece_clustered_spectra.mgf	17802	CID	500.77	15.6622	2	R.LGANNQGAQK.V	gi|172036040-ref|YP_001802541.1	56	56	5.18932e-13	2.8534e-06	0	0
cyanothece_clustered_spectra.mgf	17804	CID	500.775	0.548467	2	R.TGDLRVPDK.D	gi|172038430-ref|YP_001804931.1	109	103	2.61764e-12	1.42835e-05	0	0
cyanothece_clustered_spectra.mgf	17814	CID	500.781	1.34068	2	K.QEVGKAAAAR.V	gi|172035020-ref|YP_001801521.1	93	91	7.29027e-13	4.00862e-06	0	0
cyanothece_clustered_spectra.mgf	17818	CID	500.788	1.4016	2	K.DVLQAVVEK.I	gi|172036673-ref|YP_001803174.1	100	97	4.98201e-11	0.000271849	0.00023343	0.000461609
cyanothece_clustered_spectra.mgf	17829	CID	500.792	-1.82816	2	R.IVDSLIGQR.A	gi|172037462-ref|YP_001803963.1	83	80	8.39166e-11	0.0004579	0.000313414	0.000593014
cyanothece_clustered_spectra.mgf	17830	CID	500.793	0.182816	2	R.IDVNQVKGK.K	gi|172039041-ref|YP_001805542.1	119	119	6.75298e-12	3.68483e-05	1.77775e-05	3.45077e-05
cyanothece_clustered_spectra.mgf	17832	CID	500.794	2.19379	2	K.TVAERPLSK.E	gi|172036481-ref|YP_001802982.1	65	63	1.28661e-11	7.02053e-05	3.43802e-05	6.70533e-05
cyanothece_clustered_spectra.mgf	17850	CID	500.921	0.60923	3	K.QLEPEAGDMLKNR.D	gi|172035135-ref|YP_001801636.1	115	114	8.04686e-17	4.49916e-10	0	0
cyanothece_clustered_spectra.mgf	17861	CID	500.95	-1.70574	3	R.VRIAETLAENEKK.I	gi|172038484-ref|YP_001804985.1	108	78	1.66098e-11	9.28689e-05	6.78104e-05	3.45077e-05
cyanothece_clustered_spectra.mgf	17865	CID	500.953	1.5839	3	R.FILPTDIGQVEIR.E	gi|172039353-ref|YP_001805854.1	179	127	4.26919e-12	2.38699e-05	0	0
cyanothece_clustered_spectra.mgf	17876	CID	501.249	0.913247	2	M.ANNPEIDTK.T	gi|172036806-ref|YP_001803307.1	106	93	5.5903e-11	0.000305041	0.000258595	0.000508495
cyanothece_clustered_spectra.mgf	17881	CID	501.237	-1.76565	3	K.ANNFDLM+15.995YEQIK.A	gi|172035911-ref|YP_001802412.1	87	85	5.42512e-14	3.01889e-07	0	0
cyanothece_clustered_spectra.mgf	17885	CID	501.246	-0.487067	3	R.QNETGGQQQLAEAK.E	gi|172039398-ref|YP_001805899.1	170	114	4.68453e-11	0.000263005	0.000172246	0
cyanothece_clustered_spectra.mgf	17906	CID	501.266	-1.46114	2	R.TPDLGEITR.Q	gi|172035727-ref|YP_001802228.1	105	105	5.1486e-12	2.80939e-05	0	0
cyanothece_clustered_spectra.mgf	17907	CID	501.273	1.33937	2	R.GQATDIQIR.A	gi|172036825-ref|YP_001803326.1	76	63	5.64885e-11	0.000308235	0.000258595	0.000162708
cyanothece_clustered_spectra.mgf	17928	CID	501.285	0.182636	2	R.VEKGDNLVK.K	gi|172036049-ref|YP_001802550.1	86	76	8.86902e-11	0.000483948	0.000336977	0.000612638
cyanothece_clustered_spectra.mgf	17947	CID	501.308	-1.40014	2	K.KVLVTGATGR.T	gi|172038788-ref|YP_001805289.1	115	115	3.21878e-13	1.76988e-06	0	0
cyanothece_clustered_spectra.mgf	17954	CID	501.578	-2.61625	3	R.GNWTEEQAEVAIR.A	gi|172037566-ref|YP_001804067.1	153	140	1.01651e-14	5.68352e-08	0	0
cyanothece_clustered_spectra.mgf	17956	CID	501.583	-0.121685	3	K.GSTDQHAYVQQLR.E	gi|172035582-ref|YP_001802083.1	152	126	5.1028e-13	2.85307e-06	0	0
cyanothece_clustered_spectra.mgf	17958	CID	501.598	0.243363	3	K.DWFNHIPAYLVK.E	gi|172038622-ref|YP_001805123.1	108	98	1.45807e-14	8.11365e-08	0	0
cyanothece_clustered_spectra.mgf	17962	CID	501.606	2.55528	3	K.LVGEVIMAATAAGGSR.S	gi|172039042-ref|YP_001805543.1	147	112	5.94227e-15	3.35876e-08	0	0
cyanothece_clustered_spectra.mgf	17967	CID	501.618	-1.94682	3	K.ITIEKTELQGDKK.T	gi|172035912-ref|YP_001802413.1	84	60	2.65162e-11	0.000148257	0.000130406	0.000256115
cyanothece_clustered_spectra.mgf	17975	CID	501.731	2.00722	2	K.YESLGDYR.L	gi|172039609-ref|YP_001806110.1	68	68	1.27593e-11	6.89827e-05	3.43802e-05	6.70533e-05
cyanothece_clustered_spectra.mgf	17978	CID	501.734	0.85154	2	R.GAGIGGGNDER.E	gi|172036185-ref|YP_001802686.1	117	110	5.55485e-13	3.07409e-06	0	0
cyanothece_clustered_spectra.mgf	17985	CID	501.751	0.0608222	4	R.ETLADAGYAVPEQHYAIR.N	gi|172035163-ref|YP_001801664.1	135	93	3.56422e-14	2.02521e-07	0	0
cyanothece_clustered_spectra.mgf	17990	CID	501.765	1.33805	2	K.EVALGKDDR.V	gi|172037673-ref|YP_001804174.1	112	112	4.06872e-12	2.22014e-05	0	0
cyanothece_clustered_spectra.mgf	17992	CID	501.765	1.33805	2	K.LEAQQASQK.Q	gi|172036027-ref|YP_001802528.1	116	116	2.45882e-11	0.000134168	9.91506e-05	0.000194225
cyanothece_clustered_spectra.mgf	17993	CID	501.765	1.33805	2	R.LVDGLGASDR.L	gi|172037673-ref|YP_001804174.1	84	79	2.18865e-12	1.20345e-05	0	0
cyanothece_clustered_spectra.mgf	17995	CID	501.772	0.0608196	2	K.ALEHTIYR.H	gi|172039458-ref|YP_001805959.1	102	102	2.48713e-11	0.000134466	9.91506e-05	0.000194225
cyanothece_clustered_spectra.mgf	18005	CID	501.783	0.912275	2	R.TAIGVQTQGK.I	gi|172039623-ref|YP_001806124.1	66	59	2.08887e-11	0.000114858	8.31062e-05	0.000162708
cyanothece_clustered_spectra.mgf	18016	CID	501.796	1.76369	2	R.EGLTGVISVK.V	gi|172035674-ref|YP_001802175.1	90	84	3.74524e-11	0.000205936	0.000172246	0.000340357
cyanothece_clustered_spectra.mgf	18021	CID	501.8	-1.45959	2	K.KSSQAAVALK.I	gi|172038846-ref|YP_001805347.1	83	83	5.34206e-12	2.93738e-05	0	0
cyanothece_clustered_spectra.mgf	18034	CID	501.94	2.73597	3	-.TKTITPSSQGLDQK.W	gi|172038955-ref|YP_001805456.1	139	125	9.90429e-15	5.56059e-08	0	0
cyanothece_clustered_spectra.mgf	18038	CID	501.944	0.607988	3	R.QEAEYVPGKLLTR.Y	gi|172037485-ref|YP_001803986.1	69	53	3.23188e-13	1.807e-06	0	0
cyanothece_clustered_spectra.mgf	18041	CID	501.957	2.3103	3	-.GAIETVPSVVFKTR.V	gi|172038039-ref|YP_001804540.1	109	73	3.35931e-12	1.88602e-05	0	0
cyanothece_clustered_spectra.mgf	18052	CID	502.23	1.45834	2	K.DSGSHEMIK.K	gi|218247391-ref|YP_002372762.1	105	105	3.27357e-13	1.78626e-06	0	0
cyanothece_clustered_spectra.mgf	18063	CID	502.246	-2.91658	2	K.AM+15.995QPSQTPK.F	gi|172038266-ref|YP_001804767.1	75	68	1.59357e-11	8.6955e-05	3.43802e-05	6.70533e-05
cyanothece_clustered_spectra.mgf	18075	CID	502.261	-0.789885	3	R.KFFFIFDDNRR.I	gi|172037072-ref|YP_001803573.1	110	101	4.8929e-14	2.70776e-07	0	0
cyanothece_clustered_spectra.mgf	18093	CID	502.27	0.789872	2	K.TISHINYR.T	gi|172035569-ref|YP_001802070.1	61	58	2.02553e-11	0.00010951	8.31062e-05	0.000162708
cyanothece_clustered_spectra.mgf	18099	CID	502.278	0.182275	3	K.MSIPATKVPAFSAGK.L	gi|172036660-ref|YP_001803161.1	117	84	7.94025e-13	4.47394e-06	0	0
cyanothece_clustered_spectra.mgf	18101	CID	502.28	-0.30379	2	K.QTGVITAGTR.K	gi|172037710-ref|YP_001804211.1	59	54	7.6002e-11	0.000417904	0.000301023	0.000567689
cyanothece_clustered_spectra.mgf	18103	CID	502.279	-2.30881	2	R.GDLTNSLKR.L	gi|172035651-ref|YP_001802152.1	87	74	5.85077e-11	0.000319253	0.000258595	0.000508495
cyanothece_clustered_spectra.mgf	18116	CID	502.287	-1.15439	3	K.IIAFKIEDQGSKR.I	gi|172037382-ref|YP_001803883.1	113	96	2.00109e-12	1.11885e-05	0	0
cyanothece_clustered_spectra.mgf	18120	CID	502.293	0.486052	2	R.SVVNSLEKK.L	gi|172039618-ref|YP_001806119.1	90	87	5.25493e-11	0.000286741	0.000247789	0.000490346
cyanothece_clustered_spectra.mgf	18127	CID	502.31	1.15434	3	R.FKTAIPLLVVFEK.A	gi|172037361-ref|YP_001803862.1	122	98	1.95956e-12	1.09563e-05	0	0
cyanothece_clustered_spectra.mgf	18140	CID	502.585	-0.850096	3	R.NGMLEVKHAYESK.G	gi|172035582-ref|YP_001802083.1	88	69	3.58852e-12	2.00641e-05	0	0
cyanothece_clustered_spectra.mgf	18147	CID	502.604	1.09294	3	R.NLLQNGEISYNLK.S	gi|172039243-ref|YP_001805744.1	108	105	6.91835e-15	3.86818e-08	0	0
cyanothece_clustered_spectra.mgf	18148	CID	502.604	1.09294	3	K.NKEVVIVDEFTGR.V	gi|172036860-ref|YP_001803361.1	109	88	3.62613e-13	2.02744e-06	0	0
cyanothece_clustered_spectra.mgf	18149	CID	502.604	1.09294	3	K.IVNEKNEYLVER.L	gi|172038519-ref|YP_001805020.1	108	99	1.00466e-14	5.5906e-08	0	0
cyanothece_clustered_spectra.mgf	18180	CID	502.762	-3.21708	2	R.EFWPAVQK.G	gi|172036966-ref|YP_001803467.1	97	87	4.81084e-11	0.000260097	0.000187257	0.000370302
cyanothece_clustered_spectra.mgf	18183	CID	502.768	2.91357	2	K.DATAEEIKK.S	gi|172036270-ref|YP_001802771.1	90	90	6.13498e-12	3.34762e-05	1.77775e-05	3.45077e-05
cyanothece_clustered_spectra.mgf	18189	CID	502.772	-4.30959	2	K.IASTWEGIK.A	gi|172039600-ref|YP_001806101.1	109	104	5.30135e-12	2.89274e-05	0	0
cyanothece_clustered_spectra.mgf	18207	CID	502.786	-0.182091	4	R.LLIAASGTGGHVFPALGVAEK.L	gi|172036199-ref|YP_001802700.1	113	55	2.48573e-11	0.000142081	9.91506e-05	0
cyanothece_clustered_spectra.mgf	18218	CID	502.795	1.88158	2	K.GVTMTALLAK.A	gi|172037663-ref|YP_001804164.1	101	94	5.00744e-12	2.75339e-05	0	0
cyanothece_clustered_spectra.mgf	18223	CID	502.803	0.12139	2	-.TKLTITEAK.K	gi|172036528-ref|YP_001803029.1	104	104	3.35615e-11	0.000183132	0.000160671	0.000316516
cyanothece_clustered_spectra.mgf	18231	CID	502.911	0.121364	3	K.FVSDNNVTDPKDR.K	gi|172039645-ref|YP_001806146.1	77	51	1.60653e-12	8.98244e-06	0	0
cyanothece_clustered_spectra.mgf	18232	CID	502.92	-0.910211	3	K.EMAATVGDKETLNK.I	gi|172038060-ref|YP_001804561.1	83	79	3.09979e-16	1.74032e-09	0	0
cyanothece_clustered_spectra.mgf	18236	CID	502.924	1.88109	3	R.DLSQNPEEYKKR.T	gi|172039657-ref|YP_001806158.1	86	62	2.83098e-12	1.57534e-05	0	0
cyanothece_clustered_spectra.mgf	18238	CID	502.926	-1.39564	3	-.MNKEELVNM+15.995IAAK.T	gi|172036192-ref|YP_001802693.1	119	108	2.01184e-15	1.12486e-08	0	0
cyanothece_clustered_spectra.mgf	18280	CID	503.257	3.33522	2	K.EAGINLNKM+15.995.-	gi|172035053-ref|YP_001801554.1	57	57	3.94745e-11	0.000215397	0.000172246	0.000340357
cyanothece_clustered_spectra.mgf	18282	CID	503.258	-0.24256	3	K.SSDSNIAATAATALSK.T	gi|172038193-ref|YP_001804694.1	141	120	1.51652e-16	8.57182e-10	0	0
cyanothece_clustered_spectra.mgf	18287	CID	503.264	1.57662	3	K.ADSLISGAANAVYQK.F	gi|172037565-ref|YP_001804066.1	146	136	8.58946e-15	4.83973e-08	0	0
cyanothece_clustered_spectra.mgf	18289	CID	503.268	2.12236	3	K.SFLEELDGKRGTR.G	gi|172037449-ref|YP_001803950.1	87	63	1.36327e-11	7.62233e-05	3.43802e-05	6.70533e-05
cyanothece_clustered_spectra.mgf	18291	CID	503.268	0	4	R.LKTIYDAIQSSEDKDKR.L	gi|172055054-ref|YP_001806381.1	152	113	7.56981e-15	4.29059e-08	0	0
cyanothece_clustered_spectra.mgf	18311	CID	503.274	0.970211	2	K.TAQMLSGLGK.T	gi|172037849-ref|YP_001804350.1	112	110	4.25951e-13	2.34213e-06	0	0
cyanothece_clustered_spectra.mgf	18338	CID	503.308	-0.363804	2	K.AGFLTAVAKK.E	gi|172038193-ref|YP_001804694.1	93	88	8.16624e-12	4.49028e-05	1.77775e-05	3.45077e-05
cyanothece_clustered_spectra.mgf	18382	CID	503.751	-0.484645	2	R.TLNGFDSPR.V	gi|172037293-ref|YP_001803794.1	92	87	1.77145e-12	9.66611e-06	0	0
cyanothece_clustered_spectra.mgf	18386	CID	503.754	2.12032	2	K.SVGEAM+15.995AIGR.T	gi|172036953-ref|YP_001803454.1	113	109	1.53515e-12	8.44115e-06	0	0
cyanothece_clustered_spectra.mgf	18388	CID	503.754	2.12032	2	R.QAIASVM+15.995DR.Q	gi|172037532-ref|YP_001804033.1	84	84	4.90752e-12	2.67784e-05	0	0
cyanothece_clustered_spectra.mgf	18393	CID	503.764	0.363475	2	R.VDFAAGAVEK.M	gi|172036193-ref|YP_001802694.1	110	102	1.49179e-11	8.20274e-05	3.43802e-05	6.70533e-05
cyanothece_clustered_spectra.mgf	18398	CID	503.769	-0.848098	2	R.IEANFLGSR.L	gi|172035736-ref|YP_001802237.1	102	101	9.31545e-12	5.08308e-05	1.77775e-05	3.45077e-05
cyanothece_clustered_spectra.mgf	18435	CID	503.91	2.66472	3	K.GVMSPHDLPEGSQR.S	gi|172037138-ref|YP_001803639.1	136	106	3.65955e-13	2.05459e-06	0	0
cyanothece_clustered_spectra.mgf	18441	CID	503.927	0.545036	3	K.VQDAIEDISNHLR.G	gi|172035421-ref|YP_001801922.1	150	116	4.41851e-13	2.47047e-06	0	0
cyanothece_clustered_spectra.mgf	18449	CID	503.949	0.847797	3	K.ALSNFEIIFNTLK.H	gi|172039468-ref|YP_001805969.1	113	99	2.4954e-12	1.39523e-05	0	0
cyanothece_clustered_spectra.mgf	18450	CID	503.949	0.847797	3	R.IYTEKPTIFIER.L	gi|172055250-ref|YP_001806577.1	110	80	3.73397e-11	0.000207783	0.000172246	0.000340357
cyanothece_clustered_spectra.mgf	18465	CID	504.24	2.23932	3	R.ALLDENGDPVTTHE.-	gi|172039134-ref|YP_001805635.1	103	65	8.58369e-11	0.000481916	0.000327478	0
cyanothece_clustered_spectra.mgf	18470	CID	504.241	-1.33148	2	R.ALMGSNMQR.Q	gi|172038401-ref|YP_001804902.1	90	81	3.43392e-12	1.87375e-05	0	0
cyanothece_clustered_spectra.mgf	18475	CID	504.245	0.121043	2	R.GLLASEM+15.995DR.V	gi|172038483-ref|YP_001804984.1	95	89	1.58521e-11	8.64988e-05	3.43802e-05	6.70533e-05
cyanothece_clustered_spectra.mgf	18478	CID	504.246	1.87616	3	R.SPTGEIIFGGETM+15.995R.F	gi|172035575-ref|YP_001802076.1	113	84	2.48777e-11	0.000139671	9.91506e-05	0
cyanothece_clustered_spectra.mgf	18482	CID	504.256	0.36312	2	R.SAYVEVDPK.Q	gi|172037905-ref|YP_001804406.1	123	123	4.29747e-13	2.345e-06	0	0
cyanothece_clustered_spectra.mgf	18485	CID	504.262	1.08935	2	K.LADAIYEGR.H	gi|172035621-ref|YP_001802122.1	135	135	5.08662e-12	2.77557e-05	0	0
cyanothece_clustered_spectra.mgf	18487	CID	504.264	1.08934	2	K.VGEFWLEK.G	gi|172037054-ref|YP_001803555.1	123	123	1.48885e-11	8.04947e-05	3.43802e-05	6.70533e-05
cyanothece_clustered_spectra.mgf	18510	CID	504.286	1.51291	2	R.IALPAETHR.Q	gi|172036504-ref|YP_001803005.1	99	99	2.34968e-12	1.28213e-05	0	0
cyanothece_clustered_spectra.mgf	18512	CID	504.288	1.45239	2	K.FFINLTPR.W	gi|172036878-ref|YP_001803379.1	100	100	7.80853e-11	0.000422167	0.000313414	0.000593014
cyanothece_clustered_spectra.mgf	18520	CID	504.298	0.36309	2	K.TASFVLTLR.S	gi|172035421-ref|YP_001801922.1	115	111	1.97517e-11	0.000107777	8.31062e-05	6.70533e-05
cyanothece_clustered_spectra.mgf	18532	CID	504.503	-0.0604904	4	K.LMSVSKELAEEHYDVHK.E	gi|172035604-ref|YP_001802105.1	95	56	2.96121e-12	1.67842e-05	0	0
cyanothece_clustered_spectra.mgf	18543	CID	504.591	-1.14912	3	K.APQAAGVIHTDFER.G	gi|172036051-ref|YP_001802552.1	124	106	4.19381e-15	2.35454e-08	0	0
cyanothece_clustered_spectra.mgf	18545	CID	504.597	1.51198	3	R.TLIKQDFDAGFEK.V	gi|172036625-ref|YP_001803126.1	88	75	1.27894e-13	7.15078e-07	0	0
cyanothece_clustered_spectra.mgf	18547	CID	504.616	1.20954	3	K.VTPGAPVTIELTDAK.T	gi|172035651-ref|YP_001802152.1	120	103	1.5197e-14	8.56274e-08	0	0
cyanothece_clustered_spectra.mgf	18555	CID	504.628	0.967607	3	K.QGLILPETTIIDAK.S	gi|172034981-ref|YP_001801482.1	111	96	4.34202e-14	2.43775e-07	0	0
cyanothece_clustered_spectra.mgf	18556	CID	504.628	0.967607	3	K.QGLILPETTIIDAK.S	gi|172034981-ref|YP_001801482.1	52	29	3.88848e-11	0.000218312	0.000172246	0
cyanothece_clustered_spectra.mgf	18575	CID	504.747	1.02784	2	K.YNTQNNVR.I	gi|172039673-ref|YP_001806174.1	91	77	7.48106e-11	0.000404462	0.000271276	0.000508495
cyanothece_clustered_spectra.mgf	18581	CID	504.756	1.75334	2	K.VSGSGIETMK.M	gi|172035624-ref|YP_001802125.1	113	113	7.96234e-14	4.37817e-07	0	0
cyanothece_clustered_spectra.mgf	18591	CID	504.762	1.81378	2	R.FSVDNWLK.N	gi|172036921-ref|YP_001803422.1	97	91	2.24333e-11	0.000121285	8.31062e-05	0.000162708
cyanothece_clustered_spectra.mgf	18600	CID	504.772	0.725498	2	R.AFSTLEGVGK.G	gi|172035233-ref|YP_001801734.1	99	93	6.25014e-12	3.4367e-05	1.77775e-05	3.45077e-05
cyanothece_clustered_spectra.mgf	18603	CID	504.777	-0.48366	2	R.SSFELAAKR.L	gi|172039606-ref|YP_001806107.1	88	88	6.91831e-12	3.77505e-05	1.77775e-05	3.45077e-05
cyanothece_clustered_spectra.mgf	18607	CID	504.783	0.241827	2	K.IAAHAADIAR.H	gi|172037938-ref|YP_001804439.1	69	68	5.24268e-13	2.88274e-06	0	0
cyanothece_clustered_spectra.mgf	18608	CID	504.79	0.362736	2	K.VGDKVLYSK.Y	gi|172036258-ref|YP_001802759.1	126	126	2.76072e-12	1.50642e-05	0	0
cyanothece_clustered_spectra.mgf	18616	CID	504.801	-0.120909	2	R.IHNSVLGIR.S	gi|172035903-ref|YP_001802404.1	110	110	6.7823e-12	3.70084e-05	1.77775e-05	3.45077e-05
cyanothece_clustered_spectra.mgf	18629	CID	504.921	2.78026	3	R.TEYKQIYGNPGSR.I	gi|172037325-ref|YP_001803826.1	135	96	5.39882e-12	3.01859e-05	0	0
cyanothece_clustered_spectra.mgf	18630	CID	504.921	-2.05497	3	R.M+15.995HPLIPDELEFR.S	gi|172039220-ref|YP_001805721.1	115	85	3.45901e-11	0.000192482	0.000160671	0.000316516
cyanothece_clustered_spectra.mgf	18632	CID	504.931	1.26922	3	K.AAGIEKGSAQPNNQK.V	gi|172035142-ref|YP_001801643.1	126	76	5.17846e-11	0.000291781	0.000247789	0
cyanothece_clustered_spectra.mgf	18634	CID	504.933	2.59888	3	R.TQRELQNTFFTK.L	gi|172037824-ref|YP_001804325.1	104	87	3.67217e-12	2.04344e-05	0	0
cyanothece_clustered_spectra.mgf	18635	CID	504.936	1.08789	3	K.GREQELIDIFHR.W	gi|172036125-ref|YP_001802626.1	141	117	2.32885e-12	1.29593e-05	0	0
cyanothece_clustered_spectra.mgf	18644	CID	505.026	-0.181283	4	R.ALLHQGLTISTEYATSRR.F	gi|172039193-ref|YP_001805694.1	121	63	2.47154e-12	1.40434e-05	0	0
cyanothece_clustered_spectra.mgf	18659	CID	505.241	-2.35567	2	R.IEQGFEMR.R	gi|172036473-ref|YP_001802974.1	93	93	3.08626e-11	0.000166858	0.000145652	0.000286515
cyanothece_clustered_spectra.mgf	18668	CID	505.251	-0.120802	2	K.SGDIEGYLR.H	gi|172036815-ref|YP_001803316.1	111	111	4.73677e-12	2.58467e-05	0	0
cyanothece_clustered_spectra.mgf	18671	CID	505.26	-0.724796	2	R.DLIFNMTR.K	gi|172035539-ref|YP_001802040.1	120	120	2.51036e-11	0.000135722	9.91506e-05	0.000194225
cyanothece_clustered_spectra.mgf	18672	CID	505.26	-0.724796	2	K.AMGQYVNVK.V	gi|172039429-ref|YP_001805930.1	122	122	2.88149e-13	1.57232e-06	0	0
cyanothece_clustered_spectra.mgf	18684	CID	505.264	0.724792	2	R.FTLDEGLSK.A	gi|172039171-ref|YP_001805672.1	104	100	4.63819e-11	0.000253088	0.000172246	0.000340357
cyanothece_clustered_spectra.mgf	18685	CID	505.272	5.43588	2	R.VYLGAETTR.S	gi|172036662-ref|YP_001803163.1	125	116	9.87937e-12	5.39078e-05	1.77775e-05	0
cyanothece_clustered_spectra.mgf	18697	CID	505.273	0.0603982	3	K.SALETVMTVLHAGGK.F	gi|172035674-ref|YP_001802175.1	109	78	9.73589e-12	5.48568e-05	1.77775e-05	0
cyanothece_clustered_spectra.mgf	18700	CID	505.279	0.845565	2	R.NIYSLLMR.I	gi|172039465-ref|YP_001805966.1	119	119	5.77219e-11	0.000312073	0.000258595	0.000508495
cyanothece_clustered_spectra.mgf	18707	CID	505.287	-0.905947	2	R.LSPLDSHLK.A	gi|172038809-ref|YP_001805310.1	63	56	2.90609e-11	0.000158574	0.000130406	0.000256115
cyanothece_clustered_spectra.mgf	18708	CID	505.287	1.26833	3	K.AILGKGVGVGQGSASGR.A	gi|172038333-ref|YP_001804834.1	96	77	4.98201e-14	2.82382e-07	0	0
cyanothece_clustered_spectra.mgf	18724	CID	505.308	-0.362364	3	R.YPLSTALARPLIAK.L	gi|172039283-ref|YP_001805784.1	116	66	3.61788e-11	0.000203119	0.000172246	6.70533e-05
cyanothece_clustered_spectra.mgf	18737	CID	505.59	-0.241441	3	K.LKDNDANLGGENVR.E	gi|172035674-ref|YP_001802175.1	142	102	5.48594e-12	3.07998e-05	0	0
cyanothece_clustered_spectra.mgf	18750	CID	505.614	-0.663932	3	R.AGNDDRLIATSLLR.A	gi|172039468-ref|YP_001805969.1	120	92	3.74553e-13	2.10286e-06	0	0
cyanothece_clustered_spectra.mgf	18767	CID	505.732	2.95683	2	K.AEYDAAQSR.L	gi|172037725-ref|YP_001804226.1	91	86	8.08433e-12	4.4113e-05	1.77775e-05	3.45077e-05
cyanothece_clustered_spectra.mgf	18769	CID	505.735	-1.81029	2	K.AM+15.995GMISQEK.A	gi|172035722-ref|YP_001802223.1	89	88	4.74605e-12	2.58973e-05	0	0
cyanothece_clustered_spectra.mgf	18780	CID	505.75	2.59468	2	R.TNLSEAYGR.N	gi|172039184-ref|YP_001805685.1	77	77	1.43564e-12	7.83372e-06	0	0
cyanothece_clustered_spectra.mgf	18788	CID	505.77	-1.20678	2	R.GMVNYSLVK.F	gi|172037710-ref|YP_001804211.1	99	96	6.37689e-12	3.47962e-05	1.77775e-05	3.45077e-05
cyanothece_clustered_spectra.mgf	18796	CID	505.772	-0.965417	2	K.VAVAHVGDSR.V	gi|172035066-ref|YP_001801567.1	59	47	6.72453e-11	0.000369755	0.000271276	0.000508495
cyanothece_clustered_spectra.mgf	18826	CID	505.925	0.904806	3	K.YAHDEGFPVKPQK.I	gi|172039140-ref|YP_001805641.1	78	56	6.38927e-13	3.57236e-06	0	0
cyanothece_clustered_spectra.mgf	18836	CID	505.942	-0.723819	3	R.VRDLSDEDVAKLR.A	gi|172038950-ref|YP_001805451.1	159	122	6.3177e-12	3.53235e-05	1.77775e-05	0
cyanothece_clustered_spectra.mgf	18838	CID	505.945	0.30159	3	R.VLAM+15.995DTAPLIGDKR.Y	gi|172039340-ref|YP_001805841.1	70	53	2.7466e-13	1.542e-06	0	0
cyanothece_clustered_spectra.mgf	18839	CID	505.947	4.22226	3	R.VLAM+15.995DTAPLIGDKR.Y	gi|172039340-ref|YP_001805841.1	76	67	1.2725e-14	7.1442e-08	0	0
cyanothece_clustered_spectra.mgf	18843	CID	505.958	-2.2317	3	-.TQLDIKTEDIVIK.N	gi|172038049-ref|YP_001804550.1	133	114	9.83676e-13	5.49992e-06	0	0
cyanothece_clustered_spectra.mgf	18845	CID	505.97	1.38725	3	K.IVTTFLPVHLFTK.A	gi|172054948-ref|YP_001806275.1	108	76	2.26038e-12	1.26382e-05	0	0
cyanothece_clustered_spectra.mgf	18863	CID	506.244	4.82261	3	R.DASYSVQMYVPTR.L	gi|172038401-ref|YP_001804902.1	137	115	2.03168e-13	1.136e-06	0	0
cyanothece_clustered_spectra.mgf	18872	CID	506.259	0.180842	2	K.ISTHDPDVK.Q	gi|172036638-ref|YP_001803139.1	85	70	7.92124e-11	0.000432231	0.000313414	0.000593014
cyanothece_clustered_spectra.mgf	18888	CID	506.27	-0.723351	3	K.QGKIETLDESLQR.N	gi|172039342-ref|YP_001805843.1	87	61	6.58853e-11	0.000368377	0.000258595	0
cyanothece_clustered_spectra.mgf	18890	CID	506.279	-0.241113	2	K.TSYITWLK.K	gi|172038622-ref|YP_001805123.1	83	83	1.82543e-11	9.86914e-05	6.78104e-05	0.000132468
cyanothece_clustered_spectra.mgf	18893	CID	506.283	0.5425	2	R.AQVAPNQVGK.L	gi|172035887-ref|YP_001802388.1	81	76	5.53323e-13	3.0425e-06	0	0
cyanothece_clustered_spectra.mgf	18895	CID	506.28	-0.180834	3	R.VPTPDVSVVDLTFK.T	gi|172038525-ref|YP_001805026.1	122	107	3.4829e-14	1.95541e-07	0	0
cyanothece_clustered_spectra.mgf	18899	CID	506.283	0.964444	3	K.GKVDINKSATENLK.I	gi|172038887-ref|YP_001805388.1	118	92	7.31172e-14	4.10503e-07	0	0
cyanothece_clustered_spectra.mgf	18901	CID	506.283	0.5425	2	K.DPGAVGLGGLR.E	gi|172037380-ref|YP_001803881.1	125	125	2.72856e-14	1.51e-07	0	0
cyanothece_clustered_spectra.mgf	18908	CID	506.296	1.38635	2	K.NLDAIIQPK.A	gi|172036048-ref|YP_001802549.1	111	99	3.21848e-11	0.00017562	0.000145652	0.000286515
cyanothece_clustered_spectra.mgf	18921	CID	506.315	3.0137	2	K.GQPIVVASIK.G	gi|172037049-ref|YP_001803550.1	79	76	2.76698e-12	1.52145e-05	0	0
cyanothece_clustered_spectra.mgf	18937	CID	506.597	1.14457	3	K.SHDLWFLTETLR.W	gi|172035221-ref|YP_001801722.1	133	102	3.47229e-11	0.000193221	0.000160671	0
cyanothece_clustered_spectra.mgf	18945	CID	506.617	0.542142	3	R.TLASSAVGGILEMIR.H	gi|172035376-ref|YP_001801877.1	175	162	1.15295e-14	6.5e-08	0	0
cyanothece_clustered_spectra.mgf	18947	CID	506.62	2.2288	3	R.LTEKEITLQVTDK.F	gi|172039160-ref|YP_001805661.1	140	125	1.13716e-13	6.3581e-07	0	0
cyanothece_clustered_spectra.mgf	18973	CID	506.768	0.3011	2	K.GFFVGQVMK.E	gi|172036589-ref|YP_001803090.1	100	90	3.11023e-11	0.000169713	0.000145652	0.000286515
cyanothece_clustered_spectra.mgf	18974	CID	506.769	-0.18066	2	K.STVYISSQK.A	gi|172036504-ref|YP_001803005.1	114	114	3.31056e-12	1.80644e-05	0	0
cyanothece_clustered_spectra.mgf	18990	CID	506.806	1.02366	2	K.NLTPLVEVK.A	gi|172039003-ref|YP_001805504.1	92	91	3.61829e-11	0.000197436	0.000172246	0.000340357
cyanothece_clustered_spectra.mgf	19008	CID	506.924	1.86625	3	R.DSSIINWLEATNR.L	gi|172035827-ref|YP_001802328.1	155	125	1.06802e-12	5.97151e-06	0	0
cyanothece_clustered_spectra.mgf	19014	CID	506.931	-0.903009	3	R.EYDVILSSSHAVAK.G	gi|172038148-ref|YP_001804649.1	94	74	1.12225e-12	6.30068e-06	0	0
cyanothece_clustered_spectra.mgf	19016	CID	506.931	1.74582	3	K.LDELRDEGKASSAK.Q	gi|113576-Contaminant:	72	50	3.99739e-11	0.000224426	0.000172246	0.000340357
cyanothece_clustered_spectra.mgf	19019	CID	506.937	1.3244	3	K.LVGEVIM+15.995AATAAGGSR.S	gi|172039042-ref|YP_001805543.1	126	62	1.29846e-11	7.33931e-05	3.43802e-05	0
cyanothece_clustered_spectra.mgf	19020	CID	506.938	0.601999	3	R.IMFELSGVAEPVAR.E	gi|172038934-ref|YP_001805435.1	140	126	7.48356e-16	4.20151e-09	0	0
cyanothece_clustered_spectra.mgf	19029	CID	506.96	0.963156	3	K.KVLVQYDLGKAER.D	gi|172035539-ref|YP_001802040.1	129	115	2.81807e-15	1.57564e-08	0	0
cyanothece_clustered_spectra.mgf	19045	CID	507.238	0.0601642	2	R.DQPAYTYR.V	gi|172037222-ref|YP_001803723.1	87	85	1.28279e-11	6.93536e-05	3.43802e-05	6.70533e-05
cyanothece_clustered_spectra.mgf	19048	CID	507.24	0.661804	2	R.DYTAAAM+15.995VR.V	gi|172035514-ref|YP_001802015.1	113	105	1.63306e-12	8.911e-06	0	0
cyanothece_clustered_spectra.mgf	19052	CID	507.24	-5.35457	3	M.STQKDSHPSEFTR.T	gi|172039317-ref|YP_001805818.1	92	71	3.03452e-13	1.69666e-06	0	0
cyanothece_clustered_spectra.mgf	19060	CID	507.256	0.120324	3	R.LGDQGAKSGAGM+15.995AAAAK.V	gi|172037792-ref|YP_001804293.1	117	112	3.59712e-17	2.03886e-10	0	0
cyanothece_clustered_spectra.mgf	19062	CID	507.259	1.62437	2	-.SIFDWFAK.Q	gi|172036997-ref|YP_001803498.1	106	105	1.74994e-11	9.46104e-05	6.78104e-05	0.000132468
cyanothece_clustered_spectra.mgf	19071	CID	507.265	0.902416	3	R.FKSTLEYYDVVR.I	gi|172036389-ref|YP_001802890.1	131	91	8.64395e-12	4.81006e-05	1.77775e-05	0
cyanothece_clustered_spectra.mgf	19073	CID	507.266	0.601609	3	R.VAMPEIYDELAIR.Y	gi|172038735-ref|YP_001805236.1	127	90	5.51022e-12	3.08087e-05	1.77775e-05	0
cyanothece_clustered_spectra.mgf	19074	CID	507.268	-1.44385	2	R.YVTFDGLAK.A	gi|172038692-ref|YP_001805193.1	69	62	3.91665e-11	0.000213716	0.000172246	0
cyanothece_clustered_spectra.mgf	19084	CID	507.278	7.21919	2	K.TFYGTAVVR.Q	gi|172037559-ref|YP_001804060.1	84	83	1.5768e-12	8.604e-06	0	0
cyanothece_clustered_spectra.mgf	19105	CID	507.294	-0.0601576	4	R.VKAELDKLNAQIDELKAK.A	gi|172036804-ref|YP_001803305.1	140	104	7.77009e-15	4.41501e-08	0	0
cyanothece_clustered_spectra.mgf	19106	CID	507.296	-0.300787	2	K.KGLGNAIANR.E	gi|218248695-ref|YP_002374066.1	86	86	7.59533e-13	4.17636e-06	0	0
cyanothece_clustered_spectra.mgf	19127	CID	507.575	1.14236	3	K.SREALDDPNGQYR.M	gi|172037362-ref|YP_001803863.1	139	125	4.64291e-15	2.6e-08	0	0
cyanothece_clustered_spectra.mgf	19131	CID	507.6	0.721456	3	R.EFISSPIIKDEDK.R	gi|172039400-ref|YP_001805901.1	69	50	1.40941e-12	7.88028e-06	0	0
cyanothece_clustered_spectra.mgf	19140	CID	507.621	3.4869	3	K.EEVQEILHLAIAR.K	gi|172035381-ref|YP_001801882.1	65	45	7.50978e-12	4.19886e-05	1.77775e-05	3.45077e-05
cyanothece_clustered_spectra.mgf	19155	CID	507.745	1.50261	2	R.DYTLM+15.995IDK.S	gi|172038181-ref|YP_001804682.1	66	62	9.0991e-11	0.000491941	0.000336977	0.000612638
cyanothece_clustered_spectra.mgf	19156	CID	507.749	1.6228	2	L.AAFGEFTSGK.L	gi|172036205-ref|YP_001802706.1	114	101	1.40175e-12	7.70767e-06	0	0
cyanothece_clustered_spectra.mgf	19158	CID	507.753	2.40413	2	R.LDANNNPTR.F	gi|172036695-ref|YP_001803196.1	107	107	8.18428e-13	4.46584e-06	0	0
cyanothece_clustered_spectra.mgf	19160	CID	507.76	4.98852	2	K.FYMISTPR.R	gi|172035626-ref|YP_001802127.1	96	96	5.51715e-12	2.98284e-05	1.77775e-05	3.45077e-05
cyanothece_clustered_spectra.mgf	19181	CID	507.782	-1.02169	2	K.ELINVANNK.N	gi|172037843-ref|YP_001804344.1	64	61	6.13532e-12	3.3478e-05	1.77775e-05	3.45077e-05
cyanothece_clustered_spectra.mgf	19183	CID	507.787	1.50248	2	R.VDMVVGAVPK.T	gi|172038901-ref|YP_001805402.1	126	123	2.88286e-14	1.58517e-07	0	0
cyanothece_clustered_spectra.mgf	19204	CID	507.927	0.540744	3	R.RQEAEHPIEEVGK.D	gi|172037035-ref|YP_001803536.1	106	101	3.33179e-15	1.86287e-08	0	0
cyanothece_clustered_spectra.mgf	19206	CID	507.934	-2.22302	3	R.GAEAVYSEAGKAQIK.G	gi|172037518-ref|YP_001804019.1	112	69	1.87758e-11	0.000105792	6.78104e-05	0
cyanothece_clustered_spectra.mgf	19213	CID	507.963	-0.180235	3	K.IAGELTATVIHVAAR.S	gi|172035869-ref|YP_001802370.1	60	30	5.20694e-11	0.000293385	0.000247789	0
cyanothece_clustered_spectra.mgf	19219	CID	508.237	-6.24474	2	K.ALDQYDYK.C	gi|172036568-ref|YP_001803069.1	64	58	5.09216e-11	0.000275307	0.000247789	0.000490346
cyanothece_clustered_spectra.mgf	19221	CID	508.268	0.660466	2	K.TIASFFMAK.L	gi|172037505-ref|YP_001804006.1	94	81	1.38756e-11	7.57139e-05	3.43802e-05	6.70533e-05
cyanothece_clustered_spectra.mgf	19224	CID	508.247	-0.900671	2	R.EGDHIGLM+15.995K.H	gi|172037493-ref|YP_001803994.1	53	52	5.07451e-12	2.76896e-05	0	0
cyanothece_clustered_spectra.mgf	19233	CID	508.255	0.540395	3	K.EVSSFGDRLNEAAK.A	gi|172038852-ref|YP_001805353.1	77	53	8.61057e-12	4.83425e-05	1.77775e-05	0
cyanothece_clustered_spectra.mgf	19237	CID	508.259	1.26091	2	K.TGFYEATVK.L	gi|172039311-ref|YP_001805812.1	142	142	6.13522e-13	3.34775e-06	0	0
cyanothece_clustered_spectra.mgf	19240	CID	508.263	-1.14081	3	R.ERGWSTVVGFQTR.N	gi|172039571-ref|YP_001806072.1	160	102	3.42793e-11	0.000191662	0.000160671	0
cyanothece_clustered_spectra.mgf	19241	CID	508.265	3.72266	3	K.AVEDVDSIATYIAR.D	gi|172037222-ref|YP_001803723.1	126	112	5.16698e-16	2.90091e-09	0	0
cyanothece_clustered_spectra.mgf	19254	CID	508.271	0.780546	3	K.AGATGYTVVAAGGKGSR.G	gi|172037850-ref|YP_001804351.1	102	88	8.06732e-18	4.57258e-11	0	0
cyanothece_clustered_spectra.mgf	19259	CID	508.281	1.68114	2	R.KEDAQGVIR.A	gi|172037567-ref|YP_001804068.1	135	135	9.19961e-12	5.01987e-05	1.77775e-05	3.45077e-05
cyanothece_clustered_spectra.mgf	19286	CID	508.292	1.74115	3	R.TKNNPVLIGEPGVGK.T	gi|172036856-ref|YP_001803357.1	98	78	1.35587e-11	7.63966e-05	3.43802e-05	0
cyanothece_clustered_spectra.mgf	19287	CID	508.292	1.74115	3	R.DILKEIVKQGHDK.G	gi|172035256-ref|YP_001801757.1	144	120	1.08924e-12	6.09016e-06	0	0
cyanothece_clustered_spectra.mgf	19288	CID	508.294	2.46161	2	K.LDISNINVK.K	gi|172037729-ref|YP_001804230.1	136	136	1.54012e-11	8.40384e-05	3.43802e-05	6.70533e-05
cyanothece_clustered_spectra.mgf	19290	CID	508.3	3.18205	2	R.QLKAEGITR.Y	gi|172039171-ref|YP_001805672.1	74	74	3.10106e-11	0.000169213	0.000145652	0.000286515
cyanothece_clustered_spectra.mgf	19313	CID	508.581	-3.42029	3	-.TETAATAFEQGLER.Y	gi|172034939-ref|YP_001801440.1	124	97	1.97888e-12	1.111e-05	0	0
cyanothece_clustered_spectra.mgf	19318	CID	508.601	2.10011	3	K.WTTEQGREYLIK.T	gi|172036525-ref|YP_001803026.1	72	51	1.80084e-11	0.00010021	6.78104e-05	0.000132468
cyanothece_clustered_spectra.mgf	19333	CID	508.752	-3.83904	2	K.NQLANAEEK.V	gi|172038243-ref|YP_001804744.1	90	90	4.90788e-12	2.67804e-05	0	0
cyanothece_clustered_spectra.mgf	19338	CID	508.76	0.83978	2	R.QGGADVAVGSR.W	gi|172036196-ref|YP_001802697.1	66	51	2.84225e-11	0.000157292	0.000130406	0.000256115
cyanothece_clustered_spectra.mgf	19346	CID	508.771	-2.33933	2	R.SQIVDEGIR.V	gi|172035539-ref|YP_001802040.1	97	93	9.13041e-11	0.000498211	0.000336977	0.000612638
cyanothece_clustered_spectra.mgf	19352	CID	508.771	0.119966	2	K.VMIPTHYR.T	gi|172037799-ref|YP_001804300.1	82	80	8.04959e-12	4.352e-05	1.77775e-05	3.45077e-05
cyanothece_clustered_spectra.mgf	19353	CID	508.772	-0.359897	2	K.GNLASEGAVAK.I	gi|172039313-ref|YP_001805814.1	138	138	1.62102e-14	8.97081e-08	0	0
cyanothece_clustered_spectra.mgf	19355	CID	508.772	-0.359897	2	K.VDLINAESR.E	gi|172035720-ref|YP_001802221.1	104	98	3.69219e-11	0.000201468	0.000172246	0.000340357
cyanothece_clustered_spectra.mgf	19357	CID	508.779	2.3393	2	N.ASGQAVSGIAR.Q	gi|172039397-ref|YP_001805898.1	129	104	4.97459e-11	0.000275297	0.00023343	0
cyanothece_clustered_spectra.mgf	19359	CID	508.785	0.479851	2	K.ETVVDKTPK.N	gi|172035983-ref|YP_001802484.1	105	105	1.06867e-12	5.83133e-06	0	0
cyanothece_clustered_spectra.mgf	19360	CID	508.784	-1.49953	2	K.ETVVDKTPK.N	gi|172035983-ref|YP_001802484.1	43	43	1.06867e-12	5.83133e-06	0	0
cyanothece_clustered_spectra.mgf	19361	CID	508.784	-1.49953	2	K.EAVAEIKEK.A	gi|172038729-ref|YP_001805230.1	80	80	8.67336e-12	4.73271e-05	1.77775e-05	3.45077e-05
cyanothece_clustered_spectra.mgf	19362	CID	508.785	0.479851	2	K.ETVVDKTPK.N	gi|172035983-ref|YP_001802484.1	74	74	1.06867e-12	5.83133e-06	0	0
cyanothece_clustered_spectra.mgf	19367	CID	508.79	10.3168	2	K.EAVAEIKEK.A	gi|172038729-ref|YP_001805230.1	70	64	9.50595e-12	5.18702e-05	1.77775e-05	3.45077e-05
cyanothece_clustered_spectra.mgf	19387	CID	508.81	2.81899	2	R.EVITIASKR.A	gi|172039164-ref|YP_001805665.1	109	109	1.71647e-11	9.36608e-05	6.78104e-05	0.000132468
cyanothece_clustered_spectra.mgf	19394	CID	508.905	0.359803	3	R.FDELEKNQNEMK.Q	gi|172036573-ref|YP_001803074.1	87	65	2.02333e-11	0.000112591	8.31062e-05	0.000162708
cyanothece_clustered_spectra.mgf	19404	CID	508.948	-0.89943	3	K.IAGKDVYIELFEK.G	gi|172035159-ref|YP_001801660.1	122	117	2.12195e-14	1.18642e-07	0	0
cyanothece_clustered_spectra.mgf	19408	CID	508.954	-1.19923	3	R.IVGVSKDAQGNPALR.L	gi|172037522-ref|YP_001804023.1	130	96	3.62794e-14	2.04416e-07	0	0
cyanothece_clustered_spectra.mgf	19423	CID	509.241	1.37834	3	K.GVM+15.995SPHDLPEGSQR.S	gi|172037138-ref|YP_001803639.1	132	127	4.35814e-17	2.4468e-10	0	0
cyanothece_clustered_spectra.mgf	19428	CID	509.244	-9.16878	2	R.VWWAEGNR.W	gi|172035053-ref|YP_001801554.1	95	84	4.32551e-12	2.33858e-05	0	0
cyanothece_clustered_spectra.mgf	19431	CID	509.25	-3.1761	2	R.TNDIENVGR.T	gi|172036637-ref|YP_001803138.1	100	99	5.19322e-12	2.83374e-05	0	0
cyanothece_clustered_spectra.mgf	19436	CID	509.252	0.779042	2	K.QDLTAAENR.F	gi|172036909-ref|YP_001803410.1	94	93	3.9503e-12	2.15552e-05	0	0
cyanothece_clustered_spectra.mgf	19441	CID	509.259	-0.479403	2	R.GSGVQWDLR.K	gi|172039630-ref|YP_001806131.1	104	104	1.38975e-11	7.58332e-05	3.43802e-05	0
cyanothece_clustered_spectra.mgf	19451	CID	509.27	0.359545	2	A.LVAGGTGETGR.R	gi|172038608-ref|YP_001805109.1	76	62	9.34277e-12	5.17034e-05	1.77775e-05	3.45077e-05
cyanothece_clustered_spectra.mgf	19453	CID	509.27	0.359545	2	R.VKEDGNVTR.T	gi|172038359-ref|YP_001804860.1	76	76	1.08259e-12	5.90725e-06	0	0
cyanothece_clustered_spectra.mgf	19462	CID	509.274	0.299619	2	R.FGGYGLYIK.D	gi|172038761-ref|YP_001805262.1	117	117	3.35843e-12	1.83256e-05	0	0
cyanothece_clustered_spectra.mgf	19463	CID	509.273	2.33703	2	K.AVGTYLEHK.F	gi|172037196-ref|YP_001803697.1	72	70	6.34806e-13	3.46389e-06	0	0
cyanothece_clustered_spectra.mgf	19466	CID	509.278	-1.67785	3	K.TEAKKPTETPAQPK.V	gi|172036651-ref|YP_001803152.1	101	91	2.4588e-15	1.38045e-08	0	0
cyanothece_clustered_spectra.mgf	19472	CID	509.282	-0.719072	2	K.TLGLSAQEAK.M	gi|172037571-ref|YP_001804072.1	113	113	1.53653e-12	8.44874e-06	0	0
cyanothece_clustered_spectra.mgf	19510	CID	509.615	1.25756	3	R.ALAQQPDKANTITR.T	gi|172036422-ref|YP_001802923.1	115	111	5.82271e-17	3.26906e-10	0	0
cyanothece_clustered_spectra.mgf	19521	CID	509.624	-0.179648	3	R.YHSPLVVDSLVAVK.L	gi|172035738-ref|YP_001802239.1	135	108	1.64102e-13	9.2132e-07	0	0
cyanothece_clustered_spectra.mgf	19523	CID	509.629	2.27552	3	R.FKNDALAGHVTLIK.G	gi|172055000-ref|YP_001806327.1	110	72	1.2701e-11	7.13077e-05	3.43802e-05	6.70533e-05
cyanothece_clustered_spectra.mgf	19525	CID	509.631	13.5933	3	R.YHSPLVVDSLVAVK.L	gi|172035738-ref|YP_001802239.1	126	89	3.28185e-12	1.84254e-05	0	0
cyanothece_clustered_spectra.mgf	19538	CID	509.753	0.119735	2	R.AEGQDVMLR.E	gi|172037182-ref|YP_001803683.1	115	111	1.93901e-12	1.05804e-05	0	0
cyanothece_clustered_spectra.mgf	19545	CID	509.762	0.359198	2	K.ATTVEDVQR.V	gi|172037206-ref|YP_001803707.1	94	94	1.33361e-12	7.277e-06	0	0
cyanothece_clustered_spectra.mgf	19546	CID	509.763	2.33479	2	K.ANTGEAIQSK.I	gi|172035315-ref|YP_001801816.1	143	143	3.74506e-13	2.05926e-06	0	0
cyanothece_clustered_spectra.mgf	19554	CID	509.774	-0.778243	2	R.DTLTIEQAK.A	gi|172038610-ref|YP_001805111.1	126	125	4.66232e-11	0.000254404	0.000172246	0.000340357
cyanothece_clustered_spectra.mgf	19555	CID	509.774	-0.778243	2	R.TTEEVAAAVK.I	gi|172034978-ref|YP_001801479.1	101	100	3.45715e-13	1.90094e-06	0	0
cyanothece_clustered_spectra.mgf	19557	CID	509.775	1.1973	2	K.VGAATETELK.D	gi|172038243-ref|YP_001804744.1	109	105	1.30286e-12	7.16387e-06	0	0
cyanothece_clustered_spectra.mgf	19575	CID	509.799	1.61628	2	R.TTAAIKSAQK.A	gi|172037448-ref|YP_001803949.1	134	115	7.66796e-12	4.2163e-05	1.77775e-05	0
cyanothece_clustered_spectra.mgf	19600	CID	509.945	2.57333	3	R.QGTTVLTPHLGEFK.R	gi|172036864-ref|YP_001803365.1	84	63	2.28521e-14	1.28299e-07	0	0
cyanothece_clustered_spectra.mgf	19601	CID	509.946	-0.179534	3	K.NAERLNTAIQELR.N	gi|172039175-ref|YP_001805676.1	105	78	8.57178e-11	0.000479265	0.000327478	0.000612638
cyanothece_clustered_spectra.mgf	19605	CID	509.964	2.21418	3	K.ANQVILVVDTLTNK.T	gi|172039029-ref|YP_001805530.1	97	81	5.39968e-14	3.03155e-07	0	0
cyanothece_clustered_spectra.mgf	19606	CID	509.98	-0.119681	3	K.QVGVPSLVVFLNKK.D	gi|172039001-ref|YP_001805502.1	84	82	1.39224e-15	7.81648e-09	0	0
cyanothece_clustered_spectra.mgf	19610	CID	510.03	1.55571	4	K.MLAVIDQPRPELSPFAPR.L	gi|172035539-ref|YP_001802040.1	110	51	6.68756e-11	0.000379991	0.000271276	0
cyanothece_clustered_spectra.mgf	19620	CID	510.246	2.09334	2	R.DADIAMGQAK.E	gi|172036052-ref|YP_001802553.1	125	116	1.09013e-12	5.99416e-06	0	0
cyanothece_clustered_spectra.mgf	19628	CID	510.252	1.3158	4	K.VNYSVESIRGEEGEAKDR.L	gi|172038952-ref|YP_001805453.1	122	72	1.18146e-12	6.71311e-06	0	0
cyanothece_clustered_spectra.mgf	19645	CID	510.268	1.85402	2	K.IGGFDANLGR.V	gi|172038247-ref|YP_001804748.1	116	116	4.26933e-13	2.34753e-06	0	0
cyanothece_clustered_spectra.mgf	19646	CID	510.266	5.62191	2	K.QADIGIAM+15.995GK.G	gi|172035304-ref|YP_001801805.1	36	34	4.74712e-12	2.61025e-05	0	0
cyanothece_clustered_spectra.mgf	19647	CID	510.269	0.538262	2	R.AVLMAGGSGTR.L	gi|172036976-ref|YP_001803477.1	83	81	5.36897e-14	2.97122e-07	0	0
cyanothece_clustered_spectra.mgf	19674	CID	510.285	-0.47844	2	K.VAFEAAQKR.S	gi|172038530-ref|YP_001805031.1	114	114	3.9648e-12	2.16343e-05	0	0
cyanothece_clustered_spectra.mgf	19705	CID	510.58	-0.717244	3	R.MAQSHGLSEDVDLK.S	gi|172035457-ref|YP_001801958.1	144	121	6.97274e-16	3.91472e-09	0	0
cyanothece_clustered_spectra.mgf	19710	CID	510.596	1.85283	3	R.SVSAHYTDQGVLPR.Q	gi|172036325-ref|YP_001802826.1	102	61	4.25437e-11	0.000238854	0.000172246	0.000340357
cyanothece_clustered_spectra.mgf	19712	CID	510.616	0.836727	3	K.FGAPQIVNDGITVAK.E	gi|172038243-ref|YP_001804744.1	115	90	7.44578e-14	4.19532e-07	0	0
cyanothece_clustered_spectra.mgf	19723	CID	510.721	0.478032	2	R.M+15.995DYSDFVK.R	gi|172035903-ref|YP_001802404.1	113	97	5.39297e-11	0.00029157	0.000247789	0.000490346
cyanothece_clustered_spectra.mgf	19730	CID	510.754	1.0755	2	R.QEAEYVPGK.L	gi|172037485-ref|YP_001803986.1	84	78	1.46237e-12	7.97959e-06	0	0
cyanothece_clustered_spectra.mgf	19731	CID	510.757	-7.34916	2	R.TVASQMANAK.L	gi|172036150-ref|YP_001802651.1	134	132	8.81435e-14	4.84665e-07	0	0
cyanothece_clustered_spectra.mgf	19743	CID	510.772	0.716976	2	K.LADYSPNLK.H	gi|172039191-ref|YP_001805692.1	95	88	5.23776e-12	2.85804e-05	0	0
cyanothece_clustered_spectra.mgf	19744	CID	510.772	0.716976	2	R.AEAAAISYPK.F	gi|172036696-ref|YP_001803197.1	78	71	7.45049e-13	4.09672e-06	0	0
cyanothece_clustered_spectra.mgf	19745	CID	510.777	-0.477979	2	K.LATQLFGDR.M	gi|172035869-ref|YP_001802370.1	131	131	1.29254e-11	7.0529e-05	3.43802e-05	6.70533e-05
cyanothece_clustered_spectra.mgf	19751	CID	510.79	0.358475	2	R.QAAVDYIIK.N	gi|172035934-ref|YP_001802435.1	70	70	9.06162e-12	4.94457e-05	1.77775e-05	3.45077e-05
cyanothece_clustered_spectra.mgf	19777	CID	510.915	0.597313	3	R.LWDQTQSDPERR.V	gi|172037294-ref|YP_001803795.1	105	70	7.92545e-11	0.000441024	0.000313414	0.000593014
cyanothece_clustered_spectra.mgf	19779	CID	510.912	2.03088	3	K.FNQDVDHQGTLEK.N	gi|172038881-ref|YP_001805382.1	109	86	1.37001e-13	7.66e-07	0	0
cyanothece_clustered_spectra.mgf	19812	CID	511.253	0.477534	2	R.SLDSNLGMGK.A	gi|172038108-ref|YP_001804609.1	95	86	3.05045e-12	1.67732e-05	0	0
cyanothece_clustered_spectra.mgf	19827	CID	511.269	1.43256	3	R.LADFDLVYTYRR.I	gi|172036695-ref|YP_001803196.1	88	67	5.19712e-13	2.892e-06	0	0
cyanothece_clustered_spectra.mgf	19828	CID	511.27	-1.91007	2	K.TAQM+15.995LSGLGK.T	gi|172037849-ref|YP_001804350.1	97	97	1.28424e-12	7.06153e-06	0	0
cyanothece_clustered_spectra.mgf	19835	CID	511.273	0.119379	2	R.DVGYPVMIK.A	gi|172038188-ref|YP_001804689.1	121	119	7.05417e-13	3.84919e-06	0	0
cyanothece_clustered_spectra.mgf	19837	CID	511.274	-1.73099	2	R.LSAGINYQR.V	gi|172037293-ref|YP_001803794.1	148	145	7.75273e-12	4.23036e-05	1.77775e-05	3.45077e-05
cyanothece_clustered_spectra.mgf	19839	CID	511.278	2.20849	2	R.FGTWLLER.G	gi|172037570-ref|YP_001804071.1	116	109	7.36906e-11	0.000398407	0.000271276	0.000508495
cyanothece_clustered_spectra.mgf	19852	CID	511.287	-0.895316	2	K.LALAETTFR.Q	gi|172039141-ref|YP_001805642.1	111	111	9.33256e-12	5.09241e-05	1.77775e-05	3.45077e-05
cyanothece_clustered_spectra.mgf	19853	CID	511.287	-1.01469	3	K.GVYEAALIGLQAAQK.F	gi|172038400-ref|YP_001804901.1	144	111	7.39665e-14	4.16764e-07	0	0
cyanothece_clustered_spectra.mgf	19854	CID	511.288	1.07438	2	R.FDLASILSR.D	gi|172038378-ref|YP_001804879.1	155	153	3.77027e-11	0.000205729	0.000172246	0.000340357
cyanothece_clustered_spectra.mgf	19862	CID	511.297	0.417806	2	R.KMGAFLGVAK.A	gi|172035624-ref|YP_001802125.1	128	128	1.98883e-13	1.09358e-06	0	0
cyanothece_clustered_spectra.mgf	19863	CID	511.3	-0.119372	2	K.VLSELGYLK.S	gi|172036603-ref|YP_001803104.1	134	134	1.92622e-11	0.000105106	8.31062e-05	0.000162708
cyanothece_clustered_spectra.mgf	19885	CID	511.548	-0.357944	4	K.ASNGLKPILDVVPDKLHAR.S	gi|172039671-ref|YP_001806172.1	133	102	1.61914e-17	9.2202e-11	0	0
cyanothece_clustered_spectra.mgf	19886	CID	511.549	5.01123	3	K.YSDTEPDPHDSNR.G	gi|172038013-ref|YP_001804514.1	113	80	4.90228e-12	2.74096e-05	0	0
cyanothece_clustered_spectra.mgf	19887	CID	511.571	0.596547	3	R.YGQEAHLDDSLER.L	gi|172038648-ref|YP_001805149.1	133	118	4.39206e-16	2.45568e-09	0	0
cyanothece_clustered_spectra.mgf	19890	CID	511.573	-0.357926	3	R.DASYSVQM+15.995YVPTR.L	gi|172038401-ref|YP_001804902.1	114	87	2.63161e-13	1.47138e-06	0	0
cyanothece_clustered_spectra.mgf	19891	CID	511.574	1.61067	3	R.DASYSVQM+15.995YVPTR.L	gi|172038401-ref|YP_001804902.1	132	106	6.25227e-14	3.49577e-07	0	0
cyanothece_clustered_spectra.mgf	19898	CID	511.597	1.37199	3	R.LLVDKHDYTWDK.A	gi|172036544-ref|YP_001803045.1	111	89	4.82508e-14	2.68499e-07	0	0
cyanothece_clustered_spectra.mgf	19899	CID	511.601	1.84919	3	K.TKFDPHTLFSPSR.F	gi|172038620-ref|YP_001805121.1	66	43	1.89876e-11	0.000106164	8.31062e-05	0
cyanothece_clustered_spectra.mgf	19922	CID	511.729	-0.477089	2	K.GSMWGWNGK.T	gi|172036999-ref|YP_001803500.1	113	99	4.27085e-11	0.000233043	0.000172246	0.000340357
cyanothece_clustered_spectra.mgf	19925	CID	511.732	-0.357815	2	R.SM+15.995PTSAAADR.V	gi|172035522-ref|YP_001802023.1	81	72	5.13212e-12	2.82194e-05	0	0
cyanothece_clustered_spectra.mgf	19931	CID	511.751	1.19267	2	R.MDSVNRITS.N	gi|172037564-ref|YP_001804065.1	75	75	5.69124e-13	3.10548e-06	0	0
cyanothece_clustered_spectra.mgf	19940	CID	511.761	-0.536692	2	K.ADNLAYLDK.A	gi|172035295-ref|YP_001801796.1	118	117	1.86757e-11	0.000101906	6.78104e-05	0.000132468
cyanothece_clustered_spectra.mgf	19951	CID	511.779	-0.954085	2	R.GKVEEYLGK.A	gi|172038093-ref|YP_001804594.1	138	131	8.4394e-12	4.60505e-05	1.77775e-05	3.45077e-05
cyanothece_clustered_spectra.mgf	19965	CID	511.798	0.65591	2	R.GLSALGYTLK.M	gi|172036958-ref|YP_001803459.1	69	69	4.03011e-12	2.216e-05	0	0
cyanothece_clustered_spectra.mgf	19972	CID	511.808	-1.72918	2	R.VTVLGHLQR.S	gi|172038166-ref|YP_001804667.1	90	90	4.4588e-12	2.43299e-05	0	0
cyanothece_clustered_spectra.mgf	19982	CID	511.926	1.07304	3	-.M+15.995EDYQLLIDLHK.N	gi|172038356-ref|YP_001804857.1	116	101	9.65818e-14	5.37445e-07	0	0
cyanothece_clustered_spectra.mgf	19985	CID	511.937	-3.63632	3	K.TDINVNNAQLIYR.G	gi|172036954-ref|YP_001803455.1	111	100	2.38313e-13	1.33245e-06	0	0
cyanothece_clustered_spectra.mgf	19992	CID	511.949	1.31143	3	R.TLASSAVGGILEM+15.995IR.H	gi|172035376-ref|YP_001801877.1	145	137	1.08501e-14	6.11351e-08	0	0
cyanothece_clustered_spectra.mgf	19998	CID	511.954	-0.53649	3	K.NLKTEATITEASKK.I	gi|172039614-ref|YP_001806115.1	84	65	5.38947e-12	3.02582e-05	0	0
cyanothece_clustered_spectra.mgf	20001	CID	511.968	0.476867	3	R.YIKAVTLEELVQK.S	gi|172037826-ref|YP_001804327.1	127	103	9.8261e-13	5.494e-06	0	0
cyanothece_clustered_spectra.mgf	20016	CID	512.24	1.66815	2	R.ALM+15.995GSNMQR.Q	gi|172038401-ref|YP_001804902.1	113	113	1.45796e-12	7.95552e-06	0	0
cyanothece_clustered_spectra.mgf	20017	CID	512.244	3.09797	2	K.TTMEAVSER.F	gi|172035425-ref|YP_001801926.1	101	101	3.36879e-13	1.83822e-06	0	0
cyanothece_clustered_spectra.mgf	20019	CID	512.24	-12.3918	2	K.ATTQDFGQR.T	gi|172035979-ref|YP_001802480.1	63	60	1.44164e-11	7.86648e-05	3.43802e-05	6.70533e-05
cyanothece_clustered_spectra.mgf	20033	CID	512.259	0.953193	3	K.FSQDLAQDPTTRR.I	gi|172035906-ref|YP_001802407.1	110	84	2.56622e-13	1.43483e-06	0	0
cyanothece_clustered_spectra.mgf	20049	CID	512.268	-0.476587	3	R.SYSAVSVYDFLKR.S	gi|172037229-ref|YP_001803730.1	116	79	1.9805e-13	1.10733e-06	0	0
cyanothece_clustered_spectra.mgf	20051	CID	512.27	1.31061	3	R.IM+15.995FELSGVAEPVAR.E	gi|172038934-ref|YP_001805435.1	130	96	1.02096e-12	5.732e-06	0	0
cyanothece_clustered_spectra.mgf	20055	CID	512.274	-0.714873	3	R.ERGQLIDATYGRR.T	gi|172039503-ref|YP_001806004.1	121	100	6.53485e-14	3.65376e-07	0	0
cyanothece_clustered_spectra.mgf	20056	CID	512.275	-0.476581	3	K.VKLLADEFSLDER.G	gi|172036378-ref|YP_001802879.1	133	108	8.28146e-13	4.63033e-06	0	0
cyanothece_clustered_spectra.mgf	20057	CID	512.277	-0.23829	2	K.FGGSTGGLLSK.A	gi|172036256-ref|YP_001802757.1	154	150	5.91108e-13	3.27122e-06	0	0
cyanothece_clustered_spectra.mgf	20063	CID	512.279	-0.238289	2	R.TGFDFVPLK.-	gi|172037192-ref|YP_001803693.1	127	127	1.87709e-12	1.02426e-05	0	0
cyanothece_clustered_spectra.mgf	20064	CID	512.279	3.69349	2	K.FGGSTGGLLSK.A	gi|172036256-ref|YP_001802757.1	65	51	7.95129e-11	0.000440029	0.000313414	0
cyanothece_clustered_spectra.mgf	20066	CID	512.279	3.69349	2	K.FGGSTGGLLSK.A	gi|172036256-ref|YP_001802757.1	97	90	8.18541e-13	4.52985e-06	0	0
cyanothece_clustered_spectra.mgf	20074	CID	512.289	-1.31056	2	K.ETIFITATK.G	gi|172039673-ref|YP_001806174.1	57	56	1.21921e-11	6.65275e-05	3.43802e-05	6.70533e-05
cyanothece_clustered_spectra.mgf	20087	CID	512.3	9.17382	2	K.SSKNYAIIK.S	gi|172037879-ref|YP_001804380.1	71	63	1.83605e-11	0.000100186	6.78104e-05	0.000132468
cyanothece_clustered_spectra.mgf	20107	CID	512.585	2.2624	3	R.EKLNSEESIEMAR.H	gi|172037544-ref|YP_001804045.1	129	87	1.74919e-11	9.78004e-05	6.78104e-05	0
cyanothece_clustered_spectra.mgf	20109	CID	512.59	-0.476288	3	K.VNEGRDYNGKIDR.K	gi|172036256-ref|YP_001802757.1	115	102	3.96451e-15	2.21663e-08	0	0
cyanothece_clustered_spectra.mgf	20110	CID	512.591	-0.238144	3	R.ELGEQEGFEVATVK.T	gi|172035651-ref|YP_001802152.1	160	126	3.5641e-14	2.001e-07	0	0
cyanothece_clustered_spectra.mgf	20141	CID	512.753	0.714206	2	K.VSGSGIETM+15.995K.M	gi|172035624-ref|YP_001802125.1	144	144	2.46146e-13	1.35346e-06	0	0
cyanothece_clustered_spectra.mgf	20142	CID	512.758	2.8568	2	R.QITASYDAR.D	gi|172036027-ref|YP_001802528.1	71	71	4.31514e-12	2.3546e-05	0	0
cyanothece_clustered_spectra.mgf	20145	CID	512.759	4.76134	2	K.ATQSIDFSR.L	gi|172055259-ref|YP_001806586.1	47	45	4.35467e-11	0.000237617	0.000172246	0.000340357
cyanothece_clustered_spectra.mgf	20160	CID	512.781	4.99919	2	R.YKACLEVAK.V	gi|218245743-ref|YP_002371114.1	103	92	2.23396e-11	0.000121898	8.31062e-05	0.000162708
cyanothece_clustered_spectra.mgf	20161	CID	512.788	1.42832	2	R.SVAKSELYK.E	gi|172037567-ref|YP_001804068.1	97	90	8.30678e-11	0.000453268	0.000313414	0.000593014
cyanothece_clustered_spectra.mgf	20165	CID	512.796	2.14244	2	K.VSFLGFLNK.I	gi|172036393-ref|YP_001802894.1	142	142	8.20235e-12	4.4757e-05	1.77775e-05	3.45077e-05
cyanothece_clustered_spectra.mgf	20184	CID	512.915	0.35699	3	R.ANGMSYSQLIGHMK.K	gi|172038063-ref|YP_001804564.1	101	89	1.8648e-16	1e-09	0	0
cyanothece_clustered_spectra.mgf	20191	CID	512.933	0.356978	3	R.EMAKDNKDLGLFR.L	gi|172036918-ref|YP_001803419.1	92	71	2.80123e-13	1.56622e-06	0	0
cyanothece_clustered_spectra.mgf	20197	CID	512.951	0.237977	3	M.TQDKPLTGHALVEK.V	gi|172035369-ref|YP_001801870.1	146	127	5.21659e-16	2.92876e-09	0	0
cyanothece_clustered_spectra.mgf	20201	CID	513.033	-1.18969	4	K.AAYSLEEFVQILERPRK.I	gi|172038659-ref|YP_001805160.1	133	113	1.71415e-17	9.71587e-11	0	0
cyanothece_clustered_spectra.mgf	20202	CID	513.038	1.18968	4	K.QILIEPVFAQWIQAAHGK.A	gi|172035906-ref|YP_001802407.1	168	96	2.55692e-12	1.45285e-05	0	0
cyanothece_clustered_spectra.mgf	20218	CID	513.25	2.85406	2	K.IVSFSDDSR.R	gi|172038243-ref|YP_001804744.1	121	113	3.84793e-12	2.09967e-05	0	0
cyanothece_clustered_spectra.mgf	20222	CID	513.257	5.58915	2	R.AIDEGHEVR.C	gi|172038987-ref|YP_001805488.1	143	143	9.37362e-13	5.11481e-06	0	0
cyanothece_clustered_spectra.mgf	20224	CID	513.254	-0.237836	2	R.AIDEGHEVR.C	gi|172038987-ref|YP_001805488.1	79	79	9.37362e-13	5.11481e-06	0	0
cyanothece_clustered_spectra.mgf	20228	CID	513.257	-1.66484	2	K.AM+15.995GQYVNVK.V	gi|172039429-ref|YP_001805930.1	106	98	2.91869e-12	1.59261e-05	0	0
cyanothece_clustered_spectra.mgf	20229	CID	513.26	0.237833	2	P.MAYVLWDK.F	gi|172039540-ref|YP_001806041.1	119	103	4.6891e-11	0.000253516	0.000172246	0.000340357
cyanothece_clustered_spectra.mgf	20233	CID	513.278	-13.4369	2	K.ISEPVDPIR.V	gi|172036888-ref|YP_001803389.1	88	84	1.02309e-11	5.58262e-05	1.77775e-05	3.45077e-05
cyanothece_clustered_spectra.mgf	20238	CID	513.266	-1.42698	2	K.TGLLYDTSR.L	gi|172039472-ref|YP_001805973.1	78	74	2.73867e-11	0.000149439	0.000130406	0.000256115
cyanothece_clustered_spectra.mgf	20246	CID	513.272	0.237828	3	R.PYFATEKDILGQR.G	gi|172036949-ref|YP_001803450.1	138	132	4.368e-16	2.44223e-09	0	0
cyanothece_clustered_spectra.mgf	20259	CID	513.288	3.21058	3	R.VSQTIIQRPGEPGR.I	gi|172039193-ref|YP_001805694.1	110	82	1.37883e-13	7.74121e-07	0	0
cyanothece_clustered_spectra.mgf	20276	CID	513.303	-0.237813	2	R.AALLVAQDPK.V	gi|304570680-ref|YP_003858712.1	71	64	7.86047e-12	4.32216e-05	1.77775e-05	3.45077e-05
cyanothece_clustered_spectra.mgf	20307	CID	513.62	1.90134	3	K.KYQIVSSIEDKTK.I	gi|172035968-ref|YP_001802469.1	108	107	1.26193e-15	7.05569e-09	0	0
cyanothece_clustered_spectra.mgf	20315	CID	513.73	-3.32661	2	R.DDFKEMNK.L	gi|172039514-ref|YP_001806015.1	74	74	5.32216e-12	2.87741e-05	0	0
cyanothece_clustered_spectra.mgf	20330	CID	513.767	1.30679	2	K.DLFYAQAAK.Y	gi|172038761-ref|YP_001805262.1	115	114	4.6441e-12	2.53411e-05	0	0
cyanothece_clustered_spectra.mgf	20331	CID	513.769	1.78199	2	R.GM+15.995VNYSLVK.F	gi|172037710-ref|YP_001804211.1	111	101	3.76264e-12	2.05313e-05	0	0
cyanothece_clustered_spectra.mgf	20341	CID	513.785	0.831567	2	K.KGSFIEAFK.A	gi|172035511-ref|YP_001802012.1	98	85	1.52173e-11	8.30351e-05	3.43802e-05	6.70533e-05
cyanothece_clustered_spectra.mgf	20346	CID	513.8	-1.4255	2	R.IPLTAEQVR.D	gi|172037305-ref|YP_001803806.1	92	84	6.90823e-11	0.000376955	0.000271276	0.000508495
cyanothece_clustered_spectra.mgf	20353	CID	513.81	-0.118789	2	K.LAIGVGMIPR.G	gi|172037381-ref|YP_001803882.1	106	106	4.61174e-13	2.53581e-06	0	0
cyanothece_clustered_spectra.mgf	20357	CID	513.824	-1.18786	2	K.LKIAQALNR.H	gi|172038870-ref|YP_001805371.1	91	91	7.47681e-11	0.00040798	0.000271276	0.000508495
cyanothece_clustered_spectra.mgf	20371	CID	513.94	0.118759	3	R.VNLTDFYDAVLAAK.G	gi|172038155-ref|YP_001804656.1	174	140	4.62666e-15	2.6e-08	0	0
cyanothece_clustered_spectra.mgf	20380	CID	513.975	0	3	R.AALPTIKELITNGAK.V	gi|172039132-ref|YP_001805633.1	122	101	3.55221e-14	2.00149e-07	0	0
cyanothece_clustered_spectra.mgf	20394	CID	514.236	-0.830836	3	R.FDELEKNQNEM+15.995K.Q	gi|172036573-ref|YP_001803074.1	74	59	8.88586e-14	4.94467e-07	0	0
cyanothece_clustered_spectra.mgf	20396	CID	514.237	1.06822	3	-.MESQYNAAEIEQK.W	gi|172039150-ref|YP_001805651.1	103	85	8.49699e-13	4.75083e-06	0	0
cyanothece_clustered_spectra.mgf	20397	CID	514.238	-1.66166	2	R.HGETQWNR.E	gi|172037367-ref|YP_001803868.1	96	94	2.90969e-12	1.57312e-05	0	0
cyanothece_clustered_spectra.mgf	20402	CID	514.241	-1.66165	2	K.AQYEIM+15.995EK.R	gi|172038488-ref|YP_001804989.1	72	72	6.28779e-11	0.000339948	0.000258595	0.000508495
cyanothece_clustered_spectra.mgf	20405	CID	514.248	1.06819	3	R.EEEGGNLGYKPGYK.Q	gi|172039345-ref|YP_001805846.1	80	43	1.30925e-11	7.35056e-05	3.43802e-05	0
cyanothece_clustered_spectra.mgf	20414	CID	514.261	-1.89896	2	K.NAPNAENAVK.F	gi|172037545-ref|YP_001804046.1	62	49	3.16807e-11	0.000174199	0.000145652	0.000286515
cyanothece_clustered_spectra.mgf	20415	CID	514.261	-1.89896	2	T.SGKTTAYGSR.L	gi|172035910-ref|YP_001802411.1	64	45	6.3824e-11	0.000350942	0.000258595	0.000508495
cyanothece_clustered_spectra.mgf	20418	CID	514.266	3.91659	2	R.LATFEQYR.Q	gi|172039219-ref|YP_001805720.1	41	41	5.72369e-11	0.00030945	0.000258595	0.000508495
cyanothece_clustered_spectra.mgf	20420	CID	514.281	-16.4963	2	K.MLITSHGLR.S	gi|172038107-ref|YP_001804608.1	94	90	4.11866e-12	2.24739e-05	0	0
cyanothece_clustered_spectra.mgf	20424	CID	514.275	0.949456	2	K.IGPSQPEATK.E	gi|172038667-ref|YP_001805168.1	111	111	2.46439e-13	1.35507e-06	0	0
cyanothece_clustered_spectra.mgf	20429	CID	514.291	-0.593391	3	R.IALIGALNQNPNFR.T	gi|172035091-ref|YP_001801592.1	129	129	5.23769e-17	2.94061e-10	0	0
cyanothece_clustered_spectra.mgf	20439	CID	514.299	1.18677	2	R.ILSQPSGIGR.K	gi|172036123-ref|YP_001802624.1	107	91	4.10907e-11	0.000225941	0.000172246	0.000340357
cyanothece_clustered_spectra.mgf	20440	CID	514.299	1.18677	2	R.LTGNISLPGR.Y	gi|172035193-ref|YP_001801694.1	139	119	3.79248e-11	0.000208533	0.000172246	0.000340357
cyanothece_clustered_spectra.mgf	20441	CID	514.298	-0.830736	2	R.LKGQESIPR.G	gi|172055250-ref|YP_001806577.1	116	116	2.38948e-11	0.000130384	9.91506e-05	0.000194225
cyanothece_clustered_spectra.mgf	20450	CID	514.306	1.30542	2	K.TPEVIDLLK.N	gi|172035061-ref|YP_001801562.1	146	146	1.82426e-11	9.95424e-05	6.78104e-05	0.000132468
cyanothece_clustered_spectra.mgf	20451	CID	514.307	0.474698	3	R.VQVVLNESINKLGK.D	gi|172039311-ref|YP_001805812.1	101	78	3.94443e-13	2.21453e-06	0	0
cyanothece_clustered_spectra.mgf	20452	CID	514.307	0.474698	3	R.VLLANLEGTAVTAIR.I	gi|172038952-ref|YP_001805453.1	178	127	5.8815e-14	3.31393e-07	0	0
cyanothece_clustered_spectra.mgf	20455	CID	514.311	0.830716	3	R.VRAASVISANAAAIVK.E	gi|172037822-ref|YP_001804323.1	141	96	3.08648e-11	0.000174458	0.000145652	0.000286515
cyanothece_clustered_spectra.mgf	20470	CID	514.523	2.13525	4	R.FIIDDDREIVWHDLIR.G	gi|172036673-ref|YP_001803174.1	112	49	9.7289e-11	0.000549908	0.000336977	0
cyanothece_clustered_spectra.mgf	20474	CID	514.575	1.77919	3	R.DSISNTAEYGDLTR.G	gi|172037035-ref|YP_001803536.1	147	128	5.98678e-15	3.36117e-08	0	0
cyanothece_clustered_spectra.mgf	20484	CID	514.619	2.01625	3	K.NLSNAGIADIRIER.K	gi|172038933-ref|YP_001805434.1	115	75	5.36267e-11	0.000301077	0.000247789	0
cyanothece_clustered_spectra.mgf	20487	CID	514.623	0.711611	3	-.TVETSIPVVVNGAAGK.M	gi|172037849-ref|YP_001804350.1	130	111	1.23218e-13	6.96467e-07	0	0
cyanothece_clustered_spectra.mgf	20488	CID	514.628	0.593003	3	R.LGIQAFEPILVEGR.A	gi|172038751-ref|YP_001805252.1	167	119	3.28448e-11	0.000184401	0.000160671	0
cyanothece_clustered_spectra.mgf	20491	CID	514.636	2.37198	3	K.ELGANAILAVSLATAK.A	gi|172037071-ref|YP_001803572.1	109	79	3.073e-12	1.73696e-05	0	0
cyanothece_clustered_spectra.mgf	20509	CID	514.74	4.26871	2	K.QEFYGEQK.E	gi|172037852-ref|YP_001804353.1	98	97	6.19247e-11	0.000334795	0.000258595	0.000340357
cyanothece_clustered_spectra.mgf	20512	CID	514.74	0.948599	2	R.YSELNM+15.995QK.H	gi|172037362-ref|YP_001803863.1	102	98	4.51407e-11	0.000244052	0.000172246	0.000340357
cyanothece_clustered_spectra.mgf	20515	CID	514.774	-7.46966	2	K.ATPTQNQIR.K	gi|172038648-ref|YP_001805149.1	70	61	8.65429e-11	0.00047223	0.000327478	0.000612638
cyanothece_clustered_spectra.mgf	20525	CID	514.778	0.355698	2	-.TNSSHTLLR.Q	gi|172037540-ref|YP_001804041.1	115	112	4.56393e-12	2.49036e-05	0	0
cyanothece_clustered_spectra.mgf	20526	CID	514.78	0.474262	2	K.VGDWVVTPR.H	gi|172038107-ref|YP_001804608.1	127	120	3.01029e-12	1.6426e-05	0	0
cyanothece_clustered_spectra.mgf	20532	CID	514.791	1.18563	2	R.TLTVPQNQK.K	gi|172038557-ref|YP_001805058.1	95	92	7.22689e-12	3.94343e-05	1.77775e-05	3.45077e-05
cyanothece_clustered_spectra.mgf	20534	CID	514.792	3.08264	2	R.NATLDAKPAK.A	gi|172039151-ref|YP_001805652.1	104	88	5.00516e-11	0.000275213	0.00023343	0.000461609
cyanothece_clustered_spectra.mgf	20544	CID	514.827	0.474219	2	R.VVQKGVIGTK.T	gi|172037566-ref|YP_001804067.1	112	107	2.32384e-11	0.000127778	8.31062e-05	0.000162708
cyanothece_clustered_spectra.mgf	20545	CID	514.829	0.355663	2	R.LGVPVIVGFK.E	gi|172038333-ref|YP_001804834.1	109	109	4.94197e-13	2.71739e-06	0	0
cyanothece_clustered_spectra.mgf	20552	CID	514.923	-0.237065	3	R.QYFGETDKTANLR.V	gi|172039217-ref|YP_001805718.1	100	96	4.09363e-15	2.28883e-08	0	0
cyanothece_clustered_spectra.mgf	20553	CID	514.93	1.30384	3	K.IMDDRFGALTFTR.I	gi|172036966-ref|YP_001803467.1	132	108	5.27871e-12	2.95143e-05	0	0
cyanothece_clustered_spectra.mgf	20561	CID	514.952	1.89642	3	R.IGIISFHSLEDRR.V	gi|172035001-ref|YP_001801502.1	86	63	6.22946e-12	3.48301e-05	1.77775e-05	3.45077e-05
cyanothece_clustered_spectra.mgf	20567	CID	514.975	0.118521	3	R.VTQVTPSLTLAITAK.A	gi|172037606-ref|YP_001804107.1	125	98	6.48601e-13	3.65454e-06	0	0
cyanothece_clustered_spectra.mgf	20575	CID	515.23	-0.236924	3	R.QIEDSDSSYDKEK.L	gi|172036259-ref|YP_001802760.1	89	75	2.00045e-14	1.11849e-07	0	0
cyanothece_clustered_spectra.mgf	20582	CID	515.237	-0.236921	2	R.LHMEEDAGK.L	gi|172036589-ref|YP_001803090.1	59	49	2.92002e-11	0.000159334	0.000130406	0
cyanothece_clustered_spectra.mgf	20594	CID	515.252	0.710742	2	R.DISHSSVER.V	gi|172038729-ref|YP_001805230.1	113	113	8.61696e-13	4.70194e-06	0	0
cyanothece_clustered_spectra.mgf	20600	CID	515.269	3.90896	3	K.IAGYDVHENSLAVR.R	gi|172038554-ref|YP_001805055.1	83	72	5.38089e-15	3.02101e-08	0	0
cyanothece_clustered_spectra.mgf	20606	CID	515.271	1.42143	3	K.VNLVEGSADELIER.I	gi|172037545-ref|YP_001804046.1	157	141	8.35776e-13	4.69232e-06	0	0
cyanothece_clustered_spectra.mgf	20609	CID	515.276	1.06606	2	K.TQQQGQIAR.R	gi|172037206-ref|YP_001803707.1	122	122	2.95158e-11	0.000161056	0.000130406	0.000256115
cyanothece_clustered_spectra.mgf	20612	CID	515.279	-0.236901	2	K.VM+15.995ILGGGPNR.I	gi|172036953-ref|YP_001803454.1	114	111	5.12093e-11	0.000281579	0.000247789	0.000490346
cyanothece_clustered_spectra.mgf	20620	CID	515.289	1.89518	2	K.TAIAEGLAQR.I	gi|172035917-ref|YP_001802418.1	170	166	4.79431e-12	2.6362e-05	0	0
cyanothece_clustered_spectra.mgf	20632	CID	515.297	2.60583	2	R.ANLTVLGWR.E	gi|172039266-ref|YP_001805767.1	84	80	1.05559e-11	5.75993e-05	1.77775e-05	3.45077e-05
cyanothece_clustered_spectra.mgf	20639	CID	515.306	-0.355333	2	R.LLGVDTGAKR.R	gi|172039193-ref|YP_001805694.1	130	118	5.07623e-11	0.000279121	0.00023343	0.000461609
cyanothece_clustered_spectra.mgf	20640	CID	515.315	-0.118442	3	K.LKSLTLLEASELVK.Q	gi|172035139-ref|YP_001801640.1	128	105	4.70879e-12	2.64367e-05	0	0
cyanothece_clustered_spectra.mgf	20661	CID	515.586	1.30218	3	R.QEMNAYFDLASKK.G	gi|172035836-ref|YP_001802337.1	118	115	6.95772e-17	3.89019e-10	0	0
cyanothece_clustered_spectra.mgf	20671	CID	515.618	13.8498	3	R.DRGLVNVDEPFKR.L	gi|172039150-ref|YP_001805651.1	121	79	1.56039e-11	8.72445e-05	3.43802e-05	6.70533e-05
cyanothece_clustered_spectra.mgf	20677	CID	515.614	3.55122	3	K.GSPEYWVAVVKPGR.I	gi|172038934-ref|YP_001805435.1	101	92	1.18711e-15	6.66483e-09	0	0
cyanothece_clustered_spectra.mgf	20679	CID	515.619	-0.47349	3	R.LYVGNLPKENLER.Q	gi|172035019-ref|YP_001801520.1	117	87	1.57102e-12	8.7839e-06	0	0
cyanothece_clustered_spectra.mgf	20683	CID	515.632	1.30207	3	R.NGLADYLNLLGIIR.D	gi|172035840-ref|YP_001802341.1	168	125	1.37838e-11	7.73867e-05	3.43802e-05	0
cyanothece_clustered_spectra.mgf	20691	CID	515.727	2.13027	2	K.GSGMIHPNM+15.995A.T	gi|172039227-ref|YP_001805728.1	76	55	1.15849e-11	6.37004e-05	3.43802e-05	6.70533e-05
cyanothece_clustered_spectra.mgf	20705	CID	515.754	-1.77512	2	K.FYM+15.995ISTPR.R	gi|172035626-ref|YP_001802127.1	105	105	1.70556e-11	9.22108e-05	6.78104e-05	0.000132468
cyanothece_clustered_spectra.mgf	20708	CID	515.756	2.0118	2	A.LTMAEYFR.D	gi|172036427-ref|YP_001802928.1	85	72	9.75692e-11	0.000527506	0.000336977	0.000612638
cyanothece_clustered_spectra.mgf	20714	CID	515.774	-0.828358	2	K.TQTVVEEPK.T	gi|172038656-ref|YP_001805157.1	99	87	2.09351e-11	0.000114235	8.31062e-05	0.000162708
cyanothece_clustered_spectra.mgf	20716	CID	515.779	-2.01171	2	R.IQTLDVADR.I	gi|172035143-ref|YP_001801644.1	113	113	9.97293e-12	5.44184e-05	1.77775e-05	3.45077e-05
cyanothece_clustered_spectra.mgf	20717	CID	515.78	0	2	K.LENGDITLR.E	gi|172035836-ref|YP_001802337.1	124	124	1.73722e-11	9.47933e-05	6.78104e-05	0.000132468
cyanothece_clustered_spectra.mgf	20723	CID	515.78	-7.10009	2	R.VDM+15.995VVGAVPK.T	gi|172038901-ref|YP_001805402.1	90	62	3.39155e-11	0.000186487	0.000160671	0
cyanothece_clustered_spectra.mgf	20725	CID	515.782	-3.31337	2	R.VDM+15.995VVGAVPK.T	gi|172038901-ref|YP_001805402.1	124	124	4.45602e-14	2.45e-07	0	0
cyanothece_clustered_spectra.mgf	20726	CID	515.781	1.89337	2	R.EGNVITVNGK.I	gi|172035709-ref|YP_001802210.1	46	35	7.47702e-11	0.000411131	0.000271276	0.000508495
cyanothece_clustered_spectra.mgf	20740	CID	515.793	0.828329	2	R.LTEIVGDVGK.K	gi|218248407-ref|YP_002373778.1	154	154	5.55592e-13	3.055e-06	0	0
cyanothece_clustered_spectra.mgf	20742	CID	515.799	1.53831	2	R.SGAIGGLSQLK.T	gi|172035061-ref|YP_001801562.1	147	145	7.80721e-12	4.32055e-05	1.77775e-05	0
cyanothece_clustered_spectra.mgf	20764	CID	515.938	0.828097	3	K.DYQPLPMIIEQAK.Q	gi|172038164-ref|YP_001804665.1	117	117	3.25645e-16	1.82075e-09	0	0
cyanothece_clustered_spectra.mgf	20770	CID	515.949	-1.30126	3	K.KGSDLGTIDSLAGRR.I	gi|172037710-ref|YP_001804211.1	128	125	1.0976e-17	6.1844e-11	0	0
cyanothece_clustered_spectra.mgf	20772	CID	515.951	-2.12933	3	K.LAQMTANDLATLKR.R	gi|172037229-ref|YP_001803730.1	97	68	2.76298e-12	1.55123e-05	0	0
cyanothece_clustered_spectra.mgf	20774	CID	515.955	0.591478	3	K.QILREIQSGQFAR.E	gi|172037035-ref|YP_001803536.1	126	88	2.25281e-12	1.25959e-05	0	0
cyanothece_clustered_spectra.mgf	20777	CID	515.969	-4.84996	3	K.QISEILLKEVFAR.L	gi|172039160-ref|YP_001805661.1	87	83	1.78615e-14	9.98671e-08	0	0
cyanothece_clustered_spectra.mgf	20786	CID	516.241	0.82761	3	K.FGFTTFAENWNGR.L	gi|172038257-ref|YP_001804758.1	134	118	9.33998e-16	5.22217e-09	0	0
cyanothece_clustered_spectra.mgf	20796	CID	516.26	1.06403	2	R.VVSQADARGE.F	gi|172037564-ref|YP_001804065.1	92	78	3.43819e-11	0.000189052	0.000160671	0
cyanothece_clustered_spectra.mgf	20798	CID	516.261	0.118225	3	K.IGDGWLKNLDEMR.K	gi|172036544-ref|YP_001803045.1	95	91	1.3657e-16	7.6359e-10	0	0
cyanothece_clustered_spectra.mgf	20804	CID	516.263	-0.23645	2	R.VTMLEEGPR.Y	gi|172039317-ref|YP_001805818.1	126	126	7.62743e-13	4.162e-06	0	0
cyanothece_clustered_spectra.mgf	20806	CID	516.266	1.77337	2	K.GVGVGQGSASGR.A	gi|172038333-ref|YP_001804834.1	165	158	9.01488e-15	5.01647e-08	0	0
cyanothece_clustered_spectra.mgf	20809	CID	516.299	-7.32938	2	R.VLDELTLTK.A	gi|106849-Contaminant:	80	74	3.56401e-11	0.000194474	0.000172246	0.000340357
cyanothece_clustered_spectra.mgf	20812	CID	516.272	-0.118223	2	K.VQASVDDAVK.F	gi|172035208-ref|YP_001801709.1	106	101	8.6969e-13	4.78207e-06	0	0
cyanothece_clustered_spectra.mgf	20819	CID	516.274	3.78313	2	K.TTETQNPLK.I	gi|172038794-ref|YP_001805295.1	86	71	4.18063e-11	0.00022812	0.000172246	0.000340357
cyanothece_clustered_spectra.mgf	20823	CID	516.28	0.709327	2	R.LNNFAVEPK.V	gi|172038849-ref|YP_001805350.1	119	119	1.70544e-12	9.30589e-06	0	0
cyanothece_clustered_spectra.mgf	20840	CID	516.29	-0.472875	2	K.GISAEEVAKK.L	gi|172036875-ref|YP_001803376.1	76	73	1.47697e-12	8.12125e-06	0	0
cyanothece_clustered_spectra.mgf	20856	CID	516.3	0.945733	2	K.LM+15.995ANLVINK.V	gi|172038486-ref|YP_001804987.1	107	107	1.93535e-11	0.000105604	8.31062e-05	0.000162708
cyanothece_clustered_spectra.mgf	20878	CID	516.569	1.41786	3	R.AAEDPEFETFYTK.N	gi|172035576-ref|YP_001802077.1	132	108	2.57745e-14	1.4411e-07	0	0
cyanothece_clustered_spectra.mgf	20886	CID	516.595	2.83558	3	R.ESVSDVRDSIDGLR.V	gi|172036962-ref|YP_001803463.1	85	50	1.65132e-11	9.27103e-05	6.78104e-05	0.000132468
cyanothece_clustered_spectra.mgf	20890	CID	516.602	0.118147	3	K.EGTGKEDAEDIKKK.L	gi|172035139-ref|YP_001801640.1	118	90	1.24936e-11	7.01432e-05	3.43802e-05	6.70533e-05
cyanothece_clustered_spectra.mgf	20892	CID	516.611	0.590727	3	S.PYTANSLKAELNAR.G	gi|172037245-ref|YP_001803746.1	116	80	9.8605e-12	5.53601e-05	1.77775e-05	3.45077e-05
cyanothece_clustered_spectra.mgf	20899	CID	516.622	-1.654	3	R.EYAIELIGTINRR.R	gi|172036538-ref|YP_001803039.1	59	42	2.50765e-12	1.40207e-05	0	0
cyanothece_clustered_spectra.mgf	20911	CID	516.743	0.826806	2	K.M+15.995GEELPNAR.D	gi|172036931-ref|YP_001803432.1	93	93	2.17068e-12	1.18445e-05	0	0
cyanothece_clustered_spectra.mgf	20914	CID	516.758	1.77168	2	R.TDQTGQNLR.K	gi|172039601-ref|YP_001806102.1	129	113	1.12397e-11	6.13307e-05	3.43802e-05	6.70533e-05
cyanothece_clustered_spectra.mgf	20916	CID	516.759	3.66147	2	F.AAQTAADSAAR.R	gi|172038951-ref|YP_001805452.1	105	91	1.33574e-12	7.39206e-06	0	0
cyanothece_clustered_spectra.mgf	20918	CID	516.76	5.66937	2	R.TDQTGQNLR.K	gi|172039601-ref|YP_001806102.1	67	56	8.10883e-11	0.000442467	0.000313414	6.70533e-05
cyanothece_clustered_spectra.mgf	20922	CID	516.768	2.4803	2	R.AGWELFGPR.Q	gi|172035037-ref|YP_001801538.1	127	109	9.05398e-11	0.00049404	0.000336977	0.000612638
cyanothece_clustered_spectra.mgf	20923	CID	516.769	1.18109	2	R.MVFHEITR.E	gi|172036150-ref|YP_001802651.1	80	80	4.29027e-12	2.31953e-05	0	0
cyanothece_clustered_spectra.mgf	20924	CID	516.769	-1.2992	2	K.EAASSALAQGK.T	gi|172037606-ref|YP_001804107.1	91	78	2.60691e-12	1.44268e-05	0	0
cyanothece_clustered_spectra.mgf	20925	CID	516.77	0.708654	2	R.LEDTQITGR.E	gi|172035675-ref|YP_001802176.1	116	116	1.21146e-11	6.61044e-05	3.43802e-05	6.70533e-05
cyanothece_clustered_spectra.mgf	20952	CID	516.792	4.13365	2	R.SVFIIDPNK.K	gi|172035052-ref|YP_001801553.1	102	95	4.17368e-11	0.000227741	0.000172246	0
cyanothece_clustered_spectra.mgf	20960	CID	516.806	0	2	K.NKGITITASK.S	gi|172037140-ref|YP_001803641.1	99	98	1.78509e-12	9.81549e-06	0	0
cyanothece_clustered_spectra.mgf	20963	CID	516.812	-3.18867	2	K.ALVIIANYR.V	gi|172038610-ref|YP_001805111.1	81	79	1.94455e-11	0.000106107	8.31062e-05	0.000162708
cyanothece_clustered_spectra.mgf	20974	CID	516.916	0.82653	3	K.MGVETLLDDRDER.A	gi|172039373-ref|YP_001805874.1	112	81	4.85233e-13	2.713e-06	0	0
cyanothece_clustered_spectra.mgf	20976	CID	516.925	4.13259	3	R.TEAEIISHDGTTFK.T	gi|172035762-ref|YP_001802263.1	79	63	1.12928e-12	6.34013e-06	0	0
cyanothece_clustered_spectra.mgf	20979	CID	516.935	0	3	R.AFVETAKSDPEVQK.L	gi|172037321-ref|YP_001803822.1	120	87	2.90737e-13	1.63229e-06	0	0
cyanothece_clustered_spectra.mgf	20980	CID	516.936	1.88914	3	P.VVDEIAEQYAGQVK.V	gi|172038901-ref|YP_001805402.1	119	98	8.04556e-13	4.517e-06	0	0
cyanothece_clustered_spectra.mgf	20986	CID	516.943	0.944556	3	K.VIQLDQSSSYRPR.W	gi|172038624-ref|YP_001805125.1	105	79	2.21836e-12	1.24033e-05	0	0
cyanothece_clustered_spectra.mgf	20992	CID	516.971	1.06257	3	R.RPPDVVVIVDQRR.E	gi|172035621-ref|YP_001802122.1	125	124	1.53586e-17	8.5873e-11	0	0
cyanothece_clustered_spectra.mgf	21023	CID	517.273	-2.35988	2	R.SSLDELIEK.F	gi|172037826-ref|YP_001804327.1	136	136	5.45551e-11	0.000297686	0.000258595	0.000286515
cyanothece_clustered_spectra.mgf	21026	CID	517.265	-0.707975	3	R.SNQNIVSSSQTKEK.A	gi|172035213-ref|YP_001801714.1	97	59	5.74162e-11	0.000322353	0.000258595	0.000508495
cyanothece_clustered_spectra.mgf	21030	CID	517.276	1.65191	3	R.QVGEEIVEEVYKK.I	gi|172037523-ref|YP_001804024.1	100	94	8.02278e-15	4.48569e-08	0	0
cyanothece_clustered_spectra.mgf	21036	CID	517.271	0.943957	3	R.SSQVADNLKDLGFR.Y	gi|172038400-ref|YP_001804901.1	122	96	1.50717e-14	8.46175e-08	0	0
cyanothece_clustered_spectra.mgf	21038	CID	517.276	2.12389	2	K.ASISSLWNR.I	gi|172035381-ref|YP_001801882.1	88	88	2.40018e-12	1.30968e-05	0	0
cyanothece_clustered_spectra.mgf	21040	CID	517.28	0.353978	2	R.IDTETVVTR.Q	gi|172035286-ref|YP_001801787.1	128	128	1.94418e-12	1.06086e-05	0	0
cyanothece_clustered_spectra.mgf	21056	CID	517.288	1.53388	3	K.KLEEDGFLIKTEK.Y	gi|172039171-ref|YP_001805672.1	123	118	4.06515e-15	2.27291e-08	0	0
cyanothece_clustered_spectra.mgf	21081	CID	517.301	3.18568	4	R.LAIDPIDALLAHELGHVLR.L	gi|172036357-ref|YP_001802858.1	146	116	1.1749e-16	6.69047e-10	0	0
cyanothece_clustered_spectra.mgf	21083	CID	517.305	1.06188	3	R.GTFAGLIEKIPYLK.S	gi|172038378-ref|YP_001804879.1	97	93	1.24533e-14	6.9917e-08	0	0
cyanothece_clustered_spectra.mgf	21088	CID	517.319	1.41581	2	K.ALLFVTELK.E	gi|172038624-ref|YP_001805125.1	105	104	6.43034e-11	0.000350879	0.000258595	0.000508495
cyanothece_clustered_spectra.mgf	21100	CID	517.579	1.88679	3	R.QNDTNDKNSYPVR.R	gi|172037568-ref|YP_001804069.1	98	87	9.91712e-15	5.54485e-08	0	0
cyanothece_clustered_spectra.mgf	21103	CID	517.59	-7.54694	3	K.VFVHGIENFETMK.G	gi|172036149-ref|YP_001802650.1	72	47	4.02627e-12	2.25116e-05	0	0
cyanothece_clustered_spectra.mgf	21104	CID	517.597	5.89605	3	K.VFVHGIENFETMK.G	gi|172036149-ref|YP_001802650.1	99	73	6.35861e-12	3.55522e-05	1.77775e-05	0
cyanothece_clustered_spectra.mgf	21119	CID	517.623	0.471657	3	R.RAGLTTEDVGYLKK.A	gi|172036743-ref|YP_001803244.1	92	63	2.0858e-12	1.17103e-05	0	0
cyanothece_clustered_spectra.mgf	21120	CID	517.628	1.17913	3	K.YVTEILGLSTDLVK.L	gi|172039468-ref|YP_001805969.1	164	112	2.04513e-11	0.00011482	8.31062e-05	6.70533e-05
cyanothece_clustered_spectra.mgf	21126	CID	517.635	0.235823	3	R.TDATAIGPIPLPTKR.R	gi|172039000-ref|YP_001805501.1	162	106	1.37465e-12	7.74548e-06	0	0
cyanothece_clustered_spectra.mgf	21128	CID	517.648	2.00445	3	K.LGQLLSTRPDLLPK.H	gi|172039083-ref|YP_001805584.1	118	84	1.35333e-12	7.598e-06	0	0
cyanothece_clustered_spectra.mgf	21136	CID	517.742	1.76831	2	F.SGDGSVLEDR.C	gi|172037564-ref|YP_001804065.1	107	94	1.62412e-11	8.9304e-05	6.78104e-05	0.000132468
cyanothece_clustered_spectra.mgf	21139	CID	517.748	-1.41463	2	R.HGYSVASEGK.I	gi|172039259-ref|YP_001805760.1	118	115	4.56335e-14	2.5092e-07	0	0
cyanothece_clustered_spectra.mgf	21140	CID	517.75	-0.825197	2	R.NTAVDMVER.Y	gi|172036707-ref|YP_001803208.1	81	81	1.99509e-13	1.08864e-06	0	0
cyanothece_clustered_spectra.mgf	21144	CID	517.752	3.06502	2	R.AEGQDVM+15.995LR.E	gi|172037182-ref|YP_001803683.1	114	106	1.16178e-11	6.33935e-05	3.43802e-05	6.70533e-05
cyanothece_clustered_spectra.mgf	21150	CID	517.762	1.41459	2	R.FEGTPDQLK.A	gi|172037523-ref|YP_001804024.1	85	74	7.52446e-11	0.00041058	0.000286192	0.000538165
cyanothece_clustered_spectra.mgf	21152	CID	517.771	-2.94701	2	P.NFNVSLGQR.V	gi|172036544-ref|YP_001803045.1	118	97	9.47655e-11	0.000517098	0.000336977	0.000612638
cyanothece_clustered_spectra.mgf	21154	CID	517.773	0.943042	2	K.VLSFQNGNR.G	gi|172039467-ref|YP_001805968.1	79	74	4.3414e-12	2.36893e-05	0	0
cyanothece_clustered_spectra.mgf	21157	CID	517.778	0.235758	2	R.MLMENKLR.D	gi|172039266-ref|YP_001805767.1	93	88	3.45958e-11	0.000187042	0.000160671	0.000316516
cyanothece_clustered_spectra.mgf	21170	CID	517.797	-1.29662	2	K.VLVQYDLGK.A	gi|172035539-ref|YP_001802040.1	106	106	7.95513e-12	4.3408e-05	1.77775e-05	3.45077e-05
cyanothece_clustered_spectra.mgf	21174	CID	517.791	0.589381	2	R.EHAPQAIIR.W	gi|172039495-ref|YP_001805996.1	107	107	4.44808e-12	2.42714e-05	0	0
cyanothece_clustered_spectra.mgf	21189	CID	517.906	1.6499	3	R.HEQGAAFMADVYGR.L	gi|172039140-ref|YP_001805641.1	139	92	1.12314e-13	6.30568e-07	0	0
cyanothece_clustered_spectra.mgf	21191	CID	517.916	0.942782	3	R.EKLNSEESIEM+15.995AR.H	gi|172037544-ref|YP_001804045.1	133	98	1.26486e-11	7.07209e-05	3.43802e-05	0
cyanothece_clustered_spectra.mgf	21229	CID	518.246	0	4	R.QIEDSDSSYDKEKLQER.L	gi|172036259-ref|YP_001802760.1	123	116	4.322e-20	2.44972e-13	0	0
cyanothece_clustered_spectra.mgf	21230	CID	518.246	-0.706635	2	R.AVSNYPDNR.L	gi|172035807-ref|YP_001802308.1	104	90	1.93382e-11	0.000105521	8.31062e-05	0.000162708
cyanothece_clustered_spectra.mgf	21234	CID	518.253	3.2976	2	K.LSEENSQTK.T	gi|172035428-ref|YP_001801929.1	80	80	1.07843e-11	5.88455e-05	1.77775e-05	3.45077e-05
cyanothece_clustered_spectra.mgf	21245	CID	518.265	0.70661	3	R.FDHIFFTGSPSIGK.I	gi|172037593-ref|YP_001804094.1	123	108	8.71642e-14	4.89368e-07	0	0
cyanothece_clustered_spectra.mgf	21246	CID	518.265	0.942147	2	R.EIQSGQFAR.E	gi|172037035-ref|YP_001803536.1	109	109	1.60224e-11	8.74279e-05	5.15269e-05	0.000100506
cyanothece_clustered_spectra.mgf	21247	CID	518.266	-0.471072	2	R.AVLM+15.995AGGSGTR.L	gi|172036976-ref|YP_001803477.1	87	84	1.92171e-13	1.06348e-06	0	0
cyanothece_clustered_spectra.mgf	21258	CID	518.277	0.706594	3	R.SMYNVTSAVIQALR.T	gi|172035521-ref|YP_001802022.1	178	152	1.70448e-13	9.57e-07	0	0
cyanothece_clustered_spectra.mgf	21259	CID	518.278	-0.117765	4	R.EQTIAYGEKFGLDFPVKK.S	gi|172039283-ref|YP_001805784.1	126	66	3.2892e-12	1.86894e-05	0	0
cyanothece_clustered_spectra.mgf	21275	CID	518.285	0.471055	2	R.GTGFLNWLK.Q	gi|172037321-ref|YP_001803822.1	121	119	2.22408e-12	1.21359e-05	0	0
cyanothece_clustered_spectra.mgf	21276	CID	518.288	0.706579	2	K.SKVDTTSVKA.A	gi|172039193-ref|YP_001805694.1	94	81	7.83841e-11	0.000431002	0.000313414	0.000593014
cyanothece_clustered_spectra.mgf	21288	CID	518.296	1.41314	2	K.GQVLYSLQK.W	gi|172037542-ref|YP_001804043.1	93	92	4.68135e-11	0.000255443	0.000172246	0.000340357
cyanothece_clustered_spectra.mgf	21289	CID	518.296	1.41314	2	R.AIALSELYR.N	gi|172037566-ref|YP_001804067.1	144	144	3.73947e-11	0.000204048	0.000172246	0.000132468
cyanothece_clustered_spectra.mgf	21297	CID	518.309	4.35707	3	R.QSLLDQGKIPVGIGK.G	gi|172035903-ref|YP_001802404.1	82	70	5.51459e-13	3.10719e-06	0	0
cyanothece_clustered_spectra.mgf	21301	CID	518.313	-0.942058	2	R.TYAAIAIGKK.G	gi|172035061-ref|YP_001801562.1	126	123	1.86303e-12	1.02441e-05	0	0
cyanothece_clustered_spectra.mgf	21319	CID	518.583	2.70702	3	K.IADQPSQGQENNPR.R	gi|172039083-ref|YP_001805584.1	148	111	4.08677e-13	2.29444e-06	0	0
cyanothece_clustered_spectra.mgf	21320	CID	518.585	1.41235	3	R.EAYPGDVFYIHSR.L	gi|172039401-ref|YP_001805902.1	114	97	8.33851e-16	4.66222e-09	0	0
cyanothece_clustered_spectra.mgf	21324	CID	518.603	-5.41378	3	R.IESGDRQQVHVTGK.V	gi|172038899-ref|YP_001805400.1	72	49	6.14969e-12	3.45264e-05	1.77775e-05	3.45077e-05
cyanothece_clustered_spectra.mgf	21342	CID	518.752	-1.17658	2	K.VGAATETEMK.D	gi|172036259-ref|YP_001802760.1	142	139	1.03278e-13	5.67883e-07	0	0
cyanothece_clustered_spectra.mgf	21343	CID	518.752	2.11784	2	K.FLEVDEER.N	gi|172035135-ref|YP_001801636.1	116	115	5.1206e-11	0.000276844	0.000247789	0.000490346
cyanothece_clustered_spectra.mgf	21344	CID	518.753	0.705945	2	K.VGAATETEMK.D	gi|172036259-ref|YP_001802760.1	97	94	8.84838e-14	4.86537e-07	0	0
cyanothece_clustered_spectra.mgf	21346	CID	518.754	2.70612	2	K.VGAATETEMK.D	gi|172036259-ref|YP_001802760.1	70	52	6.3819e-11	0.000350915	0.000258595	0
cyanothece_clustered_spectra.mgf	21359	CID	518.782	-0.705905	2	R.GFPIAVYNR.T	gi|172038659-ref|YP_001805160.1	104	101	2.27527e-12	1.24152e-05	0	0
cyanothece_clustered_spectra.mgf	21360	CID	518.78	-0.588256	2	R.NQKTVGFSR.T	gi|172037566-ref|YP_001804067.1	95	92	1.52837e-11	8.33972e-05	3.43802e-05	0
cyanothece_clustered_spectra.mgf	21376	CID	518.848	1.05872	2	R.LILVGLGVPR.Q	gi|172035290-ref|YP_001801791.1	114	114	3.99128e-12	2.19464e-05	0	0
cyanothece_clustered_spectra.mgf	21402	CID	519.232	0.587745	3	K.GTMTTTHSYTGDQR.I	gi|218247350-ref|YP_002372721.1	117	101	8.07322e-16	4.53257e-09	0	0
cyanothece_clustered_spectra.mgf	21410	CID	519.251	1.41054	2	R.SLDSNLGM+15.995GK.A	gi|172038108-ref|YP_001804609.1	102	98	3.50622e-12	1.92793e-05	0	0
cyanothece_clustered_spectra.mgf	21411	CID	519.256	0.235087	2	F.MASSGTGALSR.F	gi|172038430-ref|YP_001804931.1	114	79	8.35777e-11	0.000462524	0.000313414	0.000593014
cyanothece_clustered_spectra.mgf	21414	CID	519.261	-0.235085	2	K.SFLEELDGK.R	gi|172037449-ref|YP_001803950.1	89	88	2.69913e-11	0.000147281	0.000130406	0.000256115
cyanothece_clustered_spectra.mgf	21417	CID	519.269	4.34902	2	R.YLDGLTAER.T	gi|254622-Contaminant:	100	95	2.65645e-11	0.000144952	0.000130406	0.000256115
cyanothece_clustered_spectra.mgf	21422	CID	519.271	1.41048	3	R.TAIVQAVDPEIEDR.V	gi|172036185-ref|YP_001802686.1	101	97	1.62061e-16	9.09862e-10	0	0
cyanothece_clustered_spectra.mgf	21434	CID	519.282	0	2	R.QIFFHAFK.W	gi|172038121-ref|YP_001804622.1	85	85	2.95512e-11	0.000159768	0.000130406	0.000256115
cyanothece_clustered_spectra.mgf	21455	CID	519.301	-4.46624	3	R.AILLANVSADVWKR.R	gi|172036815-ref|YP_001803316.1	92	61	6.32319e-12	3.55004e-05	1.77775e-05	3.45077e-05
cyanothece_clustered_spectra.mgf	21476	CID	519.612	-4.11119	3	K.ELNQEVEALKQQK.Q	gi|172038570-ref|YP_001805071.1	104	54	2.75856e-11	0.000154236	0.000130406	0
cyanothece_clustered_spectra.mgf	21481	CID	519.622	-1.87937	3	K.IIDKVNREDIWR.E	gi|172035221-ref|YP_001801722.1	81	73	1.41835e-13	7.89264e-07	0	0
cyanothece_clustered_spectra.mgf	21491	CID	519.736	0.822045	2	K.DTGWEGAFR.V	gi|172038783-ref|YP_001805284.1	110	110	3.59093e-13	1.95943e-06	0	0
cyanothece_clustered_spectra.mgf	21492	CID	519.738	1.29178	2	R.QNMVDFER.E	gi|172035256-ref|YP_001801757.1	58	54	7.01988e-11	0.000379529	0.000271276	0.000508495
cyanothece_clustered_spectra.mgf	21496	CID	519.751	2.11377	2	-.MNQEIFEK.V	gi|172039030-ref|YP_001805531.1	118	118	2.74692e-11	0.000148512	0.000130406	0.000256115
cyanothece_clustered_spectra.mgf	21504	CID	519.759	0.469719	2	R.EQTIAYGEK.F	gi|172039283-ref|YP_001805784.1	81	74	5.83517e-11	0.000318403	0.000258595	0
cyanothece_clustered_spectra.mgf	21518	CID	519.79	3.52269	2	R.THTSPVQIR.Y	gi|172036233-ref|YP_001802734.1	85	71	3.86154e-12	2.10709e-05	0	0
cyanothece_clustered_spectra.mgf	21534	CID	519.938	0.821726	3	K.KGFYALVDAMIDSK.E	gi|172035836-ref|YP_001802337.1	171	116	6.24965e-12	3.50876e-05	1.77775e-05	0
cyanothece_clustered_spectra.mgf	21544	CID	519.958	0	3	K.VGETIEIVGIRDTR.S	gi|172039001-ref|YP_001805502.1	100	83	1.0032e-14	5.63229e-08	0	0
cyanothece_clustered_spectra.mgf	21545	CID	519.959	1.29123	3	K.IREGMPVGVMVTLR.S	gi|172038940-ref|YP_001805441.1	142	110	2.53686e-14	1.42428e-07	0	0
cyanothece_clustered_spectra.mgf	21547	CID	519.96	1.29123	3	K.FGAPQIINDGITIAK.E	gi|172036259-ref|YP_001802760.1	134	95	2.78731e-11	0.000157051	0.000130406	0
cyanothece_clustered_spectra.mgf	21551	CID	519.961	1.05646	3	K.MIQDNNIKIIDLK.F	gi|172039345-ref|YP_001805846.1	135	113	9.19486e-12	5.14102e-05	1.77775e-05	0
cyanothece_clustered_spectra.mgf	21573	CID	520.261	0.117316	3	K.IM+15.995DDRFGALTFTR.I	gi|172036966-ref|YP_001803467.1	100	72	1.2428e-11	6.94871e-05	3.43802e-05	6.70533e-05
cyanothece_clustered_spectra.mgf	21574	CID	520.266	0.586577	2	P.YEGTVIAMR.N	gi|172035717-ref|YP_001802218.1	112	99	1.06196e-11	5.79472e-05	1.77775e-05	3.45077e-05
cyanothece_clustered_spectra.mgf	21575	CID	520.266	0.586577	2	R.MYEAIKER.Q	gi|172036361-ref|YP_001802862.1	109	107	2.97015e-11	0.00016058	0.000145652	0.000286515
cyanothece_clustered_spectra.mgf	21582	CID	520.275	2.11164	3	K.IDTLENKLENNQK.E	gi|172035537-ref|YP_001802038.1	112	85	8.51516e-12	4.76099e-05	1.77775e-05	0
cyanothece_clustered_spectra.mgf	21591	CID	520.284	-3.87126	3	R.LVKQQGEEQTLTGK.L	gi|172038574-ref|YP_001805075.1	69	53	9.71567e-13	5.45469e-06	0	0
cyanothece_clustered_spectra.mgf	21607	CID	520.292	1.64233	3	K.IGVPKEIKDQEFR.V	gi|172034953-ref|YP_001801454.1	93	76	4.99203e-14	2.79114e-07	0	0
cyanothece_clustered_spectra.mgf	21608	CID	520.293	1.52502	3	A.LVNAGIVGMTISEVR.G	gi|172036690-ref|YP_001803191.1	89	66	5.09494e-13	2.87074e-06	0	0
cyanothece_clustered_spectra.mgf	21620	CID	520.527	-0.351769	4	K.AGANLAVTYLPDEKGRFEK.K	gi|172035376-ref|YP_001801877.1	156	100	3.77758e-14	2.15114e-07	0	0
cyanothece_clustered_spectra.mgf	21622	CID	520.551	0.703507	4	R.IVSIKPLDAETPLKPTSNR.S	gi|172035910-ref|YP_001802411.1	108	75	3.03718e-15	1.72952e-08	0	0
cyanothece_clustered_spectra.mgf	21623	CID	520.578	2.34491	3	-.MQEFDKSISFDGR.D	gi|172035539-ref|YP_001802040.1	147	131	2.75956e-15	1.54292e-08	0	0
cyanothece_clustered_spectra.mgf	21625	CID	520.596	2.22758	3	R.WELDDELDQLKR.N	gi|172039092-ref|YP_001805593.1	147	112	2.64776e-12	1.47339e-05	0	0
cyanothece_clustered_spectra.mgf	21634	CID	520.616	1.2896	3	K.AVDDLQSFLDLVPK.S	gi|172035692-ref|YP_001802193.1	162	118	1.25252e-12	7.032e-06	0	0
cyanothece_clustered_spectra.mgf	21636	CID	520.618	0.351708	3	R.VATSNLTTEAVAQVR.S	gi|172039193-ref|YP_001805694.1	207	144	3.02921e-13	1.70681e-06	0	0
cyanothece_clustered_spectra.mgf	21644	CID	520.639	0.468925	3	K.QAQAYRQLSLLLR.R	gi|172039401-ref|YP_001805902.1	119	90	2.13575e-12	1.19414e-05	0	0
cyanothece_clustered_spectra.mgf	21646	CID	520.644	1.1723	3	R.KGLIEELVLQVYR.Q	gi|172035256-ref|YP_001801757.1	151	110	2.81103e-11	0.00015717	0.000130406	0
cyanothece_clustered_spectra.mgf	21653	CID	520.747	-0.234414	2	K.GWMSDFVAK.K	gi|172036393-ref|YP_001802894.1	124	103	1.09029e-11	5.94928e-05	3.43802e-05	6.70533e-05
cyanothece_clustered_spectra.mgf	21662	CID	520.769	0.117202	2	K.AGEVHAIMGR.N	gi|172035602-ref|YP_001802103.1	126	124	1.43809e-12	7.90746e-06	0	0
cyanothece_clustered_spectra.mgf	21663	CID	520.769	0.117202	2	R.AMHAVIDRQ.K	gi|172038079-ref|YP_001804580.1	75	62	1.49831e-11	8.17571e-05	3.43802e-05	6.70533e-05
cyanothece_clustered_spectra.mgf	21668	CID	520.778	0.3516	2	R.VLHAADTTGR.A	gi|172037840-ref|YP_001804341.1	76	51	9.00211e-11	0.000494989	0.000336977	0
cyanothece_clustered_spectra.mgf	21669	CID	520.779	-1.52359	2	K.AAKDFVARY.I	gi|172036651-ref|YP_001803152.1	86	70	4.37524e-11	0.00023874	0.000172246	0.000340357
cyanothece_clustered_spectra.mgf	21679	CID	520.786	2.34397	2	R.TGEPALDLPK.M	gi|172036752-ref|YP_001803253.1	76	71	7.73919e-12	4.25547e-05	1.77775e-05	3.45077e-05
cyanothece_clustered_spectra.mgf	21689	CID	520.797	1.87513	2	R.SGGITIVTHR.V	gi|172036198-ref|YP_001802699.1	127	123	3.92892e-13	2.16035e-06	0	0
cyanothece_clustered_spectra.mgf	21693	CID	520.809	0.820352	2	K.DLSLPNILR.L	gi|172036647-ref|YP_001803148.1	107	107	7.73135e-11	0.000421869	0.000313414	0.000593014
cyanothece_clustered_spectra.mgf	21694	CID	520.809	0.820352	2	R.ANPSLLAQVK.K	gi|172035030-ref|YP_001801531.1	86	70	3.56339e-11	0.000195936	0.000172246	0.000340357
cyanothece_clustered_spectra.mgf	21699	CID	520.818	0.234382	2	R.LAIGIGMIPR.G	gi|172036603-ref|YP_001803104.1	130	129	6.91249e-12	3.8009e-05	1.77775e-05	3.45077e-05
cyanothece_clustered_spectra.mgf	21709	CID	520.913	-2.81206	3	K.ESLDAFIDHTQER.V	gi|172039283-ref|YP_001805784.1	83	64	4.64554e-13	2.59741e-06	0	0
cyanothece_clustered_spectra.mgf	21710	CID	520.916	-1.75753	3	R.QEM+15.995NAYFDLASKK.G	gi|172035836-ref|YP_001802337.1	80	61	1.60039e-12	8.94809e-06	0	0
cyanothece_clustered_spectra.mgf	21715	CID	520.93	1.87466	3	R.SQAAQAESLGDRATR.H	gi|172035395-ref|YP_001801896.1	83	43	5.49745e-11	0.000309754	0.000258595	0
cyanothece_clustered_spectra.mgf	21716	CID	520.93	0.117166	3	K.TAEEAEKDLEGLQK.A	gi|172035030-ref|YP_001801531.1	107	83	5.78726e-14	3.24916e-07	0	0
cyanothece_clustered_spectra.mgf	21720	CID	520.94	0.234327	3	K.GQVVESMSLSPVATR.L	gi|172039132-ref|YP_001805633.1	128	83	4.30633e-12	2.4264e-05	0	0
cyanothece_clustered_spectra.mgf	21724	CID	520.947	-0.234324	3	K.LKEVSEEWVKEGK.I	gi|172037942-ref|YP_001804443.1	119	116	1.53529e-16	8.58408e-10	0	0
cyanothece_clustered_spectra.mgf	21729	CID	520.954	-0.351481	3	K.DKTLDAIETKEVAK.T	gi|172036837-ref|YP_001803338.1	119	95	7.36153e-14	4.133e-07	0	0
cyanothece_clustered_spectra.mgf	21751	CID	521.255	-0.585463	2	K.TEEFMKTR.A	gi|172038659-ref|YP_001805160.1	83	82	9.19831e-12	4.97305e-05	1.77775e-05	3.45077e-05
cyanothece_clustered_spectra.mgf	21756	CID	521.265	1.52218	2	K.DEEIPVSPR.-	gi|172036205-ref|YP_001802706.1	111	111	4.528e-12	2.47075e-05	0	0
cyanothece_clustered_spectra.mgf	21758	CID	521.267	-4.09813	3	R.NGDTASSAIKQVASGR.F	gi|172039266-ref|YP_001805767.1	108	91	3.45075e-15	1.95047e-08	0	0
cyanothece_clustered_spectra.mgf	21777	CID	521.28	-7.14226	3	K.LAQM+15.995TANDLATLKR.R	gi|172037229-ref|YP_001803730.1	90	49	7.1298e-11	0.00040029	0.000271276	0.000508495
cyanothece_clustered_spectra.mgf	21782	CID	521.29	-1.99044	3	R.YGLNEPKAATKLEK.A	gi|172038530-ref|YP_001805031.1	97	64	3.52162e-11	0.000197715	0.000172246	0.000340357
cyanothece_clustered_spectra.mgf	21789	CID	521.291	3.86381	4	R.LLEEYNLDVAGKHAVVVGR.S	gi|172035727-ref|YP_001802228.1	107	62	7.23241e-12	4.11849e-05	1.77775e-05	0
cyanothece_clustered_spectra.mgf	21791	CID	521.298	-0.936663	3	R.VNGGQVLSTHIIARP.H	gi|172039195-ref|YP_001805696.1	121	99	9.30763e-14	5.24438e-07	0	0
cyanothece_clustered_spectra.mgf	21800	CID	521.306	-0.351244	2	K.LVNGLEQIR.Q	gi|172035148-ref|YP_001801649.1	127	126	4.37525e-11	0.00023874	0.000172246	0.000340357
cyanothece_clustered_spectra.mgf	21807	CID	521.319	0	3	K.LQQPAAILVPIKDR.T	gi|172037710-ref|YP_001804211.1	90	65	1.40571e-11	7.89213e-05	3.43802e-05	6.70533e-05
cyanothece_clustered_spectra.mgf	21821	CID	521.592	-1.17017	3	R.EMQLEPGDVFNRK.T	gi|172037293-ref|YP_001803794.1	90	72	5.49726e-12	3.07363e-05	0	0
cyanothece_clustered_spectra.mgf	21834	CID	521.645	3.39316	3	R.VNPDIKPELLPLSK.A	gi|172039185-ref|YP_001805686.1	82	50	1.78798e-11	0.000100383	6.78104e-05	0
cyanothece_clustered_spectra.mgf	21843	CID	521.735	0.46794	2	K.SMVSSDNFR.M	gi|172035522-ref|YP_001802023.1	101	85	4.66469e-11	0.000254534	0.000172246	0
cyanothece_clustered_spectra.mgf	21847	CID	521.757	0.23396	2	K.-17.027QVASHFGGTR.N	gi|172038761-ref|YP_001805262.1	96	92	1.78193e-13	9.79809e-07	0	0
cyanothece_clustered_spectra.mgf	21867	CID	521.786	0.701842	2	K.SGSVTVSHLR.F	gi|172035869-ref|YP_001802370.1	72	60	9.3999e-12	5.16862e-05	1.77775e-05	3.45077e-05
cyanothece_clustered_spectra.mgf	21878	CID	521.8	3.39215	2	K.AQGGELVLQK.E	gi|172035257-ref|YP_001801758.1	127	127	2.5309e-12	1.39164e-05	0	0
cyanothece_clustered_spectra.mgf	21882	CID	521.803	-1.63757	2	K.TLGLNQIQR.H	gi|172035595-ref|YP_001802096.1	102	102	6.17035e-11	0.000336692	0.000258595	0.000508495
cyanothece_clustered_spectra.mgf	21888	CID	521.818	3.04113	2	K.QVQEIVKAK.L	gi|172035577-ref|YP_001802078.1	82	82	2.17807e-11	0.000118849	8.31062e-05	0.000162708
cyanothece_clustered_spectra.mgf	21920	CID	522.25	-1.16869	2	S.AADGPMPQTR.E	gi|172039001-ref|YP_001805502.1	86	73	2.22588e-12	1.22392e-05	0	0
cyanothece_clustered_spectra.mgf	21927	CID	522.262	1.0518	2	K.SYFATGELR.V	gi|172037822-ref|YP_001804323.1	40	39	4.59243e-11	0.000250591	0.000172246	0
cyanothece_clustered_spectra.mgf	21928	CID	522.262	1.0518	2	K.SYFATGELR.V	gi|172037822-ref|YP_001804323.1	144	144	3.60638e-12	1.96786e-05	0	0
cyanothece_clustered_spectra.mgf	21932	CID	522.278	2.33727	3	K.FGGEFIPKEHLYK.N	gi|172039463-ref|YP_001805964.1	92	46	5.60217e-11	0.000313228	0.000258595	0.000508495
cyanothece_clustered_spectra.mgf	21933	CID	522.28	2.45413	3	K.ASNFVVETKEELAK.V	gi|172035144-ref|YP_001801645.1	119	68	3.95302e-12	2.21935e-05	0	0
cyanothece_clustered_spectra.mgf	21935	CID	522.28	15.3093	2	K.-17.027QDIKDVNTK.L	gi|172038998-ref|YP_001805499.1	70	67	4.82099e-11	0.000263062	0.000187257	0.000370302
cyanothece_clustered_spectra.mgf	21937	CID	522.28	0.701178	2	R.YGEKPQPPK.V	gi|172038108-ref|YP_001804609.1	67	40	3.8639e-11	0.000210838	0.000172246	0.000340357
cyanothece_clustered_spectra.mgf	21948	CID	522.285	-0.584309	2	R.LSVVAFDHR.A	gi|172037673-ref|YP_001804174.1	114	114	7.68105e-13	4.19125e-06	0	0
cyanothece_clustered_spectra.mgf	21950	CID	522.285	-2.45409	3	K.VIDNLSEINVVGHR.V	gi|172035716-ref|YP_001802217.1	113	109	2.49422e-17	1.40033e-10	0	0
cyanothece_clustered_spectra.mgf	21951	CID	522.286	4.20703	3	R.LTGLLDAFSEPVFR.K	gi|172036716-ref|YP_001803217.1	139	105	1.71427e-13	9.62449e-07	0	0
cyanothece_clustered_spectra.mgf	21952	CID	522.288	1.98664	2	R.LGMAGTIPGAR.Q	gi|172035133-ref|YP_001801634.1	94	79	3.4e-11	0.000188158	0.000160671	0.000316516
cyanothece_clustered_spectra.mgf	21960	CID	522.299	6.07669	2	K.TLANLEGVAR.A	gi|172039083-ref|YP_001805584.1	116	98	6.11288e-12	3.36123e-05	1.77775e-05	3.45077e-05
cyanothece_clustered_spectra.mgf	21972	CID	522.309	1.16857	2	K.EIIAAGTQLK.I	gi|172037049-ref|YP_001803550.1	150	146	1.22906e-11	6.75808e-05	3.43802e-05	0
cyanothece_clustered_spectra.mgf	21993	CID	522.606	1.1679	3	R.STATEEKQSSALSVK.D	gi|172036478-ref|YP_001802979.1	114	69	1.67981e-12	9.46486e-06	0	0
cyanothece_clustered_spectra.mgf	21994	CID	522.609	0.934315	3	K.QASAEFFAHLFGLK.V	gi|172039416-ref|YP_001805917.1	89	79	1.03057e-15	5.78593e-09	0	0
cyanothece_clustered_spectra.mgf	22025	CID	522.767	4.43667	2	R.IGNGYDIHR.L	gi|172035392-ref|YP_001801893.1	110	110	9.93201e-13	5.41951e-06	0	0
cyanothece_clustered_spectra.mgf	22026	CID	522.77	0.700521	2	R.DLPGVTETGR.H	gi|172037723-ref|YP_001804224.1	98	98	1.10125e-13	6.05531e-07	0	0
cyanothece_clustered_spectra.mgf	22029	CID	522.775	-0.467009	2	K.QQLSSTPQR.I	gi|172037038-ref|YP_001803539.1	44	35	4.31085e-11	0.000235226	0.000172246	0.000340357
cyanothece_clustered_spectra.mgf	22030	CID	522.779	-0.583756	2	R.TFGLFGFGAK.L	gi|172037897-ref|YP_001804398.1	105	98	1.37694e-11	7.57123e-05	3.43802e-05	6.70533e-05
cyanothece_clustered_spectra.mgf	22035	CID	522.785	0.700501	2	R.VAIMGAGNVGR.T	gi|172036765-ref|YP_001803266.1	124	124	3.70912e-15	2.05265e-08	0	0
cyanothece_clustered_spectra.mgf	22040	CID	522.788	0.350248	2	K.QVAQEAGLTK.G	gi|172035281-ref|YP_001801782.1	102	102	8.00541e-13	4.40185e-06	0	0
cyanothece_clustered_spectra.mgf	22042	CID	522.789	2.21824	2	K.DVDLDKIAR.R	gi|172038492-ref|YP_001804993.1	127	127	9.39667e-12	5.1274e-05	1.77775e-05	3.45077e-05
cyanothece_clustered_spectra.mgf	22048	CID	522.79	-6.65464	2	R.INDQVKATR.N	gi|172035256-ref|YP_001801757.1	26	22	8.83315e-11	0.00048199	0.000327478	3.45077e-05
cyanothece_clustered_spectra.mgf	22049	CID	522.794	1.05073	2	R.INDQVKATR.N	gi|172035256-ref|YP_001801757.1	98	98	5.5636e-12	3.03584e-05	1.77775e-05	3.45077e-05
cyanothece_clustered_spectra.mgf	22050	CID	522.795	2.9187	2	R.TGELNAGVRK.D	gi|172037363-ref|YP_001803864.1	122	114	2.98472e-12	1.64117e-05	0	0
cyanothece_clustered_spectra.mgf	22052	CID	522.799	1.51771	4	R.LIFQHIPEPVAAAQEIRR.I	gi|172038675-ref|YP_001805176.1	149	95	8.47678e-13	4.81655e-06	0	0
cyanothece_clustered_spectra.mgf	22053	CID	522.8	-0.817226	2	K.GGIDVETLLK.H	gi|172037272-ref|YP_001803773.1	79	72	8.09692e-11	0.000445217	0.000313414	0.000593014
cyanothece_clustered_spectra.mgf	22074	CID	522.832	0.233479	2	R.VLLGLNLFR.D	gi|172035323-ref|YP_001801824.1	134	134	6.24509e-11	0.00034077	0.000258595	0.000508495
cyanothece_clustered_spectra.mgf	22076	CID	522.905	0.466893	3	R.KGEM+15.995QDMQTGVNGR.T	gi|172036594-ref|YP_001803095.1	118	74	5.67655e-11	0.0003187	0.000258595	0.000508495
cyanothece_clustered_spectra.mgf	22078	CID	522.932	1.05046	3	R.KADDQEPFSALAFK.I	gi|172039002-ref|YP_001805503.1	118	77	1.52347e-11	8.55326e-05	3.43802e-05	0
cyanothece_clustered_spectra.mgf	22093	CID	523.095	2.4503	6	R.IFNVLGEPVDEMGDVGNEESSPIHRPAPK.L	gi|172037726-ref|YP_001804227.1	152	79	1.78723e-16	1e-09	0	0
cyanothece_clustered_spectra.mgf	22099	CID	523.281	-8.5146	2	R.LSSPATLNSR.-	Trypa5|PromTArt5-Contaminant:	129	129	3.59276e-13	1.97551e-06	0	0
cyanothece_clustered_spectra.mgf	22121	CID	523.265	2.56615	2	R.YDETYVKK.I	gi|172039466-ref|YP_001805967.1	111	111	7.17394e-12	3.87858e-05	1.77775e-05	3.45077e-05
cyanothece_clustered_spectra.mgf	22122	CID	523.268	1.39971	2	K.SIVNADAEAR.Y	gi|172037821-ref|YP_001804322.1	158	155	5.47126e-13	3.00842e-06	0	0
cyanothece_clustered_spectra.mgf	22123	CID	523.267	-0.46657	2	K.VGDDVASQVR.A	gi|172039193-ref|YP_001805694.1	147	146	1.71701e-13	9.44115e-07	0	0
cyanothece_clustered_spectra.mgf	22124	CID	523.269	-0.58321	2	K.EYIVAHEGK.D	gi|172037305-ref|YP_001803806.1	76	76	7.22898e-13	3.94457e-06	0	0
cyanothece_clustered_spectra.mgf	22127	CID	523.27	-1.3997	3	R.NTVLDHDQGVKWR.N	gi|172036816-ref|YP_001803317.1	83	49	2.05123e-11	0.000114688	8.31062e-05	0
cyanothece_clustered_spectra.mgf	22131	CID	523.274	-1.74961	2	K.HGELYITGR.M	gi|172036333-ref|YP_001802834.1	80	78	1.06935e-11	5.835e-05	1.77775e-05	3.45077e-05
cyanothece_clustered_spectra.mgf	22133	CID	523.278	2.91601	3	K.MVEHDLAAEQAIIK.V	gi|172035395-ref|YP_001801896.1	166	133	9.46187e-14	5.3122e-07	0	0
cyanothece_clustered_spectra.mgf	22140	CID	523.281	2.21615	2	R.GIGEATDVVGK.E	gi|172037888-ref|YP_001804389.1	58	46	2.64943e-11	0.000146621	0.000130406	0
cyanothece_clustered_spectra.mgf	22141	CID	523.285	-0.933107	2	R.TVEQAITQR.S	gi|172035257-ref|YP_001801758.1	102	99	6.03788e-11	0.000329464	0.000258595	0.000508495
cyanothece_clustered_spectra.mgf	22142	CID	523.286	1.04975	2	R.VGGSLSNGQVK.V	gi|172035186-ref|YP_001801687.1	95	95	2.22813e-14	1.23306e-07	0	0
cyanothece_clustered_spectra.mgf	22143	CID	523.287	-0.933103	2	K.DKEQVWIK.R	gi|172035421-ref|YP_001801922.1	110	110	3.34203e-11	0.000180686	0.000160671	0.000316516
cyanothece_clustered_spectra.mgf	22151	CID	523.298	-0.116636	2	K.VGTVVSDQLK.V	gi|172036125-ref|YP_001802626.1	58	48	4.63086e-11	0.000254632	0.000172246	0.000340357
cyanothece_clustered_spectra.mgf	22157	CID	523.3	3.73234	2	R.KQSEEIIAK.Y	gi|172035476-ref|YP_001801977.1	105	105	4.15083e-11	0.000226494	0.000172246	0.000340357
cyanothece_clustered_spectra.mgf	22162	CID	523.311	1.0497	3	K.LQELLQNGLTGILR.F	gi|172039013-ref|YP_001805514.1	137	124	5.09472e-15	2.86034e-08	0	0
cyanothece_clustered_spectra.mgf	22170	CID	523.315	-0.116632	3	R.DLADLVIKPIITEK.A	gi|172038929-ref|YP_001805430.1	87	66	5.14622e-12	2.88925e-05	0	0
cyanothece_clustered_spectra.mgf	22172	CID	523.322	0.349891	2	-.SRVVVITSGK.G	gi|172037388-ref|YP_001803889.1	100	80	7.31497e-11	0.000402221	0.000271276	0.000508495
cyanothece_clustered_spectra.mgf	22181	CID	523.599	1.39882	3	R.VSFTATETAISDAQK.E	gi|172035771-ref|YP_001802272.1	106	72	1.03376e-11	5.82469e-05	1.77775e-05	0
cyanothece_clustered_spectra.mgf	22184	CID	523.609	1.51536	3	R.SM+15.995YNVTSAVIQALR.T	gi|172035521-ref|YP_001802022.1	184	126	4.48116e-11	0.000251587	0.000172246	0
cyanothece_clustered_spectra.mgf	22185	CID	523.609	1.0491	3	K.TITFEHYIELFR.R	gi|172035859-ref|YP_001802360.1	113	102	2.91137e-14	1.62e-07	0	0
cyanothece_clustered_spectra.mgf	22193	CID	523.622	0.699381	3	R.GIRNEVNNALELAR.K	gi|172039458-ref|YP_001805959.1	139	96	5.01124e-11	0.000281347	0.00023343	0
cyanothece_clustered_spectra.mgf	22217	CID	523.775	0.932236	2	R.NHYPLFQK.I	gi|172035236-ref|YP_001801737.1	78	78	8.77294e-12	4.74308e-05	1.77775e-05	3.45077e-05
cyanothece_clustered_spectra.mgf	22219	CID	523.777	-0.93223	2	K.TLTEDIAQR.V	gi|172036278-ref|YP_001802779.1	136	133	1.66986e-11	9.11177e-05	6.78104e-05	0.000132468
cyanothece_clustered_spectra.mgf	22220	CID	523.78	4.89421	2	R.AAILTSEGER.D	gi|172038519-ref|YP_001805020.1	98	98	7.6027e-13	4.18041e-06	0	0
cyanothece_clustered_spectra.mgf	22237	CID	523.805	0	2	K.VVITGITGMR.N	gi|172039468-ref|YP_001805969.1	152	152	1.59173e-13	8.75229e-07	0	0
cyanothece_clustered_spectra.mgf	22246	CID	523.813	-1.63129	2	K.TTLLDSIRK.T	gi|172036754-ref|YP_001803255.1	93	85	6.71747e-11	0.000366546	0.000271276	0.000162708
cyanothece_clustered_spectra.mgf	22250	CID	523.822	1.04867	2	R.LVDKLVFGR.Y	gi|172035252-ref|YP_001801753.1	121	121	1.24145e-11	6.77409e-05	3.43802e-05	6.70533e-05
cyanothece_clustered_spectra.mgf	22258	CID	523.939	0.582465	3	K.SVAAGIVYDAMTMIK.E	gi|172039003-ref|YP_001805504.1	150	145	7.41117e-18	4.17582e-11	0	0
cyanothece_clustered_spectra.mgf	22284	CID	524.245	1.04783	2	K.ENYLSYMK.N	gi|172037523-ref|YP_001804024.1	51	47	5.64763e-11	0.000305338	0.000258595	3.45077e-05
cyanothece_clustered_spectra.mgf	22287	CID	524.251	1.74636	2	K.ADFVHEMAK.W	gi|172037644-ref|YP_001804145.1	132	132	1.0688e-13	5.83202e-07	0	0
cyanothece_clustered_spectra.mgf	22299	CID	524.26	-11.8749	2	R.MATGIVNGER.V	gi|172036593-ref|YP_001803094.1	78	75	1.52083e-12	8.36244e-06	0	0
cyanothece_clustered_spectra.mgf	22314	CID	524.274	0.232837	2	R.WEAMNIKR.L	gi|172038950-ref|YP_001805451.1	90	84	2.73647e-11	0.000147947	0.000130406	0.000162708
cyanothece_clustered_spectra.mgf	22332	CID	524.286	2.44474	2	K.SVWGFGAPVK.G	gi|172035295-ref|YP_001801796.1	126	118	2.28915e-12	1.25871e-05	0	0
cyanothece_clustered_spectra.mgf	22333	CID	524.285	0.465664	2	K.SVWGFGAPVK.G	gi|172035295-ref|YP_001801796.1	64	56	3.59251e-11	0.000197538	0.000172246	0
cyanothece_clustered_spectra.mgf	22334	CID	524.288	0.698492	2	R.TIQTASEVAK.I	gi|172037446-ref|YP_001803947.1	76	74	3.90889e-11	0.000214934	0.000172246	0.000340357
cyanothece_clustered_spectra.mgf	22335	CID	524.289	4.77304	3	R.LHDAQIPHITVNGR.K	gi|172036885-ref|YP_001803386.1	84	55	7.48845e-12	4.20426e-05	1.77775e-05	3.45077e-05
cyanothece_clustered_spectra.mgf	22341	CID	524.292	-6.28634	2	K.LFLQSTPNK.Q	gi|172035952-ref|YP_001802453.1	121	117	1.09021e-11	5.94883e-05	3.43802e-05	6.70533e-05
cyanothece_clustered_spectra.mgf	22346	CID	524.295	-0.582068	2	R.DKYGVPAKVA.A	gi|172038930-ref|YP_001805431.1	64	58	7.18165e-11	0.00039489	0.000271276	0.000508495
cyanothece_clustered_spectra.mgf	22347	CID	524.296	2.21186	3	R.GVLNVAAVKAPGFGDR.R	gi|172036259-ref|YP_001802760.1	102	85	1.33991e-15	7.57356e-09	0	0
[truncated: 65,200 more rows]

## Sheet: msgfplus
SpecFile	SpecIndex	FragMethod	Precursor	PMError(ppm)	Charge	Peptide	Protein	DeNovoScore	MSGFScore	SpecProb	P-value	FDR	PepFDR
cyanothece_clustered_spectra.mgf	10	CID	400.162	-8.48114	2	-.M+15.995EADGMK.L	gi|172036380-ref|YP_001802881.1	59	48	2.26213e-09	0.0120843	0.00324625	0.00799808
cyanothece_clustered_spectra.mgf	12	CID	400.17	0.381308	2	R.SM+15.995VGDM+15.995K.G	gi|172035522-ref|YP_001802023.1	54	43	6.27155e-09	0.0335026	0.00830773	0.021094
cyanothece_clustered_spectra.mgf	21	CID	400.184	1.37702	2	K.YNNMTR.R	gi|172037562-ref|YP_001804063.1	86	83	1.74084e-09	0.00907268	0.00253044	0.00633974
cyanothece_clustered_spectra.mgf	22	CID	400.187	1.67769	2	K.M+15.995YVDQK.K	gi|172035518-ref|YP_001802019.1	41	39	4.36011e-09	0.0227234	0.00614822	0.0154163
cyanothece_clustered_spectra.mgf	23	CID	400.189	2.364	2	K.M+15.995SM+15.995ALSK.M	gi|172036966-ref|YP_001803467.1	68	58	2.20525e-09	0.0117804	0.00313433	0.00776953
cyanothece_clustered_spectra.mgf	31	CID	400.197	2.74524	2	K.HSDVWR.E	gi|172036524-ref|YP_001803025.1	71	71	2.39959e-10	0.00125059	0.000426811	0.00106449
cyanothece_clustered_spectra.mgf	35	CID	400.202	2.44018	3	Y.M+15.995ENIPNHLSK.I	gi|172036815-ref|YP_001803316.1	88	50	6e-09	0.0330364	0.00811681	0.00217253
cyanothece_clustered_spectra.mgf	36	CID	400.202	-9.24474	2	K.AKEMYR.D	gi|172037362-ref|YP_001803863.1	67	63	2.88423e-09	0.0150316	0.00417147	0.0103862
cyanothece_clustered_spectra.mgf	45	CID	400.217	12.0481	2	R.FMNIFK.S	gi|172035580-ref|YP_001802081.1	97	97	3.34782e-09	0.0174477	0.00477839	0.0119225
cyanothece_clustered_spectra.mgf	56	CID	400.226	1.27367	3	R.GPNGLDLDKLR.N	gi|172035575-ref|YP_001802076.1	113	103	7.25657e-13	4.01583e-06	0	0
cyanothece_clustered_spectra.mgf	59	CID	400.22	2.36382	2	R.ADIDIPR.L	gi|172038134-ref|YP_001804635.1	81	79	4e-09	0.0214113	0.00574189	0.0144367
cyanothece_clustered_spectra.mgf	61	CID	400.225	0.838762	2	K.VTGGNVPR.E	gi|172036966-ref|YP_001803467.1	103	103	9.15332e-12	4.94873e-05	2.33607e-05	6.14439e-05
cyanothece_clustered_spectra.mgf	73	CID	400.227	-3.02615	3	R.SISVAHEQVVK.A	gi|172036167-ref|YP_001802668.1	100	83	1.32944e-12	7.35721e-06	0	0
cyanothece_clustered_spectra.mgf	74	CID	400.229	10.8277	2	K.VTGGNVPR.E	gi|172036966-ref|YP_001803467.1	63	61	1.83066e-11	9.89746e-05	6.5966e-05	6.14439e-05
cyanothece_clustered_spectra.mgf	75	CID	400.228	3.27878	2	T.YHVVPGK.L	gi|172035965-ref|YP_001802466.1	73	56	4.77839e-09	0.0255262	0.00671081	0.016834
cyanothece_clustered_spectra.mgf	78	CID	400.228	-1.82967	2	K.INNVPNK.D	gi|172035736-ref|YP_001802237.1	96	94	3.32975e-10	0.00177875	0.000612174	0.00150489
cyanothece_clustered_spectra.mgf	83	CID	400.229	-9.397	2	K.DPPVTIR.Y	gi|172035406-ref|YP_001801907.1	94	94	3.13657e-10	0.00167556	0.000560688	0.00136303
cyanothece_clustered_spectra.mgf	86	CID	400.237	-0.60999	2	R.QNVTPIK.A	gi|172035481-ref|YP_001801982.1	49	41	7.15931e-09	0.0382451	0.00945181	0.0241293
cyanothece_clustered_spectra.mgf	93	CID	400.237	-8.47954	2	R.HVVPAFK.D	gi|172035476-ref|YP_001801977.1	94	94	6.9648e-11	0.00037206	0.000176382	0.000396595
cyanothece_clustered_spectra.mgf	96	CID	400.238	1.90622	2	R.KQGISGPL.-	gi|172036298-ref|YP_001802799.1	93	89	5.19272e-10	0.00280744	0.000825416	0.00205674
cyanothece_clustered_spectra.mgf	101	CID	400.239	0.12894	3	R.LEFIIANHIK.A	gi|172039605-ref|YP_001806106.1	113	84	5.79227e-09	0.0318493	0.00792581	0
cyanothece_clustered_spectra.mgf	106	CID	400.244	1.67745	3	R.IKVVVELGGER.Y	gi|172038308-ref|YP_001804809.1	123	81	2.48473e-09	0.0137507	0.0035986	3.20832e-05
cyanothece_clustered_spectra.mgf	107	CID	400.245	0.83872	3	R.VTVPILWDKK.T	gi|172038098-ref|YP_001804599.1	129	125	2.44114e-13	1.34229e-06	0	0
cyanothece_clustered_spectra.mgf	114	CID	400.257	3.88851	2	K.LGLALNAK.I	gi|172036589-ref|YP_001803090.1	97	97	4.91451e-10	0.00265702	0.000802374	0.00201546
cyanothece_clustered_spectra.mgf	116	CID	400.258	-3.73804	2	R.SVIVVGPK.L	gi|172038751-ref|YP_001805252.1	79	73	7.99972e-10	0.00432503	0.00129231	0.00292962
cyanothece_clustered_spectra.mgf	117	CID	400.26	1.30041	2	K.VLITAPGK.G	gi|218247350-ref|YP_002372721.1	98	98	1.31507e-10	0.000710991	0.000217807	0.000513189
cyanothece_clustered_spectra.mgf	119	CID	400.269	2.51601	2	K.VLIDLVK.Q	gi|172038157-ref|YP_001804658.1	84	84	6.39536e-09	0.0341641	0.00849624	0.0216024
cyanothece_clustered_spectra.mgf	121	CID	400.26	1.30041	2	R.GLAPVTIK.A	gi|172039115-ref|YP_001805616.1	82	78	1.40853e-09	0.00761518	0.00212427	0.00533935
cyanothece_clustered_spectra.mgf	122	CID	400.265	-0.226386	2	R.VNLIALR.E	gi|172037010-ref|YP_001803511.1	119	119	5.78362e-09	0.0308961	0.00790837	0.0199603
cyanothece_clustered_spectra.mgf	128	CID	400.554	1.75234	3	R.VTMHDIVKEK.S	gi|172038375-ref|YP_001804876.1	103	101	2.9671e-14	1.63149e-07	0	0
cyanothece_clustered_spectra.mgf	129	CID	400.557	2.81896	3	K.VLHQLGYDVR.I	gi|172035806-ref|YP_001802307.1	98	97	1.31156e-13	7.21171e-07	0	0
cyanothece_clustered_spectra.mgf	131	CID	400.567	0.76186	3	R.TLDQLRLQGR.L	gi|172038677-ref|YP_001805178.1	73	44	3e-09	0.0164756	0.004323	0.0027583
cyanothece_clustered_spectra.mgf	136	CID	400.724	-5.86871	2	K.VTGGNVPR.E	gi|172036966-ref|YP_001803467.1	87	79	7.42243e-10	0.00401293	0.00123432	6.14439e-05
cyanothece_clustered_spectra.mgf	137	CID	400.689	2.74187	2	R.SFNYNR.T	gi|172035429-ref|YP_001801930.1	86	81	2.76833e-09	0.0144276	0.00404428	0.0100444
cyanothece_clustered_spectra.mgf	143	CID	400.707	2.20863	2	V.PGPNPYR.W	gi|172038039-ref|YP_001804540.1	100	85	5.57342e-09	0.0297732	0.00773316	0.0195034
cyanothece_clustered_spectra.mgf	145	CID	400.712	2.36092	2	R.ELPEQGK.V	gi|172036329-ref|YP_001802830.1	92	81	4.64681e-09	0.0248233	0.00654122	0.0119225
cyanothece_clustered_spectra.mgf	147	CID	400.722	-0.761564	2	K.GNANIVGR.Q	gi|172039283-ref|YP_001805784.1	91	91	3.72752e-11	0.000201527	0.000104663	0.000223908
cyanothece_clustered_spectra.mgf	153	CID	400.735	0.304616	2	K.GQVGVGVGK.A	gi|172038944-ref|YP_001805445.1	93	86	6.11567e-11	0.000333708	0.000159926	3.20832e-05
cyanothece_clustered_spectra.mgf	156	CID	400.735	0.304616	2	R.NTTIPVR.R	gi|172036271-ref|YP_001802772.1	61	51	3.9067e-09	0.0208696	0.00561425	0.0141143
cyanothece_clustered_spectra.mgf	159	CID	400.735	0.304616	2	R.LADKTPR.N	gi|172039465-ref|YP_001805966.1	79	79	8.17407e-10	0.00436659	0.00129231	0.00324847
cyanothece_clustered_spectra.mgf	160	CID	400.736	2.8177	2	K.VDINAIR.E	gi|172035686-ref|YP_001802187.1	101	101	1.54985e-09	0.00827929	0.00231026	0.00575671
cyanothece_clustered_spectra.mgf	166	CID	400.741	1.2946	2	R.GLEAVRR.V	gi|172038400-ref|YP_001804901.1	69	67	1.40947e-09	0.00752937	0.00212427	0.00533935
cyanothece_clustered_spectra.mgf	168	CID	400.741	1.2946	2	R.RGLEAVR.R	gi|172038400-ref|YP_001804901.1	67	59	1.08543e-09	0.00579839	0.00166103	0.00423758
cyanothece_clustered_spectra.mgf	173	CID	400.754	2.36067	2	K.VGLIAATR.K	gi|172035038-ref|YP_001801539.1	106	106	1.64109e-10	0.000887254	0.000270253	0.000658211
cyanothece_clustered_spectra.mgf	176	CID	400.885	2.81665	3	R.IWSPQKGEQK.T	gi|172036695-ref|YP_001803196.1	108	102	4.75556e-12	2.61489e-05	1.23063e-05	3.20832e-05
cyanothece_clustered_spectra.mgf	178	CID	400.891	0.152249	3	K.SPIQTEKIER.E	gi|172035806-ref|YP_001802307.1	104	85	7.20407e-12	3.96123e-05	2.33607e-05	6.14439e-05
cyanothece_clustered_spectra.mgf	184	CID	401.199	2.20592	2	K.TYFSQR.A	gi|172038242-ref|YP_001804743.1	60	59	3.80501e-09	0.0198304	0.00542632	0.0136275
cyanothece_clustered_spectra.mgf	190	CID	401.208	-0.380321	3	K.TSPFTTYEKK.E	gi|172039373-ref|YP_001805874.1	56	32	1.36575e-09	0.00750972	0.00204698	0.00512339
cyanothece_clustered_spectra.mgf	197	CID	401.258	0.912658	2	K.LVIVTEK.V	gi|172037850-ref|YP_001804351.1	74	74	2.61401e-09	0.013964	0.00376492	0.00934054
cyanothece_clustered_spectra.mgf	207	CID	401.228	2.81424	2	K.DVLGELR.S	gi|172034886-ref|YP_001798681.1	65	65	2.48219e-09	0.0132599	0.0035986	0.00893206
cyanothece_clustered_spectra.mgf	210	CID	401.23	8.82305	3	K.IVNTDRTVGAR.I	gi|172039266-ref|YP_001805767.1	87	61	7.87863e-10	0.00436008	0.00127867	0.00152513
cyanothece_clustered_spectra.mgf	213	CID	401.231	1.06484	2	K.MPEAIIK.V	gi|172038259-ref|YP_001804760.1	70	65	9.1876e-10	0.00490802	0.00140625	0.00354488
cyanothece_clustered_spectra.mgf	228	CID	401.25	-1.67324	2	R.TAVINKR.A	gi|172039167-ref|YP_001805668.1	80	74	4.54831e-09	0.0242971	0.0064081	0.0161087
cyanothece_clustered_spectra.mgf	240	CID	401.551	0.683994	3	K.GLTKDALENNK.M	gi|172035505-ref|YP_001802006.1	105	86	7.73015e-11	0.000427791	0.000176382	0
cyanothece_clustered_spectra.mgf	241	CID	401.559	-4.81543	3	K.KASAIVTNQGGR.T	gi|172039605-ref|YP_001806106.1	112	99	5.63321e-11	0.000313469	0.000141743	0
cyanothece_clustered_spectra.mgf	252	CID	401.707	1.74731	2	R.VDNLEGR.V	gi|172039042-ref|YP_001805543.1	105	105	5.36674e-10	0.00286692	0.000874861	0.00219391
cyanothece_clustered_spectra.mgf	256	CID	401.725	1.29143	2	M.PVTTAASR.L	gi|172037567-ref|YP_001804068.1	75	58	1.66454e-09	0.00899932	0.00243462	0.00257992
cyanothece_clustered_spectra.mgf	258	CID	401.71	-11.0377	2	R.ELPEQGK.V	gi|172036329-ref|YP_001802830.1	77	74	3.38914e-09	0.0181048	0.00477839	0.0119225
cyanothece_clustered_spectra.mgf	260	CID	401.714	0.151937	2	R.WNLVDR.N	gi|172037320-ref|YP_001803821.1	66	61	2.29589e-09	0.0119654	0.00329773	0.00814371
cyanothece_clustered_spectra.mgf	261	CID	401.714	0.151937	2	R.TFELHR.K	gi|172038159-ref|YP_001804660.1	104	104	3.65041e-09	0.0190247	0.00515987	0.0129387
cyanothece_clustered_spectra.mgf	262	CID	401.731	-18.0433	2	K.GQVGVGVGK.A	gi|172038944-ref|YP_001805445.1	96	83	1.1387e-09	0.00621342	0.00173648	3.20832e-05
cyanothece_clustered_spectra.mgf	263	CID	401.719	0.30387	2	R.LGDALDAK.G	gi|172035913-ref|YP_001802414.1	96	96	1.37441e-10	0.000743072	0.000226261	0.000536865
cyanothece_clustered_spectra.mgf	270	CID	401.72	2.8108	2	K.SPIQTEK.I	gi|172035806-ref|YP_001802307.1	105	105	1.27062e-09	0.00678767	0.00191011	0.0048064
cyanothece_clustered_spectra.mgf	280	CID	401.73	-6.46793	2	K.IDPLSQK.A	gi|172039171-ref|YP_001805672.1	90	89	4.18152e-09	0.0223377	0.00596155	0.0150116
cyanothece_clustered_spectra.mgf	283	CID	401.73	-5.24158	2	R.VVFPGQR.L	gi|172037642-ref|YP_001804143.1	66	66	3.32895e-10	0.00177833	0.000612174	0.00150489
cyanothece_clustered_spectra.mgf	285	CID	401.737	-0.151928	2	R.DAALTAIK.T	gi|172039458-ref|YP_001805959.1	111	107	1.43842e-09	0.00777681	0.00215341	0.0054212
cyanothece_clustered_spectra.mgf	287	CID	401.737	-0.151928	2	R.SGLGVEIK.I	gi|172037604-ref|YP_001804105.1	64	64	2.07668e-10	0.00112275	0.000356986	0.000872666
cyanothece_clustered_spectra.mgf	288	CID	401.739	4.8617	2	K.VNELVTK.I	gi|172037549-ref|YP_001804050.1	80	79	1.34239e-09	0.00717107	0.00200981	0.0028656
cyanothece_clustered_spectra.mgf	299	CID	401.749	1.74712	2	R.SLASLRR.C	gi|172035516-ref|YP_001802017.1	83	83	2.10352e-09	0.011237	0.00301691	0.00748146
cyanothece_clustered_spectra.mgf	304	CID	401.85	-4.76349	3	R.DNPGQSYHQR.R	gi|172037894-ref|YP_001804395.1	66	39	6.06211e-09	0.0333331	0.00817076	0
cyanothece_clustered_spectra.mgf	309	CID	401.89	12.0603	3	K.GLTKDALENNK.M	gi|172035505-ref|YP_001802006.1	89	83	1.52389e-12	8.43332e-06	0	0
cyanothece_clustered_spectra.mgf	310	CID	401.882	-1.21499	3	R.TEVTVDDIRR.T	gi|172035115-ref|YP_001801616.1	97	73	1.5092e-10	0.000829847	0.000243919	0
cyanothece_clustered_spectra.mgf	312	CID	401.888	1.13903	3	R.FVELGQVAANR.T	gi|172035836-ref|YP_001802337.1	146	96	3.85019e-10	0.00213072	0.000693579	0
cyanothece_clustered_spectra.mgf	316	CID	401.891	0.379675	3	K.QKVDLSAEVSK.A	gi|172035511-ref|YP_001802012.1	113	85	1.34723e-11	7.45566e-05	4.55674e-05	0
cyanothece_clustered_spectra.mgf	331	CID	402.21	0.910498	3	R.AISDYLMHVR.E	gi|172035054-ref|YP_001801555.1	117	91	2.17424e-11	0.000119552	6.5966e-05	0
cyanothece_clustered_spectra.mgf	334	CID	402.21	5.01663	2	R.VDNLEGR.V	gi|172039042-ref|YP_001805543.1	110	110	5.36674e-10	0.00286692	0.000874861	0.00219391
cyanothece_clustered_spectra.mgf	339	CID	402.252	-12.227	2	R.VVVITSGK.G	gi|172037388-ref|YP_001803889.1	70	64	3.55928e-09	0.0192432	0.00498573	0.000754432
cyanothece_clustered_spectra.mgf	340	CID	402.218	3.7178	2	K.IIDTEGR.V	gi|172038957-ref|YP_001805458.1	60	60	2e-09	0.010496	0.00284974	0.00708971
cyanothece_clustered_spectra.mgf	341	CID	402.217	1.28985	2	K.DNGSIGLK.T	gi|172035442-ref|YP_001801943.1	96	88	2.60596e-09	0.0140891	0.00376492	0.00934054
cyanothece_clustered_spectra.mgf	347	CID	402.22	8.72545	2	R.QSAVEAAK.G	gi|172035786-ref|YP_001802287.1	46	44	2.07987e-10	0.00112448	0.000356986	0.000872666
cyanothece_clustered_spectra.mgf	354	CID	402.224	2.12442	4	K.AAPIEGITQIHGDRK.D	gi|172038692-ref|YP_001805193.1	116	65	8.06451e-11	0.000454395	0.000176382	0
cyanothece_clustered_spectra.mgf	359	CID	402.23	11.7464	3	K.QKVDLSAEVSK.A	gi|172035511-ref|YP_001802012.1	109	81	3.31672e-11	0.000183549	7.3988e-05	0
cyanothece_clustered_spectra.mgf	363	CID	402.231	12.0053	2	M.PVTTAASR.L	gi|172037567-ref|YP_001804068.1	79	64	5.95566e-10	0.00321992	0.00103102	0.00257992
cyanothece_clustered_spectra.mgf	373	CID	402.24	3.11714	2	K.VNELVTK.I	gi|172037549-ref|YP_001804050.1	106	106	6.71197e-10	0.00358554	0.00113208	0.0028656
cyanothece_clustered_spectra.mgf	374	CID	402.24	-10.8601	2	K.IGVTSGLR.Q	gi|172035283-ref|YP_001801784.1	130	130	1.52822e-10	0.000826231	0.000243919	0.000585525
cyanothece_clustered_spectra.mgf	392	CID	402.26	-2.42851	2	K.LVIVTEK.V	gi|172037850-ref|YP_001804351.1	92	92	2.61401e-09	0.013964	0.00376492	0.00934054
cyanothece_clustered_spectra.mgf	396	CID	402.547	-0.758112	3	K.SQFTGPDIGRK.L	gi|172039417-ref|YP_001805918.1	74	47	1.34219e-09	0.00742773	0.00200981	0.000145785
cyanothece_clustered_spectra.mgf	398	CID	402.55	-3.46428	3	R.TEVTVDDIRR.T	gi|172035115-ref|YP_001801616.1	123	97	8.31856e-11	0.000457404	0.000176382	0
cyanothece_clustered_spectra.mgf	406	CID	402.705	-0.682033	2	R.MAEQGLR.V	gi|172035304-ref|YP_001801805.1	99	93	8.84983e-10	0.00472758	0.00137645	0.0034614
cyanothece_clustered_spectra.mgf	412	CID	402.715	2.19761	2	K.LTDTQAR.Q	gi|172037482-ref|YP_001803983.1	68	68	1e-09	0.00542747	0.00152879	0.00386742
cyanothece_clustered_spectra.mgf	416	CID	402.72	6.76643	2	R.TFELHR.K	gi|172038159-ref|YP_001804660.1	83	83	3.65041e-09	0.0190247	0.00515987	0.0129387
cyanothece_clustered_spectra.mgf	423	CID	402.759	5.99605	2	R.ALIVPYK.E	gi|172037567-ref|YP_001804068.1	68	62	2.31845e-09	0.0123852	0.00335801	0.00444244
cyanothece_clustered_spectra.mgf	425	CID	402.73	17.7056	2	R.EGVRRW.L	gi|218246491-ref|YP_002371862.1	95	83	3.12111e-09	0.0162661	0.00453402	0.0112846
cyanothece_clustered_spectra.mgf	426	CID	402.735	1.59129	2	K.ATGFPIAK.F	gi|172036953-ref|YP_001803454.1	83	83	5.94598e-11	0.000321469	0.00015154	0.000275376
cyanothece_clustered_spectra.mgf	432	CID	402.74	0.0757749	2	R.FTVKPGR.V	gi|172036524-ref|YP_001803025.1	86	86	3.12939e-10	0.00167172	0.000560688	0.00136303
cyanothece_clustered_spectra.mgf	434	CID	402.74	9.03116	2	K.SQNLLTK.A	gi|172037010-ref|YP_001803511.1	96	96	3.55764e-09	0.0190049	0.00498573	0.0124902
cyanothece_clustered_spectra.mgf	438	CID	402.75	9.88043	2	R.ISSLLNR.E	gi|172035229-ref|YP_001801730.1	107	100	6.92985e-09	0.0370193	0.0090984	0.0231811
cyanothece_clustered_spectra.mgf	447	CID	402.871	1.96951	3	R.SDESVVTEKGR.Q	gi|172037367-ref|YP_001803868.1	98	70	2.84665e-10	0.00157535	0.000529362	0.0012746
cyanothece_clustered_spectra.mgf	449	CID	402.88	-4.34476	3	R.DNLGQHPVTPK.I	gi|172037687-ref|YP_001804188.1	93	57	4.945e-09	0.0273659	0.00691866	0
cyanothece_clustered_spectra.mgf	456	CID	402.904	1.74212	3	R.IGLHAALEQVR.G	gi|172037420-ref|YP_001803921.1	121	114	1.48076e-13	8.19463e-07	0	0
cyanothece_clustered_spectra.mgf	459	CID	403.19	2.49779	3	R.SGIHDAYMTGR.G	gi|172039314-ref|YP_001805815.1	140	96	6.41707e-11	0.000355124	0.000159926	0
cyanothece_clustered_spectra.mgf	461	CID	403.198	1.81653	2	K.M+15.995PGSELR.T	gi|172037449-ref|YP_001803950.1	71	69	7.75368e-10	0.00414202	0.00125503	0.00316485
cyanothece_clustered_spectra.mgf	467	CID	403.203	0.302752	2	R.TMNNVAR.K	gi|172035674-ref|YP_001802175.1	74	74	4.76481e-11	0.000254536	0.000133526	0.000275376
cyanothece_clustered_spectra.mgf	471	CID	403.21	0.582486	3	K.YQIDPAESRK.L	gi|172039571-ref|YP_001806072.1	93	72	3.19214e-10	0.00175523	0.00056939	0.00138683
cyanothece_clustered_spectra.mgf	472	CID	403.21	-0.908238	3	R.STTATATATAPSK.T	gi|172039193-ref|YP_001805694.1	77	41	1.13334e-09	0.00633671	0.00172085	0
cyanothece_clustered_spectra.mgf	476	CID	403.213	3.10314	2	K.ASGGSSLAR.P	gi|172035836-ref|YP_001802337.1	126	126	4.45668e-12	2.43184e-05	1.23063e-05	3.20832e-05
cyanothece_clustered_spectra.mgf	478	CID	403.216	0.53307	2	K.LTDTQAR.Q	gi|172037482-ref|YP_001803983.1	88	88	1e-09	0.00542747	0.00152879	0.00386742
cyanothece_clustered_spectra.mgf	479	CID	403.214	0.529801	2	K.GDFPTIR.K	gi|172035695-ref|YP_001802196.1	71	71	4.40256e-10	0.00235185	0.000738014	0.00183565
cyanothece_clustered_spectra.mgf	482	CID	403.228	7.12574	2	R.GVDKVMR.F	gi|172039463-ref|YP_001805964.1	92	88	7.25685e-09	0.0387661	0.00955919	0.0243952
cyanothece_clustered_spectra.mgf	487	CID	403.229	3.55711	3	K.TAEIAANYVKK.G	gi|172036916-ref|YP_001803417.1	111	107	3.20869e-14	1.7757e-07	0	0
cyanothece_clustered_spectra.mgf	496	CID	403.26	4.32961	2	R.ALIVPYK.E	gi|172037567-ref|YP_001804068.1	79	77	2.3036e-09	0.0123058	0.00335074	0.00444244
cyanothece_clustered_spectra.mgf	498	CID	403.234	0.908185	2	K.M+15.995LSLGIR.A	gi|172038860-ref|YP_001805361.1	85	85	7.4923e-09	0.0400239	0.00991593	0.025292
cyanothece_clustered_spectra.mgf	502	CID	403.24	9.85348	2	K.ATGFPIAK.F	gi|172036953-ref|YP_001803454.1	93	93	4.69736e-11	0.000253962	0.000133526	0.000275376
cyanothece_clustered_spectra.mgf	512	CID	403.257	3.02712	2	R.HLAPLVR.E	gi|172037321-ref|YP_001803822.1	85	65	3.49389e-09	0.0186644	0.00492218	0.0123086
cyanothece_clustered_spectra.mgf	519	CID	403.539	0.907499	3	K.MIAEAM+15.995DKVGK.E	gi|172036259-ref|YP_001802760.1	89	59	1.77825e-09	0.00984093	0.00256721	0
cyanothece_clustered_spectra.mgf	522	CID	403.542	1.28561	3	R.FDPVYVGHFK.C	gi|172038098-ref|YP_001804599.1	123	119	2.47889e-14	1.36304e-07	0	0
cyanothece_clustered_spectra.mgf	523	CID	403.549	4.5374	3	K.YAKGELNANTK.K	gi|172036272-ref|YP_001802773.1	121	96	2.44028e-11	0.000135047	7.3988e-05	0
cyanothece_clustered_spectra.mgf	524	CID	403.552	2.64679	3	R.LIAVHAEDQGR.I	gi|172038533-ref|YP_001805034.1	87	66	1.36828e-10	0.000757211	0.000217807	0
cyanothece_clustered_spectra.mgf	526	CID	403.56	1.73928	3	P.YKELSATLQR.I	gi|172037567-ref|YP_001804068.1	127	83	2.33554e-09	0.0128422	0.00337212	9.02663e-05
cyanothece_clustered_spectra.mgf	528	CID	403.563	-0.151241	3	R.GAHVNISGAGVVK.N	gi|172037545-ref|YP_001804046.1	124	100	3.20507e-11	0.000179201	7.3988e-05	0
cyanothece_clustered_spectra.mgf	529	CID	403.701	15.1191	2	R.AIDQGM+15.995R.Q	gi|172038951-ref|YP_001805452.1	79	77	1.82376e-09	0.00974251	0.00263349	0.00459098
cyanothece_clustered_spectra.mgf	539	CID	403.702	-6.35517	2	R.TMNNVAR.K	gi|172035674-ref|YP_001802175.1	79	74	3.46391e-10	0.00185042	0.000619201	0.000275376
cyanothece_clustered_spectra.mgf	540	CID	403.71	-3.47726	2	K.AVDQAFR.N	gi|172037229-ref|YP_001803730.1	63	58	3.11416e-09	0.0166359	0.00451163	0.0112213
cyanothece_clustered_spectra.mgf	541	CID	403.707	-1.1339	2	R.NGM+15.995LEVK.H	gi|172035582-ref|YP_001802083.1	84	81	3.82833e-09	0.020451	0.00546861	0.0137453
cyanothece_clustered_spectra.mgf	542	CID	403.714	1.36496	2	K.ASGGSSLAR.P	gi|172035836-ref|YP_001802337.1	65	65	4.45668e-12	2.43184e-05	1.23063e-05	3.20832e-05
cyanothece_clustered_spectra.mgf	543	CID	403.71	-7.63482	2	R.ATGTVMAR.L	gi|172038431-ref|YP_001804932.1	71	67	7.26403e-11	0.000392728	0.000176382	3.20832e-05
cyanothece_clustered_spectra.mgf	545	CID	403.71	-8.54993	2	K.ASGGSSLAR.P	gi|172035836-ref|YP_001802337.1	38	32	5e-09	0.0273753	0.00701048	3.20832e-05
cyanothece_clustered_spectra.mgf	547	CID	403.715	3.86261	2	K.ASGGSSLAR.P	gi|172035836-ref|YP_001802337.1	52	33	5.83353e-09	0.0318313	0.00793914	3.20832e-05
cyanothece_clustered_spectra.mgf	552	CID	403.72	6.29494	2	K.LTDTQAR.Q	gi|172037482-ref|YP_001803983.1	99	99	1e-09	0.00542747	0.00152879	0.00386742
cyanothece_clustered_spectra.mgf	560	CID	403.73	1.05825	2	K.VGIASFGR.H	gi|172035727-ref|YP_001802228.1	104	104	5.80683e-11	0.000313945	0.000141743	0.000299059
cyanothece_clustered_spectra.mgf	569	CID	403.74	-8.25424	2	R.FTVKPGR.V	gi|172036524-ref|YP_001803025.1	81	80	4.11983e-10	0.00220082	0.000725024	0.00136303
cyanothece_clustered_spectra.mgf	570	CID	403.743	2.11643	2	R.ILNYVGK.V	gi|172037320-ref|YP_001803821.1	93	78	3.79765e-09	0.0202871	0.00541186	0.00444244
cyanothece_clustered_spectra.mgf	583	CID	403.76	-0.831417	2	K.YGKIVVK.T	gi|172038936-ref|YP_001805437.1	122	122	8.62116e-10	0.00460543	0.00133761	0.00337559
cyanothece_clustered_spectra.mgf	596	CID	403.87	-7.66159	3	K.MIAEAM+15.995DKVGK.E	gi|172036259-ref|YP_001802760.1	96	62	2.0799e-09	0.0115103	0.00300324	0
cyanothece_clustered_spectra.mgf	597	CID	403.87	-7.66159	3	K.M+15.995IAEAMDKVGK.E	gi|172036259-ref|YP_001802760.1	89	69	2.72091e-11	0.000150577	7.3988e-05	6.14439e-05
cyanothece_clustered_spectra.mgf	598	CID	403.874	1.88906	3	K.LVPYDNWFR.E	gi|172037824-ref|YP_001804325.1	93	82	1.57117e-11	8.57325e-05	5.65036e-05	0
cyanothece_clustered_spectra.mgf	600	CID	403.88	-4.03151	3	K.YAKGELNANTK.K	gi|172036272-ref|YP_001802773.1	99	63	2.09635e-09	0.0116013	0.00301004	0
cyanothece_clustered_spectra.mgf	601	CID	403.88	-4.03151	3	K.YAKGELNANTK.K	gi|172036272-ref|YP_001802773.1	162	134	9.42582e-12	5.2163e-05	2.33607e-05	0
cyanothece_clustered_spectra.mgf	606	CID	403.9	8.73228	3	K.TAEIAANYVKK.G	gi|172036916-ref|YP_001803417.1	80	68	7.26027e-13	4.01787e-06	0	0
cyanothece_clustered_spectra.mgf	620	CID	404.2	8.54491	2	R.AIDQGM+15.995R.Q	gi|172038951-ref|YP_001805452.1	65	53	6e-09	0.032134	0.00812279	0.00459098
cyanothece_clustered_spectra.mgf	622	CID	404.202	6.26661	2	R.ILM+15.995DDGK.V	gi|172038333-ref|YP_001804834.1	65	63	3e-09	0.0161978	0.00440363	0.0109367
cyanothece_clustered_spectra.mgf	623	CID	404.203	-0.981507	2	R.LAADDFR.L	gi|106849-Contaminant:	85	85	5.7775e-10	0.00308634	0.000973045	0.00244315
cyanothece_clustered_spectra.mgf	626	CID	404.21	6.07868	3	K.M+15.995IAEAMDKVGK.E	gi|172036259-ref|YP_001802760.1	104	78	2.42133e-10	0.00133998	0.000435766	6.14439e-05
cyanothece_clustered_spectra.mgf	629	CID	404.21	-12.7101	2	K.ASGGSSLAR.P	gi|172035836-ref|YP_001802337.1	132	132	4.45668e-12	2.43184e-05	1.23063e-05	3.20832e-05
cyanothece_clustered_spectra.mgf	630	CID	404.21	-11.7898	2	R.ATGTVMAR.L	gi|172038431-ref|YP_001804932.1	114	114	5.26546e-12	2.84676e-05	1.23063e-05	3.20832e-05
cyanothece_clustered_spectra.mgf	631	CID	404.21	-15.096	3	K.YAKGELNANTK.K	gi|172036272-ref|YP_001802773.1	87	55	2.15691e-09	0.0119365	0.00305954	0
cyanothece_clustered_spectra.mgf	633	CID	404.216	0.0754982	2	R.FLGIDDK.L	gi|218246879-ref|YP_002372250.1	68	68	3.56252e-09	0.019031	0.00499283	0.00660997
cyanothece_clustered_spectra.mgf	635	CID	404.218	0.830477	2	K.TIDALM+15.995K.L	gi|172039000-ref|YP_001805501.1	62	59	6.09787e-09	0.0325749	0.00817499	0.0207152
cyanothece_clustered_spectra.mgf	636	CID	404.224	5.96427	2	R.YVEAVAR.G	gi|172038336-ref|YP_001804837.1	88	84	1.46664e-09	0.00783479	0.00219789	0.000658211
cyanothece_clustered_spectra.mgf	638	CID	404.228	1.9629	2	K.AIYERR.S	gi|172037681-ref|YP_001804182.1	79	79	5.80235e-09	0.0302398	0.00792581	0.0200095
cyanothece_clustered_spectra.mgf	640	CID	404.23	-3.09655	2	K.VGIASFGR.H	gi|172035727-ref|YP_001802228.1	131	131	5.80683e-11	0.000313945	0.000141743	0.000299059
cyanothece_clustered_spectra.mgf	649	CID	404.236	4.52969	2	K.EAYAIIK.A	gi|172035760-ref|YP_001802261.1	88	87	5.05648e-09	0.0270117	0.00705926	0.0177611
cyanothece_clustered_spectra.mgf	650	CID	404.24	-9.52133	2	R.ILNYVGK.V	gi|172037320-ref|YP_001803821.1	92	92	1.16216e-09	0.00620825	0.00174104	0.00444244
cyanothece_clustered_spectra.mgf	657	CID	404.243	3.01973	2	K.VPFFGLK.T	gi|172039575-ref|YP_001806076.1	111	100	1.16349e-09	0.00621536	0.00174104	0.00444244
cyanothece_clustered_spectra.mgf	676	CID	404.537	0.678945	3	R.GFYNGLTFHR.V	gi|172037086-ref|YP_001803587.1	105	101	6.60026e-14	3.62921e-07	0	0
cyanothece_clustered_spectra.mgf	679	CID	404.545	3.09292	3	R.TYRPYTPGTR.Q	gi|172038930-ref|YP_001805431.1	120	96	5.0646e-12	2.78481e-05	1.23063e-05	3.20832e-05
cyanothece_clustered_spectra.mgf	690	CID	404.68	2.71483	2	-.MNDSDVK.L	gi|172035054-ref|YP_001801555.1	76	76	4.86963e-11	0.000260136	0.000133526	0.000275376
cyanothece_clustered_spectra.mgf	693	CID	404.697	-3.09421	2	R.AIDQGM+15.995R.Q	gi|172038951-ref|YP_001805452.1	76	76	1.2205e-09	0.0065199	0.00180192	0.00459098
cyanothece_clustered_spectra.mgf	702	CID	404.703	0.754074	2	R.ATGTTMAR.L	gi|172038430-ref|YP_001804931.1	75	75	4.9498e-12	2.6761e-05	1.23063e-05	3.20832e-05
cyanothece_clustered_spectra.mgf	705	CID	404.707	1.50813	2	R.VMAAM+15.995AAK.E	gi|172035140-ref|YP_001801641.1	87	85	1.66092e-11	8.97974e-05	6.5966e-05	0.000145785
cyanothece_clustered_spectra.mgf	706	CID	404.707	1.50813	2	R.VM+15.995AAMAAK.E	gi|172035140-ref|YP_001801641.1	92	86	1.92117e-11	0.000103868	6.5966e-05	0.000145785
cyanothece_clustered_spectra.mgf	710	CID	404.71	12.1582	2	R.LAADDFR.L	gi|106849-Contaminant:	96	96	5.7775e-10	0.00308634	0.000973045	0.00244315
cyanothece_clustered_spectra.mgf	714	CID	404.719	13.3468	2	K.FNLTGEK.A	gi|172038104-ref|YP_001804605.1	98	92	4.34161e-09	0.0231929	0.0061052	0.015317
cyanothece_clustered_spectra.mgf	716	CID	404.72	1.96051	2	R.STIFNAR.V	gi|172039193-ref|YP_001805694.1	99	98	2e-09	0.0107089	0.00289279	0.00719093
cyanothece_clustered_spectra.mgf	718	CID	404.721	-5.58419	2	R.YVEAVAR.G	gi|172038336-ref|YP_001804837.1	103	89	3.61019e-09	0.0192856	0.00505713	0.000658211
cyanothece_clustered_spectra.mgf	721	CID	404.72	5.81596	2	R.FLGIDDK.L	gi|218246879-ref|YP_002372250.1	101	101	1.81929e-09	0.00971865	0.00263349	0.00660997
cyanothece_clustered_spectra.mgf	735	CID	404.74	10.2699	2	K.EAYAIIK.A	gi|172035760-ref|YP_001802261.1	75	72	5.13221e-09	0.0274163	0.00717828	0.0177611
cyanothece_clustered_spectra.mgf	756	CID	404.867	-10.283	3	R.GFYNGLTFHR.V	gi|172037086-ref|YP_001803587.1	104	60	1.27106e-09	0.00698903	0.00191011	0
cyanothece_clustered_spectra.mgf	764	CID	404.915	-0.527575	3	R.VLKLNIVEER.I	gi|172036295-ref|YP_001802796.1	90	79	8.11115e-12	4.45999e-05	2.33607e-05	3.20832e-05
cyanothece_clustered_spectra.mgf	765	CID	404.928	1.65804	3	R.SLILQAIAQKK.H	gi|172037274-ref|YP_001803775.1	94	71	3.75949e-10	0.00208052	0.000685425	3.20832e-05
cyanothece_clustered_spectra.mgf	776	CID	405.199	1.5063	2	K.MGM+15.995LVDK.S	gi|172038039-ref|YP_001804540.1	74	74	2.3172e-10	0.00123785	0.000418341	0.0010412
cyanothece_clustered_spectra.mgf	778	CID	405.2	-10.7807	2	R.ATGTTMAR.L	gi|172038430-ref|YP_001804931.1	113	113	4.9498e-12	2.6761e-05	1.23063e-05	3.20832e-05
cyanothece_clustered_spectra.mgf	779	CID	405.202	2.71133	3	K.AVAAEVEEMHK.M	gi|172036860-ref|YP_001803361.1	101	70	6.36795e-11	0.000352406	0.000159926	0
cyanothece_clustered_spectra.mgf	780	CID	405.2	-6.63328	2	N.AGVQDYR.L	gi|172038079-ref|YP_001804580.1	118	105	7.5444e-09	0.0403022	0.00994249	0.0253448
cyanothece_clustered_spectra.mgf	783	CID	405.209	2.34021	2	R.VMAAM+15.995AAK.E	gi|172035140-ref|YP_001801641.1	77	71	1.75955e-10	0.000951297	0.000296576	0.000145785
cyanothece_clustered_spectra.mgf	789	CID	405.212	12.9913	2	R.LAADDFR.L	gi|106849-Contaminant:	94	94	5.7775e-10	0.00308634	0.000973045	0.00244315
cyanothece_clustered_spectra.mgf	790	CID	405.21	-8.08848	3	-.THTTLTENPAK.S	gi|172038007-ref|YP_001804508.1	104	71	4.10793e-10	0.00227335	0.00071694	0
cyanothece_clustered_spectra.mgf	797	CID	405.214	6.85346	2	K.AEGYLTR.D	gi|172038956-ref|YP_001805457.1	67	60	1.53271e-09	0.00818772	0.0022882	0.00187881
cyanothece_clustered_spectra.mgf	799	CID	405.217	3.38904	3	K.EFLDTAKHPR.F	gi|172036483-ref|YP_001802984.1	68	49	1.40383e-10	0.000771909	0.000226261	0
cyanothece_clustered_spectra.mgf	803	CID	405.22	-2.18413	2	R.STIFNAR.V	gi|172039193-ref|YP_001805694.1	86	83	2.61317e-09	0.0139595	0.00376492	0.00719093
cyanothece_clustered_spectra.mgf	805	CID	405.22	1.66616	2	R.FLGLDDK.L	gi|172037183-ref|YP_001803684.1	102	95	2e-09	0.0104253	0.00283456	0.00660997
cyanothece_clustered_spectra.mgf	809	CID	405.224	0.527173	2	R.DAYTVKL.-	gi|172037049-ref|YP_001803550.1	101	97	3.26765e-09	0.0174558	0.00468904	0.0117087
cyanothece_clustered_spectra.mgf	810	CID	405.225	3.01242	2	R.LASYLDK.V	gi|88041-Contaminant:	81	81	1.32317e-09	0.00706839	0.00197063	0.00497724
cyanothece_clustered_spectra.mgf	812	CID	405.225	3.01242	2	R.STDVIFK.E	gi|172036734-ref|YP_001803235.1	86	86	6.72872e-10	0.00359448	0.00113208	0.0028656
cyanothece_clustered_spectra.mgf	813	CID	405.225	3.01242	2	K.GIEYSIK.A	gi|172035159-ref|YP_001801660.1	63	61	4.49069e-09	0.0239893	0.00634664	0.0159357
cyanothece_clustered_spectra.mgf	820	CID	405.231	-0.301236	3	K.VVSGDTQPVLAK.A	gi|172039160-ref|YP_001805661.1	94	61	5.60465e-10	0.0031188	0.000932333	0
cyanothece_clustered_spectra.mgf	823	CID	405.234	2.18395	2	K.TMAFLVK.E	gi|172038243-ref|YP_001804744.1	98	98	2.73517e-10	0.00146113	0.000522259	0.0012746
cyanothece_clustered_spectra.mgf	834	CID	405.244	1.88267	3	R.LDSGIGVKPISK.T	gi|172038115-ref|YP_001804616.1	100	98	1.05e-13	5.8429e-07	0	0
cyanothece_clustered_spectra.mgf	843	CID	405.266	0.451816	2	K.HLVISLK.Y	gi|172038941-ref|YP_001805442.1	127	127	2.555e-09	0.0136488	0.00371649	0.00920232
cyanothece_clustered_spectra.mgf	847	CID	405.536	1.88131	3	R.LYRGYANSDR.A	gi|172037567-ref|YP_001804068.1	120	107	1.58469e-12	8.71357e-06	0	0
cyanothece_clustered_spectra.mgf	849	CID	405.54	11.4998	3	K.AVAAEVEEMHK.M	gi|172036860-ref|YP_001803361.1	118	96	1.57186e-12	8.69876e-06	0	0
cyanothece_clustered_spectra.mgf	850	CID	405.546	11.6502	3	K.TLDGLESVDHK.N	gi|172039032-ref|YP_001805533.1	82	61	2.17512e-10	0.00120372	0.000374915	0
cyanothece_clustered_spectra.mgf	854	CID	405.55	5.60631	3	-.THTTLTENPAK.S	gi|172038007-ref|YP_001804508.1	111	72	5.36274e-09	0.0296777	0.00743324	0
cyanothece_clustered_spectra.mgf	856	CID	405.556	0.451493	3	R.LYISHPESIR.R	gi|172039458-ref|YP_001805959.1	75	62	1.18681e-10	0.000652578	0.000200631	0.000396595
cyanothece_clustered_spectra.mgf	857	CID	405.555	1.27923	3	R.QAAGIIAQEASR.C	gi|172035621-ref|YP_001802122.1	149	122	3.91204e-11	0.000217692	0.000104663	0
cyanothece_clustered_spectra.mgf	861	CID	405.563	0.376237	3	K.ADGKQVQEIVK.A	gi|172035577-ref|YP_001802078.1	128	128	8.54637e-14	4.73e-07	0	0
cyanothece_clustered_spectra.mgf	863	CID	405.592	-0.451452	3	K.LIVLNIPHPAK.F	gi|172037393-ref|YP_001803894.1	116	114	5.4188e-14	2.99879e-07	0	0
cyanothece_clustered_spectra.mgf	869	CID	405.675	1.27886	2	R.DYFGAHT.Y	gi|172038659-ref|YP_001805160.1	65	64	7.87191e-11	0.000420518	0.000176382	0.000396595
cyanothece_clustered_spectra.mgf	870	CID	405.68	-5.57528	2	-.MNDSDVK.L	gi|172035054-ref|YP_001801555.1	80	80	4.86963e-11	0.000260136	0.000133526	0.000275376
cyanothece_clustered_spectra.mgf	877	CID	405.7	-14.9255	2	R.ATGTTMAR.L	gi|172038430-ref|YP_001804931.1	118	118	4.9498e-12	2.6761e-05	1.23063e-05	3.20832e-05
cyanothece_clustered_spectra.mgf	884	CID	405.71	-7.15212	2	K.AEGYLTR.D	gi|172038956-ref|YP_001805457.1	88	88	4.6788e-10	0.00249941	0.00075354	0.00187881
cyanothece_clustered_spectra.mgf	888	CID	405.72	-6.32877	2	R.STIFNAR.V	gi|172039193-ref|YP_001805694.1	77	76	2e-09	0.0107089	0.00289279	0.00719093
cyanothece_clustered_spectra.mgf	889	CID	405.72	3.69287	2	K.REVSYR.I	gi|172038305-ref|YP_001804806.1	58	58	1.81809e-09	0.00947524	0.00263349	0.00660997
cyanothece_clustered_spectra.mgf	891	CID	405.722	1.42914	2	K.TGTIQYK.H	gi|172039037-ref|YP_001805538.1	98	98	7.6185e-10	0.0040698	0.00124759	0.00314393
cyanothece_clustered_spectra.mgf	899	CID	405.734	8.04815	2	R.YAMIGKK.K	gi|172038957-ref|YP_001805458.1	84	79	5.5718e-10	0.00297646	0.000915445	0.00228311
cyanothece_clustered_spectra.mgf	904	CID	405.744	18.0013	2	R.AIEHALR.L	gi|172038115-ref|YP_001804616.1	79	79	8.96685e-10	0.00479009	0.00139186	0.00350387
cyanothece_clustered_spectra.mgf	907	CID	405.741	3.38466	2	K.EPLGPAVK.N	gi|172037183-ref|YP_001803684.1	65	65	3.76799e-11	0.000203716	0.000104663	0.000223908
cyanothece_clustered_spectra.mgf	919	CID	405.863	2.55653	3	R.RNDDPGDIASR.E	gi|172037206-ref|YP_001803707.1	165	116	2.59649e-10	0.00143691	0.000469674	0
cyanothece_clustered_spectra.mgf	920	CID	405.864	-14.0203	3	R.LYRGYANSDR.A	gi|172037567-ref|YP_001804068.1	108	70	1.30348e-09	0.0071673	0.00194828	0
cyanothece_clustered_spectra.mgf	922	CID	405.87	0.729171	3	R.LYRGYANSDR.A	gi|172037567-ref|YP_001804068.1	117	106	8.00637e-13	4.40238e-06	0	0
cyanothece_clustered_spectra.mgf	928	CID	405.897	2.6315	3	K.IIHITTENFK.A	gi|172038415-ref|YP_001804916.1	108	96	3.24445e-12	1.78399e-05	1.23063e-05	0
cyanothece_clustered_spectra.mgf	929	CID	405.9	6.67367	3	K.ADGKQVQEIVK.A	gi|172035577-ref|YP_001802078.1	118	114	2.16484e-13	1.198e-06	0	0
cyanothece_clustered_spectra.mgf	930	CID	405.91	-5.24291	3	R.LDSGIGVKPISK.T	gi|172038115-ref|YP_001804616.1	119	100	8.67907e-12	4.8296e-05	2.33607e-05	0
cyanothece_clustered_spectra.mgf	931	CID	405.917	1.35327	3	K.EELFKVPILK.E	gi|172035930-ref|YP_001802431.1	99	91	3.65973e-12	2.01234e-05	1.23063e-05	3.20832e-05
cyanothece_clustered_spectra.mgf	936	CID	406.18	-0.676198	3	K.MANPTSTDHDK.T	gi|172035777-ref|YP_001802278.1	98	71	4.28363e-10	0.00237058	0.000731446	0
cyanothece_clustered_spectra.mgf	948	CID	406.205	1.0518	2	R.FMGISEK.L	gi|172038611-ref|YP_001805112.1	90	71	4.88007e-09	0.0260694	0.00684365	0.0172079
cyanothece_clustered_spectra.mgf	949	CID	406.238	-3.08001	2	R.FLFVGTK.R	gi|172035621-ref|YP_001802122.1	89	85	2.0827e-09	0.0111258	0.00300324	0.00326812
cyanothece_clustered_spectra.mgf	960	CID	406.22	2.3289	2	R.GIEIDHK.T	gi|172035651-ref|YP_001802152.1	82	74	2.74707e-09	0.0146749	0.004	0.00991828
cyanothece_clustered_spectra.mgf	961	CID	406.221	-0.150251	2	K.KYFPEK.M	gi|172037343-ref|YP_001803844.1	86	86	3.50124e-09	0.0182473	0.00493636	0.0123491
cyanothece_clustered_spectra.mgf	965	CID	406.225	0.826374	2	R.ILDASHR.D	gi|218247350-ref|YP_002372721.1	111	111	6.4619e-10	0.00345195	0.00110985	0.00280151
cyanothece_clustered_spectra.mgf	966	CID	406.227	1.57762	3	R.TAGQDNKLTIR.A	gi|172038880-ref|YP_001805381.1	93	58	6.60831e-09	0.0365707	0.00866323	0.000634663
cyanothece_clustered_spectra.mgf	967	CID	406.227	1.57762	3	R.SIASAQGKTTPR.V	gi|172038121-ref|YP_001804622.1	122	88	9.4059e-12	5.23406e-05	2.33607e-05	0
cyanothece_clustered_spectra.mgf	969	CID	406.228	-5.88782	3	K.IIHITTENFK.A	gi|172038415-ref|YP_001804916.1	111	70	1.27704e-09	0.00702192	0.00191011	0
cyanothece_clustered_spectra.mgf	970	CID	406.23	-0.925563	3	K.IIHITTENFK.A	gi|172038415-ref|YP_001804916.1	103	76	5.68155e-11	0.000312405	0.000141743	0
cyanothece_clustered_spectra.mgf	971	CID	406.23	-4.26057	3	K.ADGKQVQEIVK.A	gi|172035577-ref|YP_001802078.1	120	120	6.80406e-14	3.76541e-07	0	0
cyanothece_clustered_spectra.mgf	975	CID	406.23	7.08437	2	R.LASYLDK.V	gi|88041-Contaminant:	108	108	1.32317e-09	0.00706839	0.00197063	0.00497724
cyanothece_clustered_spectra.mgf	978	CID	406.239	1.3522	3	R.LRIAETLTGSR.E	gi|172037821-ref|YP_001804322.1	114	81	6.01468e-11	0.000332856	0.00015154	0
cyanothece_clustered_spectra.mgf	1002	CID	406.52	12.9747	3	K.MANPTSTDHDK.T	gi|172035777-ref|YP_001802278.1	104	72	6.34251e-10	0.00350998	0.00108624	0
cyanothece_clustered_spectra.mgf	1003	CID	406.528	3.00276	3	R.YNGIHNDTQR.Y	gi|172035935-ref|YP_001802436.1	87	58	9.2222e-11	0.000507091	0.000183476	0
cyanothece_clustered_spectra.mgf	1009	CID	406.549	1.5013	3	K.MVDAINKGDVR.V	gi|172036251-ref|YP_001802752.1	97	67	5.62308e-10	0.00311184	0.000940444	0
cyanothece_clustered_spectra.mgf	1010	CID	406.551	0.97584	3	K.LESLQKDQEK.T	gi|172038660-ref|YP_001805161.1	106	94	2.15215e-10	0.00118338	0.000356986	3.20832e-05
cyanothece_clustered_spectra.mgf	1013	CID	406.555	-14.297	3	R.TAGQDNKLTIR.A	gi|172038880-ref|YP_001805381.1	100	75	1.59668e-10	0.000883614	0.000261768	0.000634663
cyanothece_clustered_spectra.mgf	1014	CID	406.558	2.40203	3	K.FYLDLGAYKK.A	gi|172037792-ref|YP_001804293.1	147	143	5.72181e-13	3.14619e-06	0	0
cyanothece_clustered_spectra.mgf	1016	CID	406.56	-1.97655	3	R.TAGQDNKLTIR.A	gi|172038880-ref|YP_001805381.1	112	81	2.09184e-10	0.00115764	0.000356986	0.000634663
cyanothece_clustered_spectra.mgf	1017	CID	406.56	-11.926	3	K.IIHITTENFK.A	gi|172038415-ref|YP_001804916.1	109	82	2.55978e-10	0.00140752	0.000460959	0
cyanothece_clustered_spectra.mgf	1022	CID	406.674	-9.39816	2	R.DYFGAHT.Y	gi|172038659-ref|YP_001805160.1	44	41	1.39924e-09	0.00747473	0.00211725	0.000396595
cyanothece_clustered_spectra.mgf	1034	CID	406.71	-4.58019	2	K.LTGM+15.995AFR.V	gi|218246514-ref|YP_002371885.1	85	83	8.7698e-10	0.00468483	0.00136137	0.00341892
cyanothece_clustered_spectra.mgf	1042	CID	406.726	-0.823784	2	R.ILDASHR.D	gi|218247350-ref|YP_002372721.1	78	73	4.23575e-09	0.0226274	0.00605396	0.00280151
cyanothece_clustered_spectra.mgf	1044	CID	406.72	12.0229	2	R.EYIATSK.P	gi|172039401-ref|YP_001805902.1	65	54	5.39212e-09	0.0288047	0.00749058	0.018857
cyanothece_clustered_spectra.mgf	1052	CID	406.736	-2.17588	2	K.LGFKGYK.L	gi|172036970-ref|YP_001803471.1	66	58	2e-09	0.0107278	0.00289279	0.00354488
cyanothece_clustered_spectra.mgf	1054	CID	406.74	-7.36585	2	K.EPLGPAVK.N	gi|172037183-ref|YP_001803684.1	89	89	3.76799e-11	0.000203716	0.000104663	0.000223908
cyanothece_clustered_spectra.mgf	1067	CID	406.784	0.45013	2	K.LILVGLGK.K	gi|172035624-ref|YP_001802125.1	97	97	1.68027e-09	0.00908435	0.00245503	0.00612656
cyanothece_clustered_spectra.mgf	1070	CID	406.879	0.975054	3	K.DLSSEAPGTLTK.S	gi|172035410-ref|YP_001801911.1	92	86	3.3191e-14	1.84696e-07	0	0
cyanothece_clustered_spectra.mgf	1071	CID	406.888	1.42505	3	K.ILKDSPEFNR.D	gi|172035071-ref|YP_001801572.1	95	80	2.18044e-11	0.000119893	6.5966e-05	0.000145785
cyanothece_clustered_spectra.mgf	1078	CID	406.91	6.48901	3	R.LRIAETLTGSR.E	gi|172037821-ref|YP_001804322.1	121	74	5.29258e-10	0.00292894	0.000867362	0
cyanothece_clustered_spectra.mgf	1094	CID	407.205	3.67227	2	R.MLQM+15.995FK.K	gi|172035758-ref|YP_001802259.1	86	86	7.59099e-09	0.0395616	0.00997513	0.0254163
cyanothece_clustered_spectra.mgf	1097	CID	407.211	0.74943	2	R.SPGVYYK.A	gi|172038401-ref|YP_001804902.1	86	86	6.84437e-11	0.000365627	0.000159926	0.000349688
cyanothece_clustered_spectra.mgf	1100	CID	407.21	7.64425	3	K.MDIEKIPMDK.A	gi|172039600-ref|YP_001806101.1	153	121	1.67473e-09	0.00920863	0.00245503	0.00152513
cyanothece_clustered_spectra.mgf	1103	CID	407.211	0.74943	2	K.YVADFAK.A	gi|172035714-ref|YP_001802215.1	77	65	2.31091e-09	0.0123449	0.00335074	0.00829343
cyanothece_clustered_spectra.mgf	1104	CID	407.217	1.72366	2	R.YYQIAR.C	gi|172039065-ref|YP_001805566.1	90	90	6.69924e-09	0.0349142	0.00883094	0.022486
cyanothece_clustered_spectra.mgf	1114	CID	407.227	0.29976	2	R.IPEGVNGK.A	gi|172037784-ref|YP_001804285.1	67	59	1.50081e-09	0.0081141	0.00225831	0.00565399
cyanothece_clustered_spectra.mgf	1115	CID	407.228	2.77278	2	K.VPDDIVR.L	gi|172037438-ref|YP_001803939.1	97	97	3.61353e-10	0.00193035	0.000661457	0.00164239
cyanothece_clustered_spectra.mgf	1116	CID	407.264	1.87333	2	K.IGVGQVIK.G	gi|172037941-ref|YP_001804442.1	76	76	3.20054e-10	0.00173036	0.00056939	0.00138683
cyanothece_clustered_spectra.mgf	1122	CID	407.23	4.8883	2	R.ILDASHR.D	gi|218247350-ref|YP_002372721.1	106	106	6.4619e-10	0.00345195	0.00110985	0.00280151
cyanothece_clustered_spectra.mgf	1127	CID	407.232	1.7236	3	R.NGAISVKDFIR.A	gi|172037566-ref|YP_001804067.1	102	91	1.76592e-13	9.77268e-07	0	0
cyanothece_clustered_spectra.mgf	1131	CID	407.247	4.79594	2	R.EVPLVTR.T	gi|172038655-ref|YP_001805156.1	59	54	7.26712e-09	0.038821	0.00957981	0.00733844
cyanothece_clustered_spectra.mgf	1147	CID	407.525	1.79725	3	R.NYQDDFYKK.T	gi|172036695-ref|YP_001803196.1	88	50	1.47865e-09	0.00806844	0.00222124	3.20832e-05
cyanothece_clustered_spectra.mgf	1150	CID	407.542	4.56783	3	K.ILHFAFDSDR.V	gi|218246525-ref|YP_002371896.1	74	50	7.86061e-11	0.000432223	0.000176382	0
cyanothece_clustered_spectra.mgf	1156	CID	407.555	0.823677	3	K.LVFSDGRDRR.T	gi|172035030-ref|YP_001801531.1	100	77	5.69286e-11	0.000313027	0.000141743	0.000299059
cyanothece_clustered_spectra.mgf	1157	CID	407.563	-6.76778	3	R.NGAISVKDFIR.A	gi|172037566-ref|YP_001804067.1	99	71	1.70731e-09	0.00944833	0.00247	0
cyanothece_clustered_spectra.mgf	1158	CID	407.564	2.69562	3	K.MIALAMDKVTK.D	gi|172038243-ref|YP_001804744.1	119	106	4.60073e-13	2.54607e-06	0	0
cyanothece_clustered_spectra.mgf	1159	CID	407.565	1.49756	3	R.AFINNLPIYR.K	gi|172038876-ref|YP_001805377.1	106	89	1.95295e-11	0.000107385	6.5966e-05	0
cyanothece_clustered_spectra.mgf	1179	CID	407.7	-12.663	2	R.M+15.995LQMFK.K	gi|172035758-ref|YP_001802259.1	88	88	7.59099e-09	0.0395616	0.00997513	0.0254163
cyanothece_clustered_spectra.mgf	1182	CID	407.735	-18.861	2	K.VAADLVAR.S	gi|172038243-ref|YP_001804744.1	95	95	4.81132e-11	0.000260123	0.000133526	0.000275376
cyanothece_clustered_spectra.mgf	1189	CID	407.726	3.74243	2	K.NPTVLDR.V	gi|172036915-ref|YP_001803416.1	71	69	7.16945e-10	0.00382992	0.00118654	0.00297218
cyanothece_clustered_spectra.mgf	1194	CID	407.74	4.35695	2	R.TVAGLSHK.T	gi|172035818-ref|YP_001802319.1	110	110	2.48788e-11	0.000134507	7.3988e-05	0.000169267
cyanothece_clustered_spectra.mgf	1196	CID	407.74	-6.58638	2	R.GVIAVAER.T	gi|172038903-ref|YP_001805404.1	107	99	8.49144e-10	0.00459088	0.00133019	0.00335439
cyanothece_clustered_spectra.mgf	1199	CID	407.743	0.823297	2	R.TNPTLIR.I	gi|172039470-ref|YP_001805971.1	61	61	1.46731e-09	0.0078384	0.00219789	0.00550516
cyanothece_clustered_spectra.mgf	1200	CID	407.743	0.823297	2	A.GAAAQVVAK.E	gi|172038930-ref|YP_001805431.1	114	95	4.66644e-09	0.0254629	0.00655488	0.0164827
cyanothece_clustered_spectra.mgf	1232	CID	407.892	2.31936	3	K.FITIAEESRR.V	gi|172036721-ref|YP_001803222.1	104	84	2.42441e-11	0.000133308	7.3988e-05	0.000169267
cyanothece_clustered_spectra.mgf	1240	CID	408.183	2.16817	2	R.FDQYDK.S	gi|172036707-ref|YP_001803208.1	99	99	2.85315e-09	0.0148696	0.00412133	0.0102656
cyanothece_clustered_spectra.mgf	1242	CID	408.19	-7.75967	3	R.NYQDDFYKK.T	gi|172036695-ref|YP_001803196.1	95	64	3.26217e-10	0.00178004	0.000604047	3.20832e-05
cyanothece_clustered_spectra.mgf	1245	CID	408.207	-1.4952	2	R.MTPQPNK.-	gi|172035052-ref|YP_001801553.1	71	56	4e-09	0.0212181	0.00569085	0.00733844
cyanothece_clustered_spectra.mgf	1249	CID	408.211	0.822353	3	K.SIVYNEDARR.A	gi|172036259-ref|YP_001802760.1	81	57	4.75278e-11	0.000261336	0.000133526	0
cyanothece_clustered_spectra.mgf	1255	CID	408.222	-0.299029	2	K.GTNPITGR.N	gi|172037018-ref|YP_001803519.1	94	94	1.13646e-10	0.000614427	0.000191952	0.000169267
cyanothece_clustered_spectra.mgf	1256	CID	408.225	-0.67281	3	R.NMQNFSLLKK.V	gi|172038279-ref|YP_001804780.1	98	66	1.94633e-10	0.00107021	0.000322572	6.14439e-05
cyanothece_clustered_spectra.mgf	1263	CID	408.236	3.21446	2	R.AAAVEQVK.V	gi|172038841-ref|YP_001805342.1	114	114	4.36871e-11	0.000236194	0.000124242	0.000275376
cyanothece_clustered_spectra.mgf	1264	CID	408.237	5.68138	2	R.IDVNQVK.G	gi|172039041-ref|YP_001805542.1	88	87	5.5113e-09	0.0294414	0.00764222	0.0192651
cyanothece_clustered_spectra.mgf	1267	CID	408.24	-0.822293	2	R.IQTVAQR.I	gi|172039425-ref|YP_001805926.1	87	87	2.34818e-09	0.012544	0.00341584	0.00847992
cyanothece_clustered_spectra.mgf	1270	CID	408.24	-10.7003	2	K.VAADLVAR.S	gi|172038243-ref|YP_001804744.1	135	135	4.81132e-11	0.000260123	0.000133526	0.000275376
cyanothece_clustered_spectra.mgf	1276	CID	408.241	1.64459	2	R.ANALTIGR.F	gi|172039014-ref|YP_001805515.1	75	72	8.25515e-10	0.00446313	0.00129913	0.00326812
cyanothece_clustered_spectra.mgf	1279	CID	408.252	8.84769	2	R.EVPLVTR.T	gi|172038655-ref|YP_001805156.1	63	62	2e-09	0.0109464	0.00295925	0.00733844
cyanothece_clustered_spectra.mgf	1282	CID	408.253	0.224255	2	R.LNITLNK.T	gi|172039570-ref|YP_001806071.1	92	86	5.63318e-09	0.0300925	0.0077798	0.0196363
cyanothece_clustered_spectra.mgf	1286	CID	408.26	7.56171	2	R.VVISAPTK.D	gi|172038525-ref|YP_001805026.1	65	56	7.16789e-09	0.0387531	0.00947205	0.0241682
cyanothece_clustered_spectra.mgf	1289	CID	408.271	-0.224245	2	R.LGLVGTKK.G	gi|172038421-ref|YP_001804922.1	96	96	6.50029e-10	0.00351437	0.00110985	0.00280151
cyanothece_clustered_spectra.mgf	1291	CID	408.275	-0.371618	2	K.ILVAVATK.G	gi|172035470-ref|YP_001801971.1	80	80	1.78832e-10	0.000966853	0.000296576	0.000730644
cyanothece_clustered_spectra.mgf	1300	CID	408.542	-7.64866	3	K.SIVYNEDARR.A	gi|172036259-ref|YP_001802760.1	75	68	2.14633e-12	1.18018e-05	1.23063e-05	0
cyanothece_clustered_spectra.mgf	1301	CID	408.548	4.48188	3	R.QQTQQLQGHR.N	gi|172036046-ref|YP_001802547.1	79	74	2.80833e-12	1.54419e-05	1.23063e-05	3.20832e-05
cyanothece_clustered_spectra.mgf	1304	CID	408.555	1.12045	3	P.SPTGNLHIGTAR.T	gi|172036673-ref|YP_001803174.1	99	57	2.20196e-10	0.00122532	0.00038393	0
cyanothece_clustered_spectra.mgf	1306	CID	408.564	2.61432	3	R.LLSALSTHPER.L	gi|172037151-ref|YP_001803652.1	100	66	1.10834e-09	0.00613361	0.00169078	0.00432127
cyanothece_clustered_spectra.mgf	1321	CID	408.72	0.59733	2	R.TNINQAR.S	gi|172035543-ref|YP_001802044.1	72	64	4.3521e-09	0.0232489	0.0061266	0.0153768
cyanothece_clustered_spectra.mgf	1322	CID	408.72	-9.26733	2	K.GTNPITGR.N	gi|172037018-ref|YP_001803519.1	84	84	1.13646e-10	0.000614427	0.000191952	0.000169267
cyanothece_clustered_spectra.mgf	1325	CID	408.724	-4.40808	2	K.IFSHSPK.L	gi|172036590-ref|YP_001803091.1	116	103	1.62312e-09	0.00867069	0.00239846	0.00596413
cyanothece_clustered_spectra.mgf	1327	CID	408.727	0.671985	2	R.DGIDVVAK.V	gi|172036864-ref|YP_001803365.1	111	111	4.0599e-11	0.000219498	0.000124242	0.000275376
cyanothece_clustered_spectra.mgf	1342	CID	408.741	-12.3443	2	R.GVIAVAER.T	gi|172038903-ref|YP_001805404.1	93	85	9.34839e-10	0.00505419	0.00142979	0.00335439
cyanothece_clustered_spectra.mgf	1347	CID	408.746	2.68782	2	R.SAVIEAVK.T	gi|172037528-ref|YP_001804029.1	80	73	3.8831e-09	0.0209939	0.00557786	0.000396595
cyanothece_clustered_spectra.mgf	1351	CID	408.751	1.19457	2	R.LITREGK.L	gi|172039402-ref|YP_001805903.1	69	69	2.14551e-09	0.0114613	0.00305315	0.00756185
cyanothece_clustered_spectra.mgf	1362	CID	408.866	2.79455	3	K.MSKSDPSDLSR.I	gi|172038447-ref|YP_001804948.1	151	112	1.47387e-10	0.000815646	0.000235332	0
cyanothece_clustered_spectra.mgf	1365	CID	408.882	1.71665	3	K.YLDGAAMDKLK.S	gi|172037822-ref|YP_001804323.1	145	142	2.14813e-14	1.18879e-07	0	0
cyanothece_clustered_spectra.mgf	1368	CID	408.884	3.58255	3	R.TLAEEGHQLAR.Q	gi|172036185-ref|YP_001802686.1	111	50	6.38533e-09	0.0353368	0.00847582	0
cyanothece_clustered_spectra.mgf	1373	CID	408.891	0.14927	3	K.VESTLNHLSPK.E	gi|172036393-ref|YP_001802894.1	70	40	1.61754e-09	0.00895156	0.00239846	0
cyanothece_clustered_spectra.mgf	1388	CID	409.197	-0.671212	2	K.EGGAQMPK.V	gi|172035257-ref|YP_001801758.1	95	93	4.39388e-11	0.000237554	0.000124242	6.14439e-05
cyanothece_clustered_spectra.mgf	1394	CID	409.21	-12.0311	2	K.FEAGVHR.V	gi|172038958-ref|YP_001805459.1	88	72	1.31839e-09	0.00704284	0.00197063	0.00497724
cyanothece_clustered_spectra.mgf	1398	CID	409.211	1.19323	2	R.LMGFGHR.V	gi|172036815-ref|YP_001803316.1	86	86	8.00875e-11	0.000427828	0.000176382	0.000396595
cyanothece_clustered_spectra.mgf	1399	CID	409.211	1.11865	3	R.NTVLDHDQGVK.W	gi|172036816-ref|YP_001803317.1	73	64	1.57041e-12	8.69074e-06	0	0
cyanothece_clustered_spectra.mgf	1402	CID	409.221	3.95248	2	R.WTQGGLR.V	gi|218247516-ref|YP_002372887.1	100	88	2.92069e-09	0.0156023	0.00421445	0.0105084
cyanothece_clustered_spectra.mgf	1408	CID	409.22	-13.3764	2	K.GTNPITGR.N	gi|172037018-ref|YP_001803519.1	112	111	1.13646e-10	0.000614427	0.000191952	0.000169267
cyanothece_clustered_spectra.mgf	1410	CID	409.222	12.2172	3	R.TLAEEGHQLAR.Q	gi|172036185-ref|YP_001802686.1	84	51	1.4282e-09	0.00790372	0.00215341	0
cyanothece_clustered_spectra.mgf	1413	CID	409.22	-18.3103	2	K.IFSHSPK.L	gi|172036590-ref|YP_001803091.1	109	94	4.87404e-09	0.0260371	0.00682912	0.00596413
cyanothece_clustered_spectra.mgf	1417	CID	409.224	3.13213	3	K.IHTTLQQQEK.F	gi|172039656-ref|YP_001806157.1	98	74	7.29361e-10	0.00401046	0.00122613	0.00308249
cyanothece_clustered_spectra.mgf	1418	CID	409.225	1.64063	2	K.SIDQGVAK.V	gi|172036418-ref|YP_001802919.1	83	66	4.49785e-09	0.0243175	0.00636108	0.015976
cyanothece_clustered_spectra.mgf	1421	CID	409.23	0.149146	2	R.SNQVLTR.L	gi|172037838-ref|YP_001804339.1	83	79	2.07266e-09	0.0110721	0.00300324	0.00744162
cyanothece_clustered_spectra.mgf	1422	CID	409.233	-12.3294	2	R.AAAVEQVK.V	gi|172038841-ref|YP_001805342.1	121	121	4.36871e-11	0.000236194	0.000124242	0.000275376
cyanothece_clustered_spectra.mgf	1423	CID	409.231	2.53549	2	K.AGINSSLR.L	gi|172035286-ref|YP_001801787.1	102	97	3.4587e-09	0.0186994	0.00490211	0.0122518
cyanothece_clustered_spectra.mgf	1426	CID	409.231	2.53549	2	R.SNAELKR.L	gi|172036525-ref|YP_001803026.1	73	73	1.27206e-09	0.00679533	0.00191011	0.0048064
cyanothece_clustered_spectra.mgf	1427	CID	409.231	2.53549	2	A.STGVIGQR.I	gi|172039227-ref|YP_001805728.1	105	86	6.34334e-09	0.0342952	0.00839092	0.0213064
cyanothece_clustered_spectra.mgf	1430	CID	409.237	-1.41686	2	K.FIERPR.H	gi|172038188-ref|YP_001804689.1	83	81	7.57467e-09	0.0394766	0.00996904	0.0243952
cyanothece_clustered_spectra.mgf	1438	CID	409.244	1.86427	3	R.LVPGSGEIIVNK.K	gi|172038956-ref|YP_001805457.1	103	99	1.12904e-12	6.2827e-06	0	0
cyanothece_clustered_spectra.mgf	1440	CID	409.25	8.36468	2	R.SAVIEAVK.T	gi|172037528-ref|YP_001804029.1	130	130	7.18655e-11	0.00038854	0.000176382	0.000396595
cyanothece_clustered_spectra.mgf	1443	CID	409.252	0.447415	2	R.VMAQLKK.Q	gi|172039399-ref|YP_001805900.1	104	101	2e-09	0.0106045	0.00287838	0.00386742
cyanothece_clustered_spectra.mgf	1454	CID	409.55	-0.494149	3	K.YLDGAAMDKLK.S	gi|172037822-ref|YP_001804323.1	148	138	6.36748e-13	3.5238e-06	0	0
cyanothece_clustered_spectra.mgf	1459	CID	409.569	2.60791	3	R.LHAALAGLEGFK.V	gi|172036695-ref|YP_001803196.1	130	110	1.21895e-11	6.78303e-05	4.55674e-05	0
cyanothece_clustered_spectra.mgf	1460	CID	409.57	0.923906	3	-.MLMKTMKLTK.F	gi|172035286-ref|YP_001801787.1	107	61	1.58127e-09	0.00869477	0.00234693	0.0058612
cyanothece_clustered_spectra.mgf	1465	CID	409.701	-6.77831	2	R.ELASENR.L	gi|172037562-ref|YP_001804063.1	52	51	1.10474e-09	0.00590151	0.00168335	0.00324847
cyanothece_clustered_spectra.mgf	1466	CID	409.7	2.61284	2	K.EGGAQMPK.V	gi|172035257-ref|YP_001801758.1	84	84	9.96064e-12	5.3852e-05	2.33607e-05	6.14439e-05
cyanothece_clustered_spectra.mgf	1467	CID	409.704	0.595895	2	R.ELASENR.L	gi|172037562-ref|YP_001804063.1	70	67	8.04692e-10	0.00429867	0.00129231	0.00324847
cyanothece_clustered_spectra.mgf	1470	CID	409.71	-5.36695	2	R.LMGFGHR.V	gi|172036815-ref|YP_001803316.1	100	100	8.00875e-11	0.000427828	0.000176382	0.000396595
cyanothece_clustered_spectra.mgf	1471	CID	409.719	6.48016	2	K.VTENDLK.E	gi|172034954-ref|YP_001801455.1	69	58	6.31187e-09	0.033718	0.00837164	0.0212516
cyanothece_clustered_spectra.mgf	1475	CID	409.727	2.38894	2	R.ELVTEAR.N	gi|172038085-ref|YP_001804586.1	75	67	2.28732e-09	0.0122189	0.00327503	0.0080805
cyanothece_clustered_spectra.mgf	1477	CID	409.723	2.53244	2	K.ANLSAGSAK.R	gi|172036329-ref|YP_001802830.1	117	117	4.33677e-12	2.3664e-05	1.23063e-05	3.20832e-05
cyanothece_clustered_spectra.mgf	1483	CID	409.73	-3.05376	2	K.VVM+15.995LGQR.Y	gi|172035762-ref|YP_001802263.1	65	65	2.30191e-09	0.0122968	0.00333635	0.00825205
cyanothece_clustered_spectra.mgf	1487	CID	409.738	8.49087	2	K.VAAETISK.A	gi|172036510-ref|YP_001803011.1	62	62	6.77581e-11	0.000366333	0.000159926	0.000349688
cyanothece_clustered_spectra.mgf	1488	CID	409.74	11.4122	2	-.MDIIIGR.G	gi|172038122-ref|YP_001804623.1	88	88	1.87144e-09	0.00999724	0.00266151	0.00666696
cyanothece_clustered_spectra.mgf	1492	CID	409.743	2.08544	2	M.TALTVWK.F	gi|172035788-ref|YP_001802289.1	90	77	3.4386e-09	0.018369	0.00485049	0.00766409
cyanothece_clustered_spectra.mgf	1495	CID	409.748	0.521352	2	R.VGLLFGGR.S	gi|172039648-ref|YP_001806149.1	109	109	1.62694e-10	0.0008796	0.000270253	0.000658211
cyanothece_clustered_spectra.mgf	1496	CID	409.75	4.26086	2	R.SAVIEAVK.T	gi|172037528-ref|YP_001804029.1	106	102	5.07071e-10	0.00274147	0.000825416	0.000396595
cyanothece_clustered_spectra.mgf	1500	CID	409.75	-8.57289	2	R.VMAQLKK.Q	gi|172039399-ref|YP_001805900.1	120	111	1e-09	0.00540796	0.00152879	0.00386742
cyanothece_clustered_spectra.mgf	1509	CID	409.872	0.819021	3	K.DGKGNVSYPYK.S	gi|172035221-ref|YP_001801722.1	111	84	1.70511e-09	0.0094362	0.00246264	0
cyanothece_clustered_spectra.mgf	1510	CID	409.883	1.26573	3	K.AIREDEEIPR.A	gi|172038069-ref|YP_001804570.1	181	121	1.86367e-09	0.0102475	0.00266151	0.00410925
cyanothece_clustered_spectra.mgf	1513	CID	409.89	-3.92416	3	K.AQPIATEDKPR.R	gi|172038495-ref|YP_001804996.1	73	43	5.31028e-09	0.0293874	0.00732728	0
cyanothece_clustered_spectra.mgf	1517	CID	409.915	-0.223346	3	K.IAVQLDKLEAK.N	gi|172037539-ref|YP_001804040.1	117	116	7.34764e-13	4.06623e-06	0	0
cyanothece_clustered_spectra.mgf	1524	CID	410.19	-11.9156	2	R.EHFETR.T	gi|172039000-ref|YP_001805501.1	41	39	3.29336e-09	0.0171638	0.0047475	0.00489294
cyanothece_clustered_spectra.mgf	1536	CID	410.2	-1.48644	2	K.EGGAQMPK.V	gi|172035257-ref|YP_001801758.1	85	82	1.16078e-09	0.00627573	0.00174104	6.14439e-05
cyanothece_clustered_spectra.mgf	1537	CID	410.2	-8.25798	2	K.HAETAYK.M	gi|172035211-ref|YP_001801712.1	91	91	5.69921e-11	0.000304452	0.000141743	0.000299059
cyanothece_clustered_spectra.mgf	1540	CID	410.205	-0.223188	2	R.LGEDVMR.Y	gi|172037638-ref|YP_001804139.1	108	108	4.36099e-10	0.00232964	0.000738014	0.000921728
cyanothece_clustered_spectra.mgf	1542	CID	410.21	9.43286	3	K.DGKGNVSYPYK.S	gi|172035221-ref|YP_001801722.1	117	92	3.18408e-10	0.00176209	0.000560688	0
cyanothece_clustered_spectra.mgf	1544	CID	410.22	-8.86098	2	K.ANLSAGSAK.R	gi|172036329-ref|YP_001802830.1	121	121	3.97976e-12	2.1716e-05	1.23063e-05	3.20832e-05
cyanothece_clustered_spectra.mgf	1547	CID	410.21	11.1011	2	K.DDVGSAVR.A	gi|172035140-ref|YP_001801641.1	101	94	8.69484e-11	0.000470085	0.000176382	0.000396595
cyanothece_clustered_spectra.mgf	1549	CID	410.214	0.0743943	2	K.LLTDSDR.L	gi|172034958-ref|YP_001801459.1	55	49	5.23126e-09	0.0279454	0.00726852	0.0183085
cyanothece_clustered_spectra.mgf	1551	CID	410.215	2.52941	2	R.SESVELR.R	gi|172035372-ref|YP_001801873.1	77	66	6e-09	0.0320061	0.00811089	0.0205294
cyanothece_clustered_spectra.mgf	1556	CID	410.218	0.0743936	3	K.NAIVDQQRER.Y	gi|172039639-ref|YP_001806140.1	80	42	6.82942e-09	0.0375522	0.00898107	0.0228878
cyanothece_clustered_spectra.mgf	1558	CID	410.22	1.71105	3	R.FQQHELALSR.A	gi|172035680-ref|YP_001802181.1	126	109	1.02671e-11	5.64543e-05	2.33607e-05	0
cyanothece_clustered_spectra.mgf	1564	CID	410.22	-5.06597	2	K.AEEVIEK.Y	gi|172035476-ref|YP_001801977.1	92	92	1.19395e-09	0.00637809	0.00177907	0.00452723
cyanothece_clustered_spectra.mgf	1567	CID	410.22	-6.70662	2	R.WTQGGLR.V	gi|218247516-ref|YP_002372887.1	106	92	5.6592e-09	0.0302315	0.0078008	0.0105084
cyanothece_clustered_spectra.mgf	1571	CID	410.223	0.967105	3	K.KADLDPVEVSR.F	gi|172036532-ref|YP_001803033.1	103	61	2.61081e-09	0.0144484	0.00376492	0
cyanothece_clustered_spectra.mgf	1573	CID	410.229	4.38912	2	K.VGINGFGR.I	gi|172038525-ref|YP_001805026.1	112	112	4.17747e-11	0.000225854	0.000124242	0.000275376
cyanothece_clustered_spectra.mgf	1577	CID	410.23	5.67278	2	K.DLNQSIK.L	gi|172037363-ref|YP_001803864.1	93	87	4.74621e-09	0.0253543	0.00665344	0.0167151
cyanothece_clustered_spectra.mgf	1578	CID	410.234	-5.36009	2	K.VAAETISK.A	gi|172036510-ref|YP_001803011.1	70	70	1.35115e-10	0.000730495	0.000217807	0.000349688
cyanothece_clustered_spectra.mgf	1580	CID	410.232	-0.371955	2	R.SGLTNLSK.L	gi|172038845-ref|YP_001805346.1	99	99	1.3864e-10	0.000749557	0.000226261	0.000536865
cyanothece_clustered_spectra.mgf	1585	CID	410.241	2.97558	2	R.ALELAFR.H	gi|172035836-ref|YP_001802337.1	103	103	2.86534e-09	0.0153067	0.00413563	0.010306
cyanothece_clustered_spectra.mgf	1590	CID	410.24	-9.38191	2	M.TALTVWK.F	gi|172035788-ref|YP_001802289.1	107	94	2.62692e-09	0.014033	0.0037798	0.00766409
cyanothece_clustered_spectra.mgf	1595	CID	410.25	-12.6716	2	R.VMAQLKK.Q	gi|172039399-ref|YP_001805900.1	114	105	1.10133e-09	0.00588332	0.00168335	0.00386742
cyanothece_clustered_spectra.mgf	1596	CID	410.258	0.0743863	2	R.AYLIAIR.D	gi|172036205-ref|YP_001802706.1	96	96	4.39336e-09	0.0234693	0.00617557	0.0154926
cyanothece_clustered_spectra.mgf	1599	CID	410.26	-9.91235	2	R.ISGTLAKK.Y	gi|172039266-ref|YP_001805767.1	127	127	3.28231e-10	0.00177457	0.000612174	0.00150489
cyanothece_clustered_spectra.mgf	1600	CID	410.26	-9.91235	2	R.LKAGTVTK.M	gi|172037181-ref|YP_001803682.1	95	95	1.90333e-10	0.00102903	0.000314111	0.000777313
cyanothece_clustered_spectra.mgf	1608	CID	410.529	2.08145	3	K.FQTGYFSSHR.E	gi|172037172-ref|YP_001803673.1	95	84	5.79284e-13	3.18524e-06	0	0
cyanothece_clustered_spectra.mgf	1610	CID	410.534	3.56815	3	K.AVAAEVEEM+15.995HK.M	gi|172036860-ref|YP_001803361.1	69	41	1.14335e-09	0.00632736	0.00174104	0
cyanothece_clustered_spectra.mgf	1613	CID	410.54	-1.38643	3	K.DGKGNVSYPYK.S	gi|172035221-ref|YP_001801722.1	107	81	1e-09	0.00568834	0.00155197	0
cyanothece_clustered_spectra.mgf	1615	CID	410.546	0.0743341	3	R.QNEIDELRGR.I	gi|172037942-ref|YP_001804443.1	84	66	9.44088e-10	0.00519116	0.00145363	0.000396595
cyanothece_clustered_spectra.mgf	1616	CID	410.547	2.52736	3	K.VEGNDNLRGQK.G	gi|172055054-ref|YP_001806381.1	82	55	5.84259e-09	0.0323332	0.00793914	0.0200479
cyanothece_clustered_spectra.mgf	1621	CID	410.555	1.56098	3	K.AATTELDPQKR.Q	gi|172038253-ref|YP_001804754.1	97	61	7.02318e-10	0.00388667	0.00116326	0.000169267
cyanothece_clustered_spectra.mgf	1623	CID	410.563	0.66898	3	K.LGDKDNILDVK.Y	gi|172035380-ref|YP_001801881.1	142	98	6e-09	0.0332656	0.00811681	0.00106449
cyanothece_clustered_spectra.mgf	1624	CID	410.562	0.445988	3	R.GQGTTVGNALRR.V	gi|172038952-ref|YP_001805453.1	89	44	3.37759e-09	0.0187952	0.00477839	0.000396595
cyanothece_clustered_spectra.mgf	1627	CID	410.572	1.04061	3	R.FVVLRDPDLR.Q	gi|172037681-ref|YP_001804182.1	123	89	1.86309e-11	0.000102444	6.5966e-05	0.000145785
cyanothece_clustered_spectra.mgf	1628	CID	410.572	1.04061	3	R.ALRLEDIRFP.V	gi|172038079-ref|YP_001804580.1	91	89	9.24519e-13	5.08355e-06	0	0
cyanothece_clustered_spectra.mgf	1629	CID	410.575	0.371644	3	R.LATDVQIDVKK.A	gi|172037320-ref|YP_001803821.1	104	104	7.67614e-14	4.24802e-07	0	0
cyanothece_clustered_spectra.mgf	1633	CID	410.687	6.09334	2	R.GNDMDIR.N	gi|172037210-ref|YP_001803711.1	75	62	3.58953e-09	0.0191753	0.00502802	0.00579845
cyanothece_clustered_spectra.mgf	1634	CID	410.69	-16.01	2	R.EHFETR.T	gi|172039000-ref|YP_001805501.1	68	61	7.35645e-09	0.0383393	0.00973906	0.00489294
cyanothece_clustered_spectra.mgf	1636	CID	410.694	1.48615	2	R.SSNIDER.F	gi|172038084-ref|YP_001804585.1	63	53	4.19909e-09	0.0224316	0.00601228	0.0128557
cyanothece_clustered_spectra.mgf	1639	CID	410.704	2.30886	2	K.SNGAISDR.L	gi|172036561-ref|YP_001803062.1	54	52	1.59952e-10	0.00086478	0.000261768	0.000223908
cyanothece_clustered_spectra.mgf	1641	CID	410.724	10.5075	2	R.VTEVNEK.-	gi|172039528-ref|YP_001806029.1	86	83	5.77694e-10	0.00308604	0.000973045	0.00244315
cyanothece_clustered_spectra.mgf	1643	CID	410.704	-2.6013	2	K.HAETAYK.M	gi|172035211-ref|YP_001801712.1	97	81	3.26808e-09	0.0174581	0.00468904	0.000299059
cyanothece_clustered_spectra.mgf	1645	CID	410.71	7.88853	2	R.LGEDVMR.Y	gi|172037638-ref|YP_001804139.1	113	113	2.1805e-10	0.00116482	0.000374915	0.000921728
cyanothece_clustered_spectra.mgf	1649	CID	410.714	0.965949	2	R.YGLNEPK.A	gi|172038530-ref|YP_001805031.1	108	108	3.13024e-10	0.00167218	0.000560688	0.00136303
cyanothece_clustered_spectra.mgf	1655	CID	410.72	-12.955	2	K.ANLSAGSAK.R	gi|172036329-ref|YP_001802830.1	135	135	3.97976e-12	2.1716e-05	1.23063e-05	3.20832e-05
cyanothece_clustered_spectra.mgf	1656	CID	410.72	10.6409	2	K.TALNTDGK.V	gi|172039250-ref|YP_001805751.1	100	87	6.40071e-10	0.00346053	0.00110237	0.00278063
cyanothece_clustered_spectra.mgf	1662	CID	410.73	-11.2416	2	K.IAGSMALR.N	gi|218246375-ref|YP_002371746.1	105	104	2.89568e-10	0.00156554	0.000546649	0.000325644
cyanothece_clustered_spectra.mgf	1666	CID	410.731	2.97203	2	-.TSSSLAVR.E	gi|172039578-ref|YP_001806079.1	91	86	1.44459e-10	0.000781017	0.000226261	0.000299059
cyanothece_clustered_spectra.mgf	1667	CID	410.731	2.97203	2	K.SATVVTSR.Y	gi|172039640-ref|YP_001806141.1	96	86	7.80715e-11	0.000422092	0.000176382	0.000169267
cyanothece_clustered_spectra.mgf	1668	CID	410.733	-11.9119	2	K.VAAETISK.A	gi|172036510-ref|YP_001803011.1	82	68	1.11288e-09	0.00601675	0.00169078	0.000349688
cyanothece_clustered_spectra.mgf	1669	CID	410.738	1.48599	2	K.AGKLEFR.A	gi|172035141-ref|YP_001801642.1	109	109	1.68805e-09	0.00901755	0.00245503	0.00596413
cyanothece_clustered_spectra.mgf	1670	CID	410.745	-1.26103	2	M.TALTVWK.F	gi|172035788-ref|YP_001802289.1	132	119	2.18387e-09	0.0116662	0.00308932	0.00766409
cyanothece_clustered_spectra.mgf	1682	CID	410.76	0.8952	2	R.AYLIAIR.D	gi|172036205-ref|YP_001802706.1	87	87	4.39336e-09	0.0234693	0.00617557	0.0154926
cyanothece_clustered_spectra.mgf	1689	CID	410.857	2.67401	3	R.TDDVMNVSGHR.L	gi|172036931-ref|YP_001803432.1	102	99	1.83191e-15	1.01379e-08	0	0
cyanothece_clustered_spectra.mgf	1690	CID	410.862	-1.43548	3	K.FQTGYFSSHR.E	gi|172037172-ref|YP_001803673.1	99	81	5.9059e-12	3.24741e-05	1.23063e-05	0
cyanothece_clustered_spectra.mgf	1691	CID	410.864	2.00547	3	K.QFEQDHEGIK.I	gi|172038331-ref|YP_001804832.1	105	81	2.0435e-10	0.00112364	0.000349332	0
cyanothece_clustered_spectra.mgf	1696	CID	410.88	-0.989414	3	R.QNEIDELRGR.I	gi|172037942-ref|YP_001804443.1	96	77	2e-09	0.0107422	0.00283456	0.000396595
cyanothece_clustered_spectra.mgf	1698	CID	410.891	-12.8824	3	R.GQGTTVGNALRR.V	gi|172038952-ref|YP_001805453.1	100	58	2.38647e-10	0.00132799	0.000426811	0.000396595
cyanothece_clustered_spectra.mgf	1701	CID	410.89	2.95024	3	K.AATTELDPQKR.Q	gi|172038253-ref|YP_001804754.1	105	72	4.87365e-11	0.00026971	0.000133526	0.000169267
cyanothece_clustered_spectra.mgf	1703	CID	410.895	1.26261	3	R.ILVKEDDDKR.G	gi|172037152-ref|YP_001803653.1	142	140	9.6024e-13	5.28e-06	0	0
cyanothece_clustered_spectra.mgf	1704	CID	410.895	1.26261	3	R.QTQVELADAKK.Q	gi|172037271-ref|YP_001803772.1	93	93	1.38981e-13	7.69127e-07	0	0
cyanothece_clustered_spectra.mgf	1705	CID	410.899	1.85676	3	R.EGGRTIGAGVVSK.I	gi|172039001-ref|YP_001805502.1	81	43	2.24133e-09	0.0125317	0.00322435	6.14439e-05
cyanothece_clustered_spectra.mgf	1709	CID	410.936	0.148527	3	K.IAVAILHPGLVK.T	gi|172037215-ref|YP_001803716.1	117	82	9.93774e-12	5.53001e-05	2.33607e-05	0
cyanothece_clustered_spectra.mgf	1713	CID	411.19	9.29119	2	R.GNDMDIR.N	gi|172037210-ref|YP_001803711.1	79	73	4.33557e-09	0.0231606	0.0061052	0.00579845
cyanothece_clustered_spectra.mgf	1714	CID	411.19	-0.840111	3	R.TDDVMNVSGHR.L	gi|172036931-ref|YP_001803432.1	125	125	1.76041e-16	1e-09	0	0
cyanothece_clustered_spectra.mgf	1715	CID	411.199	-0.640838	3	R.AGIGMEVMHER.N	gi|172035183-ref|YP_001801684.1	86	58	9.04387e-11	0.000500493	0.000183476	0
cyanothece_clustered_spectra.mgf	1719	CID	411.2	-11.5263	2	K.SNGAISDR.L	gi|172036561-ref|YP_001803062.1	71	71	3.72999e-11	0.000201661	0.000104663	0.000223908
cyanothece_clustered_spectra.mgf	1720	CID	411.2	7.13604	2	R.FDPEQGK.V	gi|172039101-ref|YP_001805602.1	75	75	3.48312e-10	0.00186068	0.000636014	0.00157206
cyanothece_clustered_spectra.mgf	1725	CID	411.21	3.79932	2	R.LGEDVMR.Y	gi|172037638-ref|YP_001804139.1	112	112	2.1805e-10	0.00116482	0.000374915	0.000921728
cyanothece_clustered_spectra.mgf	1730	CID	411.211	-0.519497	2	K.LGDPYTR.F	gi|172036287-ref|YP_001802788.1	90	90	2.40403e-10	0.00128423	0.000426811	0.00106449
cyanothece_clustered_spectra.mgf	1740	CID	411.223	18.8014	2	R.YGLNEPK.A	gi|172038530-ref|YP_001805031.1	54	54	3.49043e-10	0.00186459	0.000636014	0.00136303
cyanothece_clustered_spectra.mgf	1745	CID	411.23	1.48421	2	K.YLATPTR.Q	gi|172036678-ref|YP_001803179.1	89	88	6.69372e-10	0.00357579	0.00111603	0.0012746
cyanothece_clustered_spectra.mgf	1749	CID	411.23	-1.33393	2	K.INVFNGR.I	gi|172038193-ref|YP_001804694.1	87	87	4.65682e-10	0.00248767	0.00075354	0.00187881
cyanothece_clustered_spectra.mgf	1750	CID	411.23	-3.48958	2	-.TSSSLAVR.E	gi|172039578-ref|YP_001806079.1	103	103	5.37273e-11	0.000290476	0.000141743	0.000299059
cyanothece_clustered_spectra.mgf	1751	CID	411.23	-3.48958	2	K.SATVVTSR.Y	gi|172039640-ref|YP_001806141.1	111	109	3.27497e-11	0.00017706	7.3988e-05	0.000169267
cyanothece_clustered_spectra.mgf	1752	CID	411.23	1.48421	2	K.LGITDFR.E	gi|172037650-ref|YP_001804151.1	99	99	1.77928e-09	0.00950492	0.00258291	0.00646614
cyanothece_clustered_spectra.mgf	1754	CID	411.233	-1.11195	2	K.FVEAINK.D	gi|172035495-ref|YP_001801996.1	89	77	1.91167e-09	0.0102122	0.00273625	0.00681229
cyanothece_clustered_spectra.mgf	1755	CID	411.236	2.37471	2	R.RLDVYR.E	gi|172038947-ref|YP_001805448.1	81	81	3.94197e-09	0.0205442	0.00565658	0.0141923
cyanothece_clustered_spectra.mgf	1757	CID	411.236	3.41364	3	R.VSTLKEQVEAK.V	gi|172055259-ref|YP_001806586.1	89	60	1.60902e-10	0.000890442	0.000270253	0
cyanothece_clustered_spectra.mgf	1760	CID	411.243	2.52308	2	K.AIETLFK.V	gi|172037223-ref|YP_001803724.1	73	73	2.85396e-09	0.0152459	0.00412893	0.0102869
cyanothece_clustered_spectra.mgf	1783	CID	411.551	0.148305	3	K.REPQALEAYR.A	gi|172036389-ref|YP_001802890.1	114	99	5.46829e-12	3.00679e-05	1.23063e-05	0
cyanothece_clustered_spectra.mgf	1787	CID	411.57	2.35168	3	R.VSTLKEQVEAK.V	gi|172055259-ref|YP_001806586.1	71	46	4.94797e-10	0.00273823	0.000802374	0
cyanothece_clustered_spectra.mgf	1792	CID	411.695	-4.2304	2	R.SSNIDER.F	gi|172038084-ref|YP_001804585.1	78	72	3.63936e-09	0.0194415	0.00513077	0.0128557
cyanothece_clustered_spectra.mgf	1793	CID	411.709	-3.70619	2	R.ATGTVM+15.995AR.L	gi|172038431-ref|YP_001804932.1	86	86	1.62775e-11	8.80042e-05	6.5966e-05	0.000145785
cyanothece_clustered_spectra.mgf	1794	CID	411.693	-9.13469	2	R.SSNIDER.F	gi|172038084-ref|YP_001804585.1	70	63	3.74865e-09	0.0200253	0.00532506	0.0128557
cyanothece_clustered_spectra.mgf	1798	CID	411.71	2.81672	2	R.GQIYDAR.L	gi|172037773-ref|YP_001804274.1	62	46	5.64262e-09	0.0301429	0.0077798	0.0196363
cyanothece_clustered_spectra.mgf	1808	CID	411.731	-0.220074	2	K.YLATPTR.Q	gi|172036678-ref|YP_001803179.1	89	89	2.83766e-10	0.00151588	0.000529362	0.0012746
cyanothece_clustered_spectra.mgf	1815	CID	411.74	0.889424	2	R.AKLYEAK.L	gi|172038958-ref|YP_001805459.1	95	81	4.88377e-09	0.0260891	0.00684977	0.0172079
cyanothece_clustered_spectra.mgf	1836	CID	411.764	1.40817	2	K.VIVRPAAP.G	gi|172038944-ref|YP_001805445.1	65	44	3.64051e-09	0.0196823	0.00513077	0.0128557
cyanothece_clustered_spectra.mgf	1839	CID	411.85	8.87614	3	K.M+15.995ANPTSTDHDK.T	gi|172035777-ref|YP_001802278.1	74	49	3.23045e-10	0.00178775	0.000595667	0.000169267
cyanothece_clustered_spectra.mgf	1842	CID	411.873	-2.07465	3	R.AEADTSGERLGK.M	gi|172038860-ref|YP_001805361.1	101	50	5.92582e-09	0.0329751	0.0080282	0
cyanothece_clustered_spectra.mgf	1843	CID	411.872	0.296379	3	K.IFHPQADSYR.V	gi|172035862-ref|YP_001802363.1	97	96	3.51581e-14	1.9332e-07	0	0
cyanothece_clustered_spectra.mgf	1844	CID	411.873	2.66741	3	R.GYYRDFGLSR.N	gi|172034998-ref|YP_001801499.1	122	115	8.1338e-14	4.47245e-07	0	0
cyanothece_clustered_spectra.mgf	1845	CID	411.88	1.31175	3	C.MDKQQLWQR.Y	gi|172035582-ref|YP_001802083.1	130	80	6e-09	0.0329899	0.00815088	0.00754197
cyanothece_clustered_spectra.mgf	1846	CID	411.881	2.29689	3	K.M+15.995VDAINKGDVR.V	gi|172036251-ref|YP_001802752.1	80	48	5.94909e-10	0.00329226	0.00103102	3.20832e-05
cyanothece_clustered_spectra.mgf	1854	CID	411.9	1.33362	3	K.IKELQEAFQK.A	gi|172039292-ref|YP_001805793.1	127	103	3.99141e-11	0.000219471	0.000115006	0.000145785
cyanothece_clustered_spectra.mgf	1861	CID	412.178	-6.79456	3	K.M+15.995ANPTSTDHDK.T	gi|172035777-ref|YP_001802278.1	63	32	1e-09	0.00561894	0.00152879	0.000169267
cyanothece_clustered_spectra.mgf	1876	CID	412.201	0.370179	2	R.QTFQGDK.L	gi|172036198-ref|YP_001802699.1	69	65	7.36561e-10	0.00393471	0.00122613	0.00308249
cyanothece_clustered_spectra.mgf	1877	CID	412.202	2.81336	2	R.DFEEKR.E	gi|172037839-ref|YP_001804340.1	73	73	6.53442e-09	0.0340551	0.00858058	0.0218217
cyanothece_clustered_spectra.mgf	1878	CID	412.208	4.29401	2	K.VALDMM+15.995K.A	gi|172037792-ref|YP_001804293.1	75	66	2.242e-09	0.0119767	0.00322435	0.00314393
cyanothece_clustered_spectra.mgf	1879	CID	412.207	1.25859	2	K.NAGFTGTR.C	gi|172037518-ref|YP_001804019.1	92	73	3.88137e-09	0.0209845	0.00556327	9.02663e-05
cyanothece_clustered_spectra.mgf	1882	CID	412.214	-5.48669	2	R.LVDM+15.995ATR.Y	gi|172037784-ref|YP_001804285.1	103	103	5.98689e-10	0.0031982	0.00104732	0.00262516
cyanothece_clustered_spectra.mgf	1884	CID	412.21	-5.40849	2	R.ATGTVM+15.995AR.L	gi|172038431-ref|YP_001804932.1	82	82	2.05904e-11	0.000111321	6.5966e-05	0.000145785
cyanothece_clustered_spectra.mgf	1889	CID	412.214	1.3326	2	K.EVEFATK.F	gi|172035626-ref|YP_001802127.1	73	68	1.09731e-09	0.00586182	0.00168335	0.00150489
cyanothece_clustered_spectra.mgf	1891	CID	412.215	-0.296133	2	K.VEM+15.995TLSK.V	gi|172038735-ref|YP_001805236.1	82	82	8.94249e-10	0.00477708	0.00138425	0.00348264
cyanothece_clustered_spectra.mgf	1893	CID	412.216	2.14696	2	-.MITTETK.I	gi|172037382-ref|YP_001803883.1	87	79	7.17755e-10	0.00383425	0.00118654	0.00297218
cyanothece_clustered_spectra.mgf	1894	CID	412.219	-0.148065	2	R.TGTFEIR.I	gi|172037380-ref|YP_001803881.1	70	59	6.74609e-09	0.0360376	0.00887779	0.0226188
cyanothece_clustered_spectra.mgf	1895	CID	412.22	2.29501	3	R.EAVFGGEKEIR.I	gi|172036214-ref|YP_001802715.1	76	61	1.2695e-12	7.02546e-06	0	0
cyanothece_clustered_spectra.mgf	1899	CID	412.223	0.444191	3	K.YEQQLAQARK.E	gi|172039398-ref|YP_001805899.1	104	95	2.16299e-12	1.18934e-05	1.23063e-05	3.20832e-05
cyanothece_clustered_spectra.mgf	1900	CID	412.227	0.740311	2	K.FSPGLFR.L	gi|172038428-ref|YP_001804929.1	91	91	5.97882e-10	0.00319389	0.00103916	0.00260233
cyanothece_clustered_spectra.mgf	1902	CID	412.23	-6.67384	2	K.YLATPTR.Q	gi|172036678-ref|YP_001803179.1	91	91	2.83766e-10	0.00151588	0.000529362	0.0012746
cyanothece_clustered_spectra.mgf	1911	CID	412.236	-13.0626	3	K.AHNGEKPVLIR.I	gi|172036020-ref|YP_001802521.1	80	40	6.71673e-09	0.0371708	0.00885124	0.0225442
cyanothece_clustered_spectra.mgf	1914	CID	412.24	3.93822	2	R.RLDVYR.E	gi|172038947-ref|YP_001805448.1	105	103	4.2801e-09	0.0223064	0.00607321	0.0141923
cyanothece_clustered_spectra.mgf	1923	CID	412.256	1.40649	2	R.EHILLAK.Q	gi|172039001-ref|YP_001805502.1	101	101	2.90399e-09	0.0155131	0.00419274	0.0104469
cyanothece_clustered_spectra.mgf	1950	CID	412.549	1.99728	3	K.TNEKM+15.995SIPATK.V	gi|172036660-ref|YP_001803161.1	61	33	2.71946e-09	0.0150496	0.00393273	0.00499877
cyanothece_clustered_spectra.mgf	1952	CID	412.551	-2.29315	3	K.VTAM+15.995KDGDRVK.I	gi|172038400-ref|YP_001804901.1	96	65	8.77744e-11	0.000485748	0.000176382	0.000396595
cyanothece_clustered_spectra.mgf	1953	CID	412.55	-8.53671	3	R.EAVFGGEKEIR.I	gi|172036214-ref|YP_001802715.1	74	59	9.72194e-12	5.38018e-05	2.33607e-05	0
cyanothece_clustered_spectra.mgf	1956	CID	412.552	2.88494	3	K.ELKEQGVNYR.L	gi|172039402-ref|YP_001805903.1	96	57	1.51658e-09	0.00833903	0.00226572	3.20832e-05
cyanothece_clustered_spectra.mgf	1960	CID	412.569	-0.369848	3	K.ILHEPMVQLR.A	gi|172038889-ref|YP_001805390.1	109	108	2.14589e-13	1.17994e-06	0	0
cyanothece_clustered_spectra.mgf	1967	CID	412.694	2.73605	2	R.GAGDTEFK.S	gi|172035441-ref|YP_001801942.1	71	66	1e-09	0.00553813	0.00155197	0.00393226
cyanothece_clustered_spectra.mgf	1970	CID	412.7	3.69732	2	R.QTGDFTR.G	gi|172035807-ref|YP_001802308.1	64	55	2.51528e-09	0.0134366	0.00364239	0.00905762
cyanothece_clustered_spectra.mgf	1971	CID	412.702	4.43677	2	R.ATGTTM+15.995AR.L	gi|172038430-ref|YP_001804931.1	81	68	1.93652e-09	0.0104698	0.00280507	0.00698425
cyanothece_clustered_spectra.mgf	1974	CID	412.7	-6.06838	2	R.GFGEQASK.V	gi|172039467-ref|YP_001805968.1	136	121	6.07657e-10	0.00328529	0.00105512	0.00164239
cyanothece_clustered_spectra.mgf	1977	CID	412.705	2.73598	2	R.VM+15.995AAM+15.995AAK.E	gi|172035140-ref|YP_001801641.1	84	78	5.7871e-11	0.000312879	0.000141743	0.000299059
cyanothece_clustered_spectra.mgf	1980	CID	412.712	-7.54886	2	K.EVEFATK.F	gi|172035626-ref|YP_001802127.1	86	84	2.05025e-09	0.0109525	0.00295925	0.00150489
cyanothece_clustered_spectra.mgf	1981	CID	412.71	5.03691	2	K.VALDMM+15.995K.A	gi|172037792-ref|YP_001804293.1	116	102	7.63945e-10	0.004081	0.00124759	0.00314393
cyanothece_clustered_spectra.mgf	1983	CID	412.712	2.29227	2	R.TKFDDAK.I	gi|172036187-ref|YP_001802688.1	67	56	2.28931e-09	0.0122295	0.00327503	0.0080805
cyanothece_clustered_spectra.mgf	1985	CID	412.72	3.17954	2	K.SFWEKK.W	gi|172038149-ref|YP_001804650.1	63	61	7.58166e-09	0.039513	0.00997513	0.00754197
cyanothece_clustered_spectra.mgf	2000	CID	412.736	2.73578	2	R.ELANHIK.I	gi|172039053-ref|YP_001805554.1	75	68	7.16901e-09	0.0382969	0.00947205	0.0130959
cyanothece_clustered_spectra.mgf	2002	CID	412.741	1.25696	2	R.TNAHLLR.Y	gi|218247350-ref|YP_002372721.1	118	112	1e-09	0.00540397	0.00152879	0.00221437
cyanothece_clustered_spectra.mgf	2031	CID	412.865	0.66525	3	K.FFYNNFQTR.T	gi|172037567-ref|YP_001804068.1	91	91	4.74847e-13	2.59105e-06	0	0
cyanothece_clustered_spectra.mgf	2033	CID	412.872	0.591323	3	R.TTFSYPDHLR.I	gi|172038761-ref|YP_001805262.1	90	62	4.15547e-10	0.00228492	0.000725024	0
cyanothece_clustered_spectra.mgf	2037	CID	412.88	-15.4833	3	K.VTAM+15.995KDGDRVK.I	gi|172038400-ref|YP_001804901.1	89	52	3.0904e-09	0.0171024	0.00446787	0.000396595
cyanothece_clustered_spectra.mgf	2040	CID	412.889	0.591299	3	R.ARDLIFNMTR.K	gi|172035539-ref|YP_001802040.1	121	89	2.8495e-09	0.0156682	0.00412133	0.000299059
cyanothece_clustered_spectra.mgf	2042	CID	412.89	11.5168	3	K.ELKEQGVNYR.L	gi|172039402-ref|YP_001805903.1	85	56	8.19936e-10	0.0045085	0.00129913	3.20832e-05
cyanothece_clustered_spectra.mgf	2045	CID	412.894	-1.3304	3	K.M+15.995IALAMDKVTK.D	gi|172038243-ref|YP_001804744.1	90	86	1.93894e-13	1.073e-06	0	0
cyanothece_clustered_spectra.mgf	2047	CID	412.916	1.84769	3	R.LIESPAPGIIAR.K	gi|172039401-ref|YP_001805902.1	127	115	2.10618e-12	1.17202e-05	1.23063e-05	0
cyanothece_clustered_spectra.mgf	2049	CID	413.229	-8.419	2	R.-17.027QQLQGLR.D	gi|172039657-ref|YP_001806158.1	75	75	6.5712e-09	0.0351034	0.00864326	0.0219782
cyanothece_clustered_spectra.mgf	2052	CID	413.186	2.7328	2	R.FDSEAEK.A	gi|172039250-ref|YP_001805751.1	84	75	5.2934e-09	0.0282773	0.00732728	0.0184762
cyanothece_clustered_spectra.mgf	2053	CID	413.193	1.18173	2	R.EFEWSK.K	gi|172035533-ref|YP_001802034.1	53	44	7.55824e-09	0.039391	0.00995577	0.00612656
cyanothece_clustered_spectra.mgf	2054	CID	413.196	0.369287	2	K.M+15.995GM+15.995LVDK.S	gi|172038039-ref|YP_001804540.1	77	71	8.47199e-10	0.00452574	0.00132258	0.00299443
cyanothece_clustered_spectra.mgf	2055	CID	413.2	-10.1378	2	R.GFGEQASK.V	gi|172039467-ref|YP_001805968.1	115	98	7.97263e-10	0.00431039	0.00128608	0.00164239
cyanothece_clustered_spectra.mgf	2056	CID	413.199	7.01645	2	-.SNTSNFR.N	gi|172038497-ref|YP_001804998.1	87	86	2.99286e-10	0.00159879	0.000553591	0.000585525
cyanothece_clustered_spectra.mgf	2058	CID	413.206	14.9929	2	-.MLDQYR.I	gi|172039011-ref|YP_001805512.1	82	69	3.58353e-09	0.0186761	0.00502093	0.0125907
cyanothece_clustered_spectra.mgf	2063	CID	413.2	-13.3816	2	R.VM+15.995AAM+15.995AAK.E	gi|172035140-ref|YP_001801641.1	56	48	2.88516e-09	0.0155986	0.00417147	0.000299059
cyanothece_clustered_spectra.mgf	2064	CID	413.2	-4.43422	2	R.ATGTTM+15.995AR.L	gi|172038430-ref|YP_001804931.1	76	59	5e-09	0.0270201	0.00695973	0.00698425
cyanothece_clustered_spectra.mgf	2074	CID	413.22	2.51101	3	R.SEYAIRLEEK.Q	gi|172035133-ref|YP_001801634.1	88	60	4.53619e-11	0.000249427	0.000133526	0
cyanothece_clustered_spectra.mgf	2075	CID	413.219	-4.48428	3	K.VTAM+15.995KDGDRVK.I	gi|172038400-ref|YP_001804901.1	99	52	4.45654e-09	0.0246627	0.00631234	0.000396595
cyanothece_clustered_spectra.mgf	2076	CID	413.22	-0.884765	2	K.SFWEKK.W	gi|172038149-ref|YP_001804650.1	73	73	2.12814e-09	0.0110911	0.00304601	0.00754197
cyanothece_clustered_spectra.mgf	2083	CID	413.223	0.664674	3	K.DSNRYQTLIK.R	gi|172039036-ref|YP_001805537.1	142	119	5.93673e-12	3.26437e-05	1.23063e-05	3.20832e-05
cyanothece_clustered_spectra.mgf	2093	CID	413.232	3.47101	2	K.TM+15.995AFLVK.E	gi|172038243-ref|YP_001804744.1	95	95	8.45544e-10	0.0045169	0.00131443	0.0033108
cyanothece_clustered_spectra.mgf	2096	CID	413.234	3.69254	2	R.VVDTHVR.R	gi|172036640-ref|YP_001803141.1	84	84	5.53431e-11	0.000295643	0.000141743	0.000299059
cyanothece_clustered_spectra.mgf	2102	CID	413.24	8.35776	2	R.ELANHIK.I	gi|172039053-ref|YP_001805554.1	71	59	3.70389e-09	0.0197862	0.00523021	0.0130959
cyanothece_clustered_spectra.mgf	2112	CID	413.26	12.7936	2	-.PGVVSLPR.-	Trypa3|PromTArt3-Contaminant:	91	72	1.56472e-09	0.00845961	0.00232495	0.00183565
cyanothece_clustered_spectra.mgf	2114	CID	413.26	2.96614	2	R.EHILLAK.Q	gi|172039001-ref|YP_001805502.1	102	98	3.71203e-09	0.0198297	0.00523711	0.0104469
cyanothece_clustered_spectra.mgf	2131	CID	413.555	1.25449	3	K.HLSLEELNQR.L	gi|172038207-ref|YP_001804708.1	117	109	1.23298e-10	0.000677966	0.000209922	0
cyanothece_clustered_spectra.mgf	2139	CID	413.572	0.737903	3	K.NIELPRPFPR.L	gi|172039065-ref|YP_001805566.1	73	57	1.4944e-10	0.000821711	0.000243919	0.000585525
cyanothece_clustered_spectra.mgf	2147	CID	413.698	0.519547	2	-.SNTSNFR.N	gi|172038497-ref|YP_001804998.1	95	95	1.49643e-10	0.000799394	0.000243919	0.000585525
cyanothece_clustered_spectra.mgf	2151	CID	413.705	7.52424	4	K.MGDIDPEQAKTHPGR.H	gi|172035232-ref|YP_001801733.1	112	50	3.48919e-09	0.0196599	0.00492218	0
cyanothece_clustered_spectra.mgf	2158	CID	413.725	1.25397	2	K.-17.027QLSDKPR.R	gi|172038155-ref|YP_001804656.1	84	82	8.26305e-10	0.00441412	0.00129913	0.00308249
cyanothece_clustered_spectra.mgf	2161	CID	413.713	2.65555	2	K.AGSDHLAR.A	gi|172035535-ref|YP_001802036.1	121	121	1.53081e-11	8.27629e-05	5.65036e-05	0.000119474
cyanothece_clustered_spectra.mgf	2175	CID	413.73	4.42574	2	R.YAM+15.995IGKK.K	gi|172038957-ref|YP_001805458.1	69	69	9.41253e-10	0.00502818	0.00145363	0.00367622
cyanothece_clustered_spectra.mgf	2176	CID	413.729	1.99158	2	R.YAM+15.995IGKK.K	gi|172038957-ref|YP_001805458.1	107	104	1.21308e-09	0.00648026	0.00178661	0.00367622
cyanothece_clustered_spectra.mgf	2177	CID	413.73	-10.0412	2	R.VVDTHVR.R	gi|172036640-ref|YP_001803141.1	94	94	5.53431e-11	0.000295643	0.000141743	0.000299059
cyanothece_clustered_spectra.mgf	2182	CID	413.74	-2.72989	2	R.LLYTTSK.G	gi|172038483-ref|YP_001804984.1	70	70	1.28893e-09	0.00688548	0.00193338	0.0048717
cyanothece_clustered_spectra.mgf	2190	CID	413.755	-0.59006	2	R.EGLIIPGK.T	gi|172036388-ref|YP_001802889.1	57	49	5e-09	0.0269512	0.00695317	0.0113641
cyanothece_clustered_spectra.mgf	2192	CID	413.76	8.72962	2	-.PGVVSLPR.-	Trypa3|PromTArt3-Contaminant:	80	71	4.42607e-10	0.00239295	0.000738014	0.00183565
cyanothece_clustered_spectra.mgf	2200	CID	413.871	1.62222	3	R.TDKYGGSLENR.Y	gi|218246508-ref|YP_002371879.1	106	72	5.48889e-11	0.000303758	0.000141743	3.20832e-05
cyanothece_clustered_spectra.mgf	2209	CID	413.908	3.09668	3	K.LEQLGGKPELR.M	gi|172035020-ref|YP_001801521.1	101	82	1.18763e-09	0.00657242	0.00177907	0
cyanothece_clustered_spectra.mgf	2211	CID	414.193	-15.0618	2	K.M+15.995GM+15.995LVDK.S	gi|172038039-ref|YP_001804540.1	83	77	7.21632e-10	0.00385496	0.00119464	0.00299443
cyanothece_clustered_spectra.mgf	2223	CID	414.201	-2.43137	2	R.FM+15.995GISEK.L	gi|172038611-ref|YP_001805112.1	64	64	1e-09	0.00539459	0.00152879	0.00386742
cyanothece_clustered_spectra.mgf	2224	CID	414.207	2.57871	2	R.FYDINR.L	gi|172036306-ref|YP_001802807.1	76	74	4.81557e-09	0.0250971	0.00674432	0.0154163
cyanothece_clustered_spectra.mgf	2226	CID	414.209	-2.35797	2	K.EQGFFAK.Y	gi|172035221-ref|YP_001801722.1	70	64	1.73884e-09	0.0092889	0.00253044	0.00288829
cyanothece_clustered_spectra.mgf	2233	CID	414.214	2.57866	3	K.YLDGAAM+15.995DKLK.S	gi|172037822-ref|YP_001804323.1	125	124	5.80803e-14	3.2142e-07	0	0
cyanothece_clustered_spectra.mgf	2234	CID	414.213	0.221028	3	K.YLDGAAM+15.995DKLK.S	gi|172037822-ref|YP_001804323.1	104	81	6.44853e-10	0.00356865	0.00110985	0
cyanothece_clustered_spectra.mgf	2236	CID	414.263	-19.5214	2	R.LLVLVDR.G	gi|172039166-ref|YP_001805667.1	80	80	5.44981e-09	0.0291129	0.00755861	0.0190512
cyanothece_clustered_spectra.mgf	2237	CID	414.219	1.1788	2	K.FASFIDK.V	gi|553163-Contaminant:	92	82	1.07533e-09	0.00574441	0.00165373	0.00421721
cyanothece_clustered_spectra.mgf	2243	CID	414.223	2.13656	2	K.NGGNAPIGK.T	gi|172037523-ref|YP_001804024.1	101	92	4.79612e-12	2.61705e-05	1.23063e-05	3.20832e-05
cyanothece_clustered_spectra.mgf	2249	CID	414.23	4.4283	2	R.QIAFYGK.G	gi|172035475-ref|YP_001801976.1	63	54	3.3627e-09	0.0179635	0.00477839	0.00367622
cyanothece_clustered_spectra.mgf	2250	CID	414.23	9.29669	2	K.-17.027QLSDKPR.R	gi|172038155-ref|YP_001804656.1	94	94	7.3715e-10	0.00393786	0.00122613	0.00308249
cyanothece_clustered_spectra.mgf	2259	CID	414.24	-2.82464	3	K.LEQLGGKPELR.M	gi|172035020-ref|YP_001801521.1	91	78	6.54519e-10	0.00362215	0.00111603	0
cyanothece_clustered_spectra.mgf	2273	CID	414.26	3.60973	2	R.IGGKSPIR.K	gi|172035624-ref|YP_001802125.1	89	89	2.188e-10	0.00118294	0.000374915	0.000921728
cyanothece_clustered_spectra.mgf	2281	CID	414.272	2.20997	2	K.LAGGVAVIK.V	gi|172038243-ref|YP_001804744.1	78	73	8.22602e-10	0.00448862	0.00129913	9.02663e-05
cyanothece_clustered_spectra.mgf	2283	CID	414.271	-0.220997	2	R.LGLAVGVAK.T	gi|172035323-ref|YP_001801824.1	101	100	1.69535e-10	0.000925086	0.000288439	0.000707929
cyanothece_clustered_spectra.mgf	2292	CID	414.55	6.31328	3	K.YLDGAAM+15.995DKLK.S	gi|172037822-ref|YP_001804323.1	133	130	3.83503e-14	2.12233e-07	0	0
cyanothece_clustered_spectra.mgf	2295	CID	414.56	1.39868	3	R.NIGIFAHVDAGK.T	gi|172036966-ref|YP_001803467.1	89	51	1.55955e-09	0.00867837	0.00232495	0
cyanothece_clustered_spectra.mgf	2312	CID	414.7	-8.83882	2	R.FM+15.995GISEK.L	gi|172038611-ref|YP_001805112.1	92	92	1e-09	0.00539459	0.00152879	0.00386742
cyanothece_clustered_spectra.mgf	2317	CID	414.727	-6.92861	2	R.QIAFYGK.G	gi|172035475-ref|YP_001801976.1	59	56	2.66253e-09	0.0142232	0.00383062	0.00367622
cyanothece_clustered_spectra.mgf	2321	CID	414.72	-18.952	2	R.AHSIPSSK.G	gi|172038203-ref|YP_001804704.1	61	47	3.72498e-09	0.020139	0.00525141	0.0131548
cyanothece_clustered_spectra.mgf	2334	CID	414.733	1.61884	2	R.TEVPGAVR.F	gi|172038880-ref|YP_001805381.1	75	65	2.31978e-09	0.0125418	0.00335801	0.00831393
cyanothece_clustered_spectra.mgf	2336	CID	414.732	-0.809422	2	R.GTVVSTHK.T	gi|172039194-ref|YP_001805695.1	84	77	3.90737e-10	0.00211251	0.000701822	3.20832e-05
cyanothece_clustered_spectra.mgf	2337	CID	414.733	1.61884	2	R.GTVVSTHK.T	gi|172039194-ref|YP_001805695.1	63	48	5e-09	0.0267807	0.00691866	3.20832e-05
cyanothece_clustered_spectra.mgf	2339	CID	414.74	-4.85976	2	R.LITNNPR.K	gi|172035993-ref|YP_001802494.1	65	65	1e-09	0.0050925	0.00145949	0.00369408
cyanothece_clustered_spectra.mgf	2345	CID	414.75	-1.25087	2	K.IAEVIQR.Y	gi|172035326-ref|YP_001801827.1	71	70	5.61691e-09	0.0300056	0.0077798	0.0196363
cyanothece_clustered_spectra.mgf	2346	CID	414.758	18.0272	2	K.LIQEVAR.N	gi|172037566-ref|YP_001804067.1	99	93	5.76996e-09	0.0308231	0.00787982	0.0165005
cyanothece_clustered_spectra.mgf	2355	CID	414.769	0.735773	2	R.LAITAAIR.E	gi|172036272-ref|YP_001802773.1	115	115	5.15896e-10	0.00278919	0.000825416	0.00205674
cyanothece_clustered_spectra.mgf	2356	CID	414.769	0.735773	2	R.VAAGAIAKK.I	gi|172039113-ref|YP_001805614.1	107	107	8.88249e-12	4.84683e-05	2.33607e-05	6.14439e-05
cyanothece_clustered_spectra.mgf	2357	CID	414.77	-6.70104	2	K.LAGGVAVIK.V	gi|172038243-ref|YP_001804744.1	104	100	6.1266e-11	0.000334305	0.000159926	9.02663e-05
cyanothece_clustered_spectra.mgf	2367	CID	414.883	1.5447	3	K.KDPGNQELDVK.N	gi|172037917-ref|YP_001804418.1	117	90	1.1532e-10	0.00063819	0.000191952	0.000441089
cyanothece_clustered_spectra.mgf	2368	CID	414.886	4.48697	3	K.NYRPQFYVR.T	gi|172039001-ref|YP_001805502.1	89	81	2.76849e-13	1.51065e-06	0	0
cyanothece_clustered_spectra.mgf	2370	CID	414.89	-9.29827	3	R.NIGIFAHVDAGK.T	gi|172036966-ref|YP_001803467.1	85	64	2.22347e-11	0.000123729	7.3988e-05	0
cyanothece_clustered_spectra.mgf	2373	CID	414.896	0.441329	3	K.VGDKVLYSKYA.G	gi|172036258-ref|YP_001802759.1	95	69	2.269e-10	0.00125568	0.000410299	0.00101858
cyanothece_clustered_spectra.mgf	2374	CID	414.899	1.83886	3	R.VDLRPSLTEGR.T	gi|172038761-ref|YP_001805262.1	135	119	2.86568e-13	1.58588e-06	0	0
cyanothece_clustered_spectra.mgf	2378	CID	414.911	-1.61814	3	R.YEPAAVIPVKR.D	gi|172035827-ref|YP_001802328.1	90	74	2.97889e-13	1.64854e-06	0	0
cyanothece_clustered_spectra.mgf	2383	CID	414.998	1.10305	4	K.VEAIIRPFKLDEVK.I	gi|172036690-ref|YP_001803191.1	101	82	5.60903e-14	3.14909e-07	0	0
cyanothece_clustered_spectra.mgf	2398	CID	415.22	3.43434	3	K.NYRPQFYVR.T	gi|172039001-ref|YP_001805502.1	71	54	2.44118e-11	0.000133206	7.3988e-05	0
cyanothece_clustered_spectra.mgf	2400	CID	415.22	-13.1826	2	K.NGGNAPIGK.T	gi|172037523-ref|YP_001804024.1	94	89	6.31426e-12	3.44544e-05	2.33607e-05	3.20832e-05
cyanothece_clustered_spectra.mgf	2407	CID	415.233	7.34956	2	K.ANIEINR.K	gi|172038063-ref|YP_001804564.1	94	94	1.61657e-09	0.00863572	0.00239162	0.0059442
cyanothece_clustered_spectra.mgf	2420	CID	415.234	4.92418	2	K.VVAEFHK.N	gi|172035088-ref|YP_001801589.1	82	82	1.00245e-10	0.000535509	0.000183476	0.000417449
cyanothece_clustered_spectra.mgf	2422	CID	415.235	2.42533	2	K.PFPFPPK.S	gi|172037895-ref|YP_001804396.1	85	64	4.17622e-09	0.0223094	0.00596155	0.0150116
cyanothece_clustered_spectra.mgf	2424	CID	415.238	5.87957	2	K.AENAIRR.A	gi|172038860-ref|YP_001805361.1	49	45	1.31154e-09	0.00700625	0.00197063	0.00497724
cyanothece_clustered_spectra.mgf	2425	CID	415.239	1.61687	3	K.LRIEDALNATK.A	gi|172038243-ref|YP_001804744.1	131	123	1.57249e-13	8.70223e-07	0	0
cyanothece_clustered_spectra.mgf	2426	CID	415.24	3.96868	3	K.VAEIKETLQGR.K	gi|172037305-ref|YP_001803806.1	116	114	1.3195e-13	7.30217e-07	0	0
cyanothece_clustered_spectra.mgf	2433	CID	415.243	1.17589	2	R.DGLNLVAK.E	gi|172037305-ref|YP_001803806.1	101	101	1.18906e-10	0.000642865	0.000200631	0.000465417
cyanothece_clustered_spectra.mgf	2437	CID	415.25	18.0059	2	K.NLVDLQK.R	gi|172038277-ref|YP_001804778.1	69	67	3.24319e-09	0.0173251	0.00467525	0.0116679
cyanothece_clustered_spectra.mgf	2440	CID	415.25	-5.29526	2	K.LIQEVAR.N	gi|172037566-ref|YP_001804067.1	121	121	4.67037e-09	0.0249492	0.00656142	0.0165005
cyanothece_clustered_spectra.mgf	2446	CID	415.259	0.367452	3	K.TKVDIIKDAIK.L	gi|172036294-ref|YP_001802795.1	138	123	5.63711e-11	0.000311961	0.000141743	9.02663e-05
cyanothece_clustered_spectra.mgf	2449	CID	415.261	0.661411	2	R.NVVLEKK.F	gi|172036259-ref|YP_001802760.1	81	75	3.85649e-09	0.0206014	0.00553433	0.0048064
cyanothece_clustered_spectra.mgf	2450	CID	415.26	-1.69027	2	K.IAEAAKVK.K	gi|172036924-ref|YP_001803425.1	61	52	1.57501e-09	0.00851528	0.00233969	0.00584029
cyanothece_clustered_spectra.mgf	2455	CID	415.269	1.61675	2	K.FPALLLR.I	gi|172038284-ref|YP_001804785.1	110	110	5.49406e-09	0.0293493	0.00761356	0.0191857
cyanothece_clustered_spectra.mgf	2459	CID	415.279	0.220461	2	K.LITLGGKK.I	gi|172036150-ref|YP_001802651.1	89	87	4.05609e-09	0.0219292	0.0058136	0.014617
cyanothece_clustered_spectra.mgf	2473	CID	415.57	-6.71077	3	K.VAEIKETLQGR.K	gi|172037305-ref|YP_001803806.1	91	85	1.96479e-13	1.08733e-06	0	0
cyanothece_clustered_spectra.mgf	2475	CID	415.58	-1.44314	3	R.YEPAAVIPVKR.D	gi|172035827-ref|YP_001802328.1	95	69	3.22307e-11	0.000178366	7.3988e-05	0
cyanothece_clustered_spectra.mgf	2486	CID	415.71	5.22102	2	R.DDLNPQK.Q	gi|172038159-ref|YP_001804660.1	89	89	5.92257e-10	0.00316384	0.00102276	0.00255724
cyanothece_clustered_spectra.mgf	2501	CID	415.727	3.22995	2	R.DMPGIIGK.I	gi|172037049-ref|YP_001803550.1	95	87	3.8434e-10	0.00207793	0.000693579	0.00019725
cyanothece_clustered_spectra.mgf	2504	CID	415.732	-8.89857	2	R.GTVVSTHK.T	gi|172039194-ref|YP_001805695.1	121	121	5.16913e-12	2.79468e-05	1.23063e-05	3.20832e-05
cyanothece_clustered_spectra.mgf	2510	CID	415.74	-10.1396	2	R.LVQDLNK.M	gi|172039508-ref|YP_001806009.1	86	86	2.92229e-09	0.0156109	0.00422184	0.0105284
cyanothece_clustered_spectra.mgf	2514	CID	415.741	2.05535	2	R.ETRPLSK.T	gi|172038936-ref|YP_001805437.1	72	69	1.2405e-09	0.00662675	0.00186517	0.00470096
cyanothece_clustered_spectra.mgf	2520	CID	415.75	0.443487	2	M.ATAQGLLR.A	gi|172035395-ref|YP_001801896.1	115	102	4.23484e-09	0.0228956	0.00605396	0.0152122
cyanothece_clustered_spectra.mgf	2522	CID	415.75	-9.33966	2	K.LIQEVAR.N	gi|172037566-ref|YP_001804067.1	97	97	4.67037e-09	0.0249492	0.00656142	0.0165005
cyanothece_clustered_spectra.mgf	2523	CID	415.75	-9.33966	2	R.LPSKEVR.M	gi|172038930-ref|YP_001805431.1	98	98	1.10677e-09	0.0059124	0.00169078	0.00432127
cyanothece_clustered_spectra.mgf	2525	CID	415.76	-5.7297	2	R.NVVLEKK.F	gi|172036259-ref|YP_001802760.1	92	84	6.08188e-09	0.0324894	0.00817499	0.0048064
cyanothece_clustered_spectra.mgf	2528	CID	415.76	-5.7297	2	K.GKVGEVLK.T	gi|172038938-ref|YP_001805439.1	112	96	6.44511e-09	0.0348454	0.0085283	0.0216721
cyanothece_clustered_spectra.mgf	2534	CID	415.77	-4.99819	2	R.VAAGAIAKK.I	gi|172039113-ref|YP_001805614.1	100	100	8.88249e-12	4.84683e-05	2.33607e-05	6.14439e-05
cyanothece_clustered_spectra.mgf	2536	CID	415.781	1.90836	2	R.KILVMVK.A	gi|172038659-ref|YP_001805160.1	115	115	1.44958e-09	0.00774367	0.00217599	0.00544181
cyanothece_clustered_spectra.mgf	2541	CID	415.868	2.93532	3	R.IREDGSSYYR.I	gi|172039297-ref|YP_001805798.1	114	75	3.88517e-09	0.021363	0.00557786	0
cyanothece_clustered_spectra.mgf	2550	CID	415.895	1.54094	3	R.IAETLAENEKK.I	gi|172038484-ref|YP_001804985.1	131	123	5.52705e-13	3.0587e-06	0	0
cyanothece_clustered_spectra.mgf	2571	CID	416.21	11.8051	2	R.M+15.995TPQPNK.-	gi|172035052-ref|YP_001801553.1	33	26	5e-09	0.0266882	0.00695973	0.00183565
cyanothece_clustered_spectra.mgf	2573	CID	416.21	-4.83927	3	R.FGPYVVHDQGK.S	gi|172036150-ref|YP_001802651.1	60	35	1.6847e-10	0.000932323	0.000288439	0
cyanothece_clustered_spectra.mgf	2578	CID	416.215	2.49294	3	R.VRDLSDEDVAK.L	gi|172038950-ref|YP_001805451.1	138	130	1.03289e-12	5.71608e-06	0	0
cyanothece_clustered_spectra.mgf	2581	CID	416.215	2.49294	2	K.ELGIEDR.L	gi|172038667-ref|YP_001805168.1	50	48	7.29648e-09	0.0389778	0.00964969	0.0104068
cyanothece_clustered_spectra.mgf	2590	CID	416.223	1.53973	3	K.LLEEQEKTEK.G	gi|172036279-ref|YP_001802780.1	128	104	3.0596e-09	0.0168235	0.00441695	0.000145785
cyanothece_clustered_spectra.mgf	2593	CID	416.228	1.31975	3	K.LKEVSEEWVK.E	gi|172037942-ref|YP_001804443.1	97	74	1.94636e-11	0.000107022	6.5966e-05	6.14439e-05
cyanothece_clustered_spectra.mgf	2596	CID	416.233	2.05292	2	R.TAALEAQK.A	gi|172038169-ref|YP_001804670.1	120	120	1.25528e-10	0.000678666	0.000217807	0.000513189
[truncated: 136,352 more rows]

## Sheet: moda
SpecFile	SpecIndex	ObservedMW	Charge	CalculatedMW	DeltaMass	Score	Probability	Peptide	Protein	PeptidePosition
[truncated: 154,033 more rows]

[truncated: 1 more sheets: specnets]
